# Supplementary material for: The human jejunum has an endogenous microbiota that differs from those in the oral cavity and colon
Source: BMC Microbiol. 2017 Jul 17;17:160. doi: 10.1186/s12866-017-1059-6 (PMC5513040; doi:10.1186/s12866-017-1059-6)
Supplement: Supplementary file 5 — D. Illumina abundance summary file. Distribution of microbiota from raw Illumina file. (CSV 127 kb) [file 12866_2017_1059_MOESM5_ESM.csv]

Kingdom	Phylum	Class	Order	Family	Genus	Species	num_hits	%_hits
Unclassified							3663	0.277
Bacteria	Proteobacteria	Gammaproteobacteria	Pasteurellales	Pasteurellaceae	Haemophilus	parainfluenzae	217592	16.473
Bacteria	Proteobacteria	Gammaproteobacteria	Pasteurellales	Pasteurellaceae	Mannheimia	caviae	206796	15.655
Bacteria	Fusobacteria	Fusobacteria	Fusobacteriales	Fusobacteriaceae	Fusobacterium	periodonticum	67158	5.084
Bacteria	Proteobacteria	Gammaproteobacteria	Pasteurellales	Pasteurellaceae			61608	4.664
Bacteria	Proteobacteria	Gammaproteobacteria	Pasteurellales	Pasteurellaceae	Actinobacillus		54791	4.148
Bacteria	Proteobacteria	Gammaproteobacteria	Pasteurellales	Pasteurellaceae	Haemophilus		29380	2.224
Bacteria	Firmicutes	Bacilli	Lactobacillales	Streptococcaceae	Streptococcus	tigurinus	27247	2.063
Bacteria	Actinobacteria	Actinobacteria	Actinomycetales	Corynebacteriaceae	Corynebacterium	argentoratense	25077	1.898
Bacteria	Proteobacteria	Gammaproteobacteria	Pasteurellales	Pasteurellaceae	Actinobacillus	parahaemolyticus	24987	1.892
Bacteria	Firmicutes	Bacilli	Lactobacillales	Streptococcaceae	Streptococcus		23716	1.795
Bacteria	Actinobacteria	Actinobacteria	Actinomycetales	Micrococcaceae	Rothia	mucilaginosa	19838	1.502
Bacteria	Firmicutes	Bacilli	Lactobacillales	Carnobacteriaceae	Granulicatella	adiacens	19813	1.500
Bacteria	Proteobacteria	Gammaproteobacteria	Enterobacteriales	Enterobacteriaceae	Escherichia	albertii	19723	1.493
Bacteria	Firmicutes	Clostridia	Clostridiales	Veillonellaceae	Veillonella	atypica	19069	1.444
Bacteria	Actinobacteria	Actinobacteria	Actinomycetales	Micrococcaceae	Rothia		18869	1.428
Bacteria	Fusobacteria	Fusobacteria	Fusobacteriales	Fusobacteriaceae	Fusobacterium	naviforme	18238	1.381
Bacteria	Proteobacteria	Gammaproteobacteria	Pasteurellales	Pasteurellaceae	Pasteurella	eae	14792	1.120
Bacteria	Fusobacteria	Fusobacteria	Fusobacteriales	Fusobacteriaceae	Fusobacterium		14580	1.104
Bacteria							12235	0.926
Bacteria	Proteobacteria	Betaproteobacteria	Neisseriales	Neisseriaceae	Neisseria	mucosa	11491	0.870
Bacteria	Proteobacteria	Gammaproteobacteria	Pasteurellales	Pasteurellaceae	Actinobacillus	pleuropneumoniae	11120	0.842
Bacteria	Fusobacteria	Fusobacteria	Fusobacteriales	Fusobacteriaceae	Fusobacterium	nucleatum	8765	0.664
Bacteria	Proteobacteria	Gammaproteobacteria	Enterobacteriales	Enterobacteriaceae			8442	0.639
Bacteria	Firmicutes	Clostridia	Clostridiales	Peptostreptococcaceae	Peptostreptococcus	stomatis	8329	0.631
Bacteria	Proteobacteria	Gammaproteobacteria	Pasteurellales	Pasteurellaceae	Haemophilus	quentini	7847	0.594
Bacteria	Firmicutes	Bacilli	Gemellales	Gemellaceae	Gemella	cunicula	7252	0.549
Bacteria	Actinobacteria	Actinobacteria	Actinomycetales				7156	0.542
Bacteria	Firmicutes	Clostridia	Clostridiales	Veillonellaceae	Veillonella	parvula	6667	0.505
Bacteria	Firmicutes	Clostridia	Clostridiales	Veillonellaceae	Veillonella		6010	0.455
Bacteria	Proteobacteria	Gammaproteobacteria	Enterobacteriales	Enterobacteriaceae	Enterobacter	soli	5819	0.441
Bacteria	Firmicutes	Clostridia	Clostridiales	Lachnospiraceae	Johnsonella	ignava	5499	0.416
Bacteria	Proteobacteria	Betaproteobacteria	Neisseriales	Neisseriaceae	Neisseria	elongata	5427	0.411
Bacteria	Firmicutes	Bacilli	Lactobacillales	Streptococcaceae	Streptococcus	oralis	5369	0.406
Bacteria	Firmicutes	Bacilli	Gemellales	Gemellaceae	Gemella		5356	0.405
Bacteria	Proteobacteria	Gammaproteobacteria	Pasteurellales	Pasteurellaceae	Aggregatibacter	aphrophilus	5286	0.400
Bacteria	Actinobacteria	Actinobacteria	Actinomycetales	Actinomycetaceae	Actinomyces	odontolyticus	5273	0.399
Bacteria	Proteobacteria	Gammaproteobacteria	Pasteurellales	Pasteurellaceae	Pasteurella		5094	0.386
Bacteria	Proteobacteria	Gammaproteobacteria	Enterobacteriales	Enterobacteriaceae	Citrobacter		5089	0.385
Bacteria	Proteobacteria	Gammaproteobacteria	Enterobacteriales	Enterobacteriaceae	Citrobacter	freundii	4890	0.370
Bacteria	Proteobacteria	Gammaproteobacteria	Enterobacteriales	Enterobacteriaceae	Citrobacter	werkmanii	4858	0.368
Bacteria	Proteobacteria	Gammaproteobacteria	Enterobacteriales	Enterobacteriaceae	Serratia	entomophila	4842	0.367
Bacteria	Proteobacteria						4840	0.366
Bacteria	Firmicutes	Bacilli	Gemellales	Gemellaceae	Gemella	sanguinis	4622	0.350
Bacteria	Firmicutes	Bacilli	Lactobacillales	Streptococcaceae	Streptococcus	australis	4607	0.349
Bacteria	Bacteroidetes	Bacteroidia	Bacteroidales	Bacteroidaceae	Bacteroides	vulgatus	4294	0.325
Bacteria	Firmicutes	Clostridia	Clostridiales	Veillonellaceae	Veillonella	dispar	4218	0.319
Bacteria	Firmicutes	Bacilli	Lactobacillales	Streptococcaceae	Streptococcus	pseudopneumoniae	4199	0.318
Bacteria	Proteobacteria	Gammaproteobacteria					4009	0.304
Bacteria	Proteobacteria	Gammaproteobacteria	Enterobacteriales	Enterobacteriaceae	Klebsiella	variicola	3994	0.302
Bacteria	Proteobacteria	Epsilonproteobacteria	Campylobacterales	Campylobacteraceae	Campylobacter	concisus	3918	0.297
Bacteria	Actinobacteria	Actinobacteria	Actinomycetales	Micrococcaceae			3914	0.296
Bacteria	Proteobacteria	Alphaproteobacteria	Rhodospirillales	Rhodospirillaceae	Rhodospirillum		3833	0.290
Bacteria	Firmicutes	Clostridia	Clostridiales	Lachnospiraceae	Oribacterium	sinus	3747	0.284
Bacteria	Firmicutes	Clostridia	Clostridiales	Peptococcaceae	Peptococcus		3692	0.280
Bacteria	Fusobacteria	Fusobacteria	Fusobacteriales	Fusobacteriaceae	Fusobacterium	gonidiaformans	3622	0.274
Bacteria	Proteobacteria	Alphaproteobacteria	Caulobacterales	Caulobacteraceae	Phenylobacterium	lituiforme	3611	0.273
Bacteria	Firmicutes	Clostridia	Clostridiales	Peptostreptococcaceae	Filifactor	alocis	3493	0.264
Bacteria	Firmicutes	Clostridia	Clostridiales	Veillonellaceae	Veillonella	denticariosi	3409	0.258
Bacteria	Firmicutes	Erysipelotrichi	Erysipelotrichales	Erysipelotrichaceae	Bulleidia	moorei	3389	0.257
Bacteria	Firmicutes	Bacilli	Lactobacillales	Streptococcaceae	Streptococcus	lactarius	3331	0.252
Bacteria	Firmicutes	Bacilli	Lactobacillales	Streptococcaceae	Streptococcus	cristatus	3090	0.234
Bacteria	Proteobacteria	Betaproteobacteria	Neisseriales	Neisseriaceae	Neisseria		3075	0.233
Bacteria	Firmicutes	Clostridia	Clostridiales	Clostridiaceae	Clostridium	cadaveris	3008	0.228
Bacteria	Actinobacteria	Actinobacteria	Actinomycetales	Actinomycetaceae	Actinomyces		2960	0.224
Bacteria	Proteobacteria	Gammaproteobacteria	Pasteurellales	Pasteurellaceae	Aggregatibacter		2955	0.224
Bacteria	Proteobacteria	Betaproteobacteria	Burkholderiales	Burkholderiaceae	Lautropia	mirabilis	2936	0.222
Bacteria	Firmicutes	Clostridia	Clostridiales	Veillonellaceae	Veillonella	montpellierensis	2911	0.220
Bacteria	Actinobacteria	Actinobacteria	Actinomycetales	Actinomycetaceae	Actinomyces	lingnae	2868	0.217
Bacteria	Firmicutes	Bacilli	Lactobacillales	Streptococcaceae	Streptococcus	vestibularis	2742	0.208
Bacteria	Proteobacteria	Gammaproteobacteria	Pasteurellales	Pasteurellaceae	Aggregatibacter	segnis	2661	0.201
Bacteria	Firmicutes	Bacilli	Lactobacillales	Streptococcaceae	Streptococcus	parasanguinis	2593	0.196
Bacteria	Firmicutes	Bacilli	Lactobacillales	Enterococcaceae	Vagococcus	teuberi	2535	0.192
Bacteria	Firmicutes	Clostridia	Clostridiales	Lachnospiraceae	Butyrivibrio	proteoclasticus	2510	0.190
Bacteria	Firmicutes	Clostridia	Clostridiales				2456	0.186
Bacteria	Firmicutes	Bacilli	Lactobacillales	Streptococcaceae	Streptococcus	bovis	2360	0.179
Bacteria	Firmicutes	Clostridia	Clostridiales	Clostridiaceae	Peptoniphilus		2354	0.178
Bacteria	Firmicutes	Clostridia	Clostridiales	Lachnospiraceae	Moryella		2349	0.178
Bacteria	Fusobacteria	Fusobacteria	Fusobacteriales	Leptotrichiaceae	Leptotrichia		2192	0.166
Bacteria	Firmicutes	Bacilli	Lactobacillales	Streptococcaceae	Streptococcus	infantis	2159	0.163
Bacteria	Firmicutes	Bacilli	Lactobacillales	Leuconostocaceae	Leuconostoc		2154	0.163
Bacteria	Proteobacteria	Gammaproteobacteria	Enterobacteriales	Enterobacteriaceae	Enterobacter		2063	0.156
Bacteria	Bacteroidetes	Sphingobacteriia	Sphingobacteriales	Chitinophagaceae	Chitinophaga	soli	1999	0.151
Bacteria	Proteobacteria	Gammaproteobacteria	Aeromonadales	Aeromonadaceae	Tolumonas	auensis	1972	0.149
Bacteria	Firmicutes	Clostridia	Clostridiales	Clostridiaceae			1918	0.145
Bacteria	Firmicutes	Bacilli	Lactobacillales	Carnobacteriaceae	Granulicatella		1883	0.143
Bacteria	Firmicutes	Clostridia	Clostridiales	Clostridiaceae	Alkaliphilus		1882	0.142
Bacteria	Proteobacteria	Betaproteobacteria	Neisseriales	Neisseriaceae	Neisseria	lactamica	1839	0.139
Bacteria	Proteobacteria	Gammaproteobacteria	Enterobacteriales	Enterobacteriaceae	Enterobacter	aerogenes	1823	0.138
Bacteria	Firmicutes	Clostridia	Clostridiales	Lachnospiraceae	Oribacterium		1818	0.138
Bacteria	Proteobacteria	Gammaproteobacteria	Pasteurellales	Pasteurellaceae	Haemophilus	haemolyticus	1781	0.135
Bacteria	Firmicutes	Clostridia					1766	0.134
Bacteria	Firmicutes	Bacilli	Lactobacillales				1748	0.132
Bacteria	Bacteroidetes	Bacteroidia	Bacteroidales	Prevotellaceae	Prevotella	melaninogenica	1697	0.128
Bacteria	Firmicutes	Clostridia	Clostridiales	Clostridiaceae	Mogibacterium		1644	0.124
Bacteria	Proteobacteria	Gammaproteobacteria	Pasteurellales	Pasteurellaceae	Mannheimia		1593	0.121
Bacteria	Firmicutes	Clostridia	Clostridiales	Veillonellaceae	Megasphaera	micronuciformis	1560	0.118
Bacteria	Bacteroidetes	Bacteroidia	Bacteroidales	Paraprevotellaceae	Prevotella		1553	0.118
Bacteria	Firmicutes	Clostridia	Clostridiales	Clostridiaceae	Alkaliphilus	crotonatoxidans	1549	0.117
Bacteria	Firmicutes						1506	0.114
Bacteria	Firmicutes	Bacilli	Lactobacillales	Streptococcaceae	Streptococcus	milleri	1471	0.111
Bacteria	Firmicutes	Clostridia	Clostridiales	Clostridiaceae	Clostridium		1469	0.111
Bacteria	Proteobacteria	Betaproteobacteria	Neisseriales	Neisseriaceae	Neisseria	subflava	1448	0.110
Bacteria	Bacteroidetes	Bacteroidia	Bacteroidales	Bacteroidaceae	Bacteroides	fragilis	1432	0.108
Bacteria	Actinobacteria	Actinobacteria	Actinomycetales	Actinomycetaceae	Parascardovia		1417	0.107
Bacteria	Proteobacteria	Gammaproteobacteria	Pasteurellales	Pasteurellaceae	Haemophilus	aegyptius	1347	0.102
Bacteria	Firmicutes	Bacilli	Lactobacillales	Streptococcaceae	Streptococcus	gordonii	1337	0.101
Bacteria	Proteobacteria	Gammaproteobacteria	Enterobacteriales	Enterobacteriaceae	Klebsiella	granulomatis	1305	0.099
Bacteria	Proteobacteria	Gammaproteobacteria	Enterobacteriales	Enterobacteriaceae	Escherichia		1305	0.099
Bacteria	Actinobacteria	Actinobacteria	Actinomycetales	Actinomycetaceae	Actinomyces	meyeri	1274	0.096
Bacteria	Proteobacteria	Gammaproteobacteria	Pasteurellales	Pasteurellaceae	Haemophilus	influenzae	1256	0.095
Bacteria	Proteobacteria	Gammaproteobacteria	Enterobacteriales	Enterobacteriaceae	Enterobacter	aceae	1153	0.087
Bacteria	Proteobacteria	Epsilonproteobacteria	Campylobacterales	Campylobacteraceae	Campylobacter	showae	1141	0.086
Bacteria	Proteobacteria	Gammaproteobacteria	Enterobacteriales	Enterobacteriaceae	Klebsiella		1116	0.084
Bacteria	Bacteroidetes	Bacteroidia	Bacteroidales	Bacteroidaceae	Bacteroides		1107	0.084
Bacteria	Bacteroidetes	Bacteroidia	Bacteroidales	Porphyromonadaceae	Porphyromonas		1088	0.082
Bacteria	Actinobacteria	Actinobacteria	Actinomycetales	Corynebacteriaceae	Corynebacterium		1077	0.082
Bacteria	Proteobacteria	Gammaproteobacteria	Pasteurellales	Pasteurellaceae	Avibacterium	avium	1057	0.080
Bacteria	Proteobacteria	Gammaproteobacteria	Enterobacteriales	Enterobacteriaceae	Trabulsiella		1042	0.079
Bacteria	Firmicutes	Bacilli	Bacillales				1027	0.078
Bacteria	Proteobacteria	Betaproteobacteria	Burkholderiales	Oxalobacteraceae	Ralstonia	insidiosa	1023	0.077
Bacteria	Firmicutes	Bacilli	Lactobacillales	Streptococcaceae	Streptococcus	sanguinis	1022	0.077
Bacteria	Firmicutes	Bacilli	Bacillales	Paenibacillaceae	Cohnella		1003	0.076
Bacteria	Proteobacteria	Epsilonproteobacteria	Campylobacterales	Campylobacteraceae	Campylobacter	curvus	957	0.072
Bacteria	Proteobacteria	Gammaproteobacteria	Pasteurellales	Pasteurellaceae	Actinobacillus	rossii	952	0.072
Bacteria	Actinobacteria	Actinobacteria	Actinomycetales	Cellulomonadaceae	Cellulomonas		916	0.069
Bacteria	Proteobacteria	Betaproteobacteria	Burkholderiales	Comamonadaceae			908	0.069
Bacteria	Proteobacteria	Alphaproteobacteria	Rhizobiales	Bradyrhizobiaceae	Bradyrhizobium	cytisi	877	0.066
Bacteria	Proteobacteria	Betaproteobacteria	Neisseriales	Neisseriaceae	Eikenella	corrodens	858	0.065
Bacteria	Proteobacteria	Epsilonproteobacteria	Campylobacterales	Campylobacteraceae	Campylobacter	gracilis	846	0.064
Bacteria	Firmicutes	Bacilli	Lactobacillales	Enterococcaceae	Enterococcus	avium	845	0.064
Bacteria	Proteobacteria	Epsilonproteobacteria	Campylobacterales	Campylobacteraceae	Campylobacter		842	0.064
Bacteria	Firmicutes	Bacilli					831	0.063
Bacteria	Bacteroidetes	Bacteroidia	Bacteroidales	Prevotellaceae	Prevotella	intermedia	828	0.063
Bacteria	Proteobacteria	Gammaproteobacteria	Pasteurellales	Pasteurellaceae	Pasteurella	pneumotropica	826	0.063
Bacteria	Bacteroidetes	Sphingobacteriia	Sphingobacteriales	Flexibacteraceae	Runella	limosa	808	0.061
Bacteria	Proteobacteria	Alphaproteobacteria	Caulobacterales	Caulobacteraceae	Phenylobacterium		794	0.060
Bacteria	Proteobacteria	Alphaproteobacteria	Rhizobiales	Bradyrhizobiaceae	Bradyrhizobium		788	0.060
Bacteria	Bacteroidetes	Bacteroidia	Bacteroidales	Paraprevotellaceae	Prevotella	tannerae	781	0.059
Bacteria	Spirochaetes	Leptospirae	Leptospirales	Leptospiraceae	Leptospira		776	0.059
Bacteria	Bacteroidetes	Bacteroidia	Bacteroidales	Bacteroidaceae	Bacteroides	xylanisolvens	771	0.058
Bacteria	Proteobacteria	Gammaproteobacteria	Pasteurellales	Pasteurellaceae	Actinobacillus	porcinus	765	0.058
Bacteria	Actinobacteria	Actinobacteria	Actinomycetales	Actinomycetaceae	Actinomyces	turicensis	752	0.057
Bacteria	Firmicutes	Bacilli	Gemellales	Gemellaceae	Gemella	haemolysans	735	0.056
Bacteria	Firmicutes	Bacilli	Lactobacillales	Enterococcaceae	Enterococcus		718	0.054
Bacteria	Firmicutes	Bacilli	Lactobacillales	Carnobacteriaceae	Trichococcus		696	0.053
Bacteria	Actinobacteria	Actinobacteria	Actinomycetales	Micrococcaceae	Arthrobacter	psychrochitiniphilus	691	0.052
Bacteria	Firmicutes	Clostridia	Clostridiales	Lachnospiraceae	Blautia		663	0.050
Bacteria	Firmicutes	Erysipelotrichi	Erysipelotrichales	Erysipelotrichaceae	Erysipelothrix	muris	649	0.049
Bacteria	Actinobacteria	Actinobacteria	Actinomycetales	Corynebacteriaceae	Corynebacterium	matruchotii	623	0.047
Bacteria	Bacteroidetes	Bacteroidia	Bacteroidales	Porphyromonadaceae	Porphyromonas	catoniae	619	0.047
Bacteria	Actinobacteria	Actinobacteria	Actinomycetales	Streptomycetaceae	Streptomyces		619	0.047
Bacteria	Firmicutes	Clostridia	Clostridiales	Peptococcaceae	Peptococcus	niger	602	0.046
Bacteria	Bacteroidetes	Bacteroidia	Bacteroidales	Bacteroidaceae	Bacteroides	denticanum	577	0.044
Bacteria	Firmicutes	Clostridia	Clostridiales	Peptostreptococcaceae	Filifactor	villosus	571	0.043
Bacteria	Actinobacteria	Actinobacteria	Actinomycetales	Corynebacteriaceae	Corynebacterium	durum	570	0.043
Bacteria	Proteobacteria	Gammaproteobacteria	Enterobacteriales	Enterobacteriaceae	Enterobacter	amnigenus	561	0.042
Bacteria	Fusobacteria	Fusobacteria	Fusobacteriales	Leptotrichiaceae	Leptotrichia	shahii	554	0.042
Bacteria	Firmicutes	Bacilli	Lactobacillales	Streptococcaceae	Streptococcus	oligofermentans	553	0.042
Bacteria	Actinobacteria	Actinobacteria	Actinomycetales	Actinomycetaceae	Actinomyces	naturae	547	0.041
Bacteria	Firmicutes	Bacilli	Lactobacillales	Streptococcaceae	Streptococcus	intermedius	545	0.041
Bacteria	Proteobacteria	Betaproteobacteria					542	0.041
Bacteria	Actinobacteria	Actinobacteria	Actinomycetales	Micrococcaceae	Kocuria	assamensis	533	0.040
Bacteria	Bacteroidetes	Flavobacteriia	Flavobacteriales	Flavobacteriaceae	Chryseobacterium	taichungense	518	0.039
Bacteria	Firmicutes	Clostridia	Clostridiales	Veillonellaceae	Selenomonas	infelix	514	0.039
Bacteria	Actinobacteria	Actinobacteria	Actinomycetales	Intrasporangiaceae	Serinicoccus	chungangensis	513	0.039
Bacteria	Firmicutes	Bacilli	Bacillales	Bacillaceae	Bacillus		510	0.039
Bacteria	Actinobacteria	Actinobacteria	Actinomycetales	Actinomycetaceae	Actinomyces	cardiffensis	502	0.038
Bacteria	Cyanobacteria	Synechococcophycideae	Pseudanabaenales	Pseudanabaenaceae	Leptolyngbya	laminosa	465	0.035
Bacteria	Firmicutes	Clostridia	Coriobacteriales	Coriobacteriaceae	Atopobium	parvulum	451	0.034
Bacteria	Firmicutes	Bacilli	Lactobacillales	Streptococcaceae	Streptococcus	anginosus	449	0.034
Bacteria	Bacteroidetes	Bacteroidia	Bacteroidales	Porphyromonadaceae	Porphyromonas	endodontalis	445	0.034
Bacteria	Bacteroidetes	Bacteroidia	Bacteroidales	Prevotellaceae	Prevotella	pallens	435	0.033
Bacteria	Proteobacteria	Alphaproteobacteria	Caulobacterales	Caulobacteraceae			433	0.033
Bacteria	Actinobacteria	Actinobacteria					430	0.033
Bacteria	Firmicutes	Clostridia	Clostridiales	Veillonellaceae	Selenomonas	noxia	424	0.032
Bacteria	Proteobacteria	Gammaproteobacteria	Pasteurellales	Pasteurellaceae	Gallibacterium	melopsittaci	421	0.032
Bacteria	Firmicutes	Bacilli	Lactobacillales	Enterococcaceae	Enterococcus	gilvus	419	0.032
Bacteria	Proteobacteria	Gammaproteobacteria	Alteromonadales	Chromatiaceae	Alishewanella		417	0.032
Bacteria	Bacteroidetes	Flavobacteriia	Flavobacteriales	Flavobacteriaceae	Flavobacterium		414	0.031
Bacteria	Proteobacteria	Gammaproteobacteria	Pasteurellales	Pasteurellaceae	Chelonobacter	oris	406	0.031
Bacteria	Firmicutes	Clostridia	Clostridiales	Veillonellaceae	Megasphaera	geminatus	406	0.031
Bacteria	Bacteroidetes	Flavobacteriia	Flavobacteriales	Flavobacteriaceae	Capnocytophaga		402	0.030
Bacteria	Fusobacteria	Fusobacteria	Fusobacteriales	Fusobacteriaceae			394	0.030
Bacteria	Firmicutes	Bacilli	Lactobacillales	Enterococcaceae	Tetragenococcus	doogicus	392	0.030
Bacteria	Bacteroidetes	Bacteroidia	Bacteroidales	Prevotellaceae	Prevotella	nigrescens	388	0.029
Bacteria	Bacteroidetes	Bacteroidia	Bacteroidales	Prevotellaceae	Prevotella	veroralis	388	0.029
Bacteria	Spirochaetes	Leptospirae	Leptospirales	Leptospiraceae	Leptospira	licerasiae	386	0.029
Bacteria	Proteobacteria	Epsilonproteobacteria	Campylobacterales	Campylobacteraceae	Campylobacter	faecalis	386	0.029
Bacteria	Firmicutes	Clostridia	Clostridiales	Veillonellaceae	Dialister	invisus	379	0.029
Bacteria	Firmicutes	Clostridia	Clostridiales	Veillonellaceae	Negativicoccus	succinicivorans	375	0.028
Bacteria	Proteobacteria	Betaproteobacteria	Neisseriales	Neisseriaceae			369	0.028
Bacteria	Bacteroidetes	Bacteroidia	Bacteroidales	Porphyromonadaceae	Parabacteroides	distasonis	358	0.027
Bacteria	Proteobacteria	Alphaproteobacteria					352	0.027
Bacteria	Firmicutes	Clostridia	Clostridiales	Clostridiaceae	Peptoniphilus	methioninivorax	351	0.027
Bacteria	Proteobacteria	Betaproteobacteria	Burkholderiales	Oxalobacteraceae	Oxalobacter	vibrioformis	341	0.026
Bacteria	Firmicutes	Clostridia	Clostridiales	Lachnospiraceae	Blautia	coccoides	341	0.026
Bacteria	Firmicutes	Clostridia	Clostridiales	Lachnospiraceae	Catonella		337	0.026
Bacteria	Firmicutes	Clostridia	Clostridiales	Veillonellaceae	Megasphaera	hominis	336	0.025
Bacteria	Firmicutes	Clostridia	Clostridiales	Lachnospiraceae	Ruminococcus	torques	332	0.025
Bacteria	Proteobacteria	Gammaproteobacteria	Enterobacteriales	Enterobacteriaceae	Providencia		331	0.025
Bacteria	Firmicutes	Bacilli	Bacillales	Paenibacillaceae	Paenibacillus		327	0.025
Bacteria	Firmicutes	Erysipelotrichi	Erysipelotrichales	Coprobacillaceae	Sharpea		323	0.024
Bacteria	Actinobacteria	Actinobacteria	Actinomycetales	Cellulomonadaceae	Oerskovia	ginkgo	323	0.024
Bacteria	Bacteroidetes						319	0.024
Bacteria	Firmicutes	Bacilli	Bacillales	Alicyclobacillaceae	Alicyclobacillus		317	0.024
Bacteria	Proteobacteria	Alphaproteobacteria	Sphingomonadales	Sphingomonadaceae	Sphingomonas	oligophenolica	315	0.024
Bacteria	Proteobacteria	Gammaproteobacteria	Enterobacteriales	Enterobacteriaceae	Enterobacter	hormaechei	314	0.024
Bacteria	Firmicutes	Clostridia	Clostridiales	Veillonellaceae	Pectinatus	cerevisiiphilus	314	0.024
Bacteria	Firmicutes	Bacilli	Lactobacillales	Enterococcaceae			309	0.023
Bacteria	Firmicutes	Clostridia	Clostridiales	Clostridiaceae	Alkaliphilus	peptidifermentans	301	0.023
Bacteria	Bacteroidetes	Bacteroidia	Bacteroidales	Porphyromonadaceae	Porphyromonas	gingivalis	288	0.022
Bacteria	Bacteroidetes	Bacteroidia	Bacteroidales	Prevotellaceae	Prevotella	histicola	282	0.021
Bacteria	Firmicutes	Clostridia	Clostridiales	Veillonellaceae			281	0.021
Bacteria	Bacteroidetes	Bacteroidia	Bacteroidales	Bacteroidaceae	Bacteroides	thetaiotaomicron	277	0.021
Bacteria	Proteobacteria	Betaproteobacteria	Burkholderiales	Comamonadaceae	Methylibium		275	0.021
Bacteria	Firmicutes	Clostridia	Clostridiales	Clostridiaceae	Sedimentibacter	hydroxybenzoicus	270	0.020
Bacteria	Firmicutes	Clostridia	Clostridiales	Veillonellaceae	Selenomonas		270	0.020
Bacteria	Bacteroidetes	Bacteroidia	Bacteroidales	Prevotellaceae	Prevotella	nanceiensis	268	0.020
Bacteria	Firmicutes	Clostridia	Clostridiales	Ruminococcaceae	Faecalibacterium		258	0.020
Bacteria	Proteobacteria	Gammaproteobacteria	Enterobacteriales	Enterobacteriaceae	Candidatus Blochmannia		254	0.019
Bacteria	Firmicutes	Clostridia	Clostridiales	Peptostreptococcaceae	Clostridium	thermoalcaliphilum	253	0.019
Bacteria	Firmicutes	Bacilli	Lactobacillales	Streptococcaceae	Streptococcus	peroris	251	0.019
Bacteria	Bacteroidetes	Bacteroidia	Bacteroidales	Bacteroidaceae	Bacteroides	salyersiae	250	0.019
Bacteria	Fusobacteria	Fusobacteria	Fusobacteriales	Fusobacteriaceae	Fusobacterium	simiae	248	0.019
Bacteria	Proteobacteria	Gammaproteobacteria	Enterobacteriales	Enterobacteriaceae	Arsenophonus		243	0.018
Bacteria	Bacteroidetes	Flavobacteriia	Flavobacteriales	Flavobacteriaceae	Capnocytophaga	gingivalis	243	0.018
Bacteria	Fusobacteria	Fusobacteria	Fusobacteriales	Leptotrichiaceae	Leptotrichia	wadei	242	0.018
Bacteria	Firmicutes	Clostridia	Clostridiales	Lachnospiraceae	Ruminococcus		239	0.018
Bacteria	Thermotogae	Thermotogae	Thermotogales	Thermotogaceae	Marinitoga		236	0.018
Bacteria	Firmicutes	Clostridia	Natranaerobiales	Anaerobrancaceae	Anaerobranca	zavarzinii	235	0.018
Bacteria	Actinobacteria	Actinobacteria	Actinomycetales	Bogoriellaceae	Georgenia		234	0.018
Bacteria	Bacteroidetes	Bacteroidia	Bacteroidales	Prevotellaceae	Prevotella	multiformis	232	0.018
Bacteria	Proteobacteria	Gammaproteobacteria	Pseudomonadales	Moraxellaceae	Psychrobacter		230	0.017
Bacteria	Proteobacteria	Gammaproteobacteria	Cardiobacteriales	Cardiobacteriaceae	Cardiobacterium	hominis	225	0.017
Bacteria	Proteobacteria	Betaproteobacteria	Rhodocyclales	Rhodocyclaceae			224	0.017
Bacteria	Proteobacteria	Betaproteobacteria	Burkholderiales	Comamonadaceae	Paucibacter		222	0.017
Bacteria	Fusobacteria	Fusobacteria	Fusobacteriales	Leptotrichiaceae	Leptotrichia	trevisanii	221	0.017
Bacteria	Proteobacteria	Deltaproteobacteria	Myxococcales	Polyangiaceae	Chondromyces	pediculatus	219	0.017
Bacteria	Actinobacteria	Actinobacteria	Actinomycetales	Actinomycetaceae	Actinomyces	georgiae	217	0.016
Bacteria	Bacteroidetes	Bacteroidia	Bacteroidales	Porphyromonadaceae	Tannerella	forsythia	216	0.016
Bacteria	Firmicutes	Bacilli	Bacillales	Bacillaceae	Bacillus	butanolivorans	216	0.016
Bacteria	Actinobacteria	Actinobacteria	Actinomycetales	Micromonosporaceae	Micromonospora		215	0.016
Bacteria	Verrucomicrobia	Opitutae	Pelagicoccales	Pelagicoccaceae	Pelagicoccus		213	0.016
Bacteria	Firmicutes	Bacilli	Bacillales	Bacillaceae			211	0.016
Bacteria	Firmicutes	Clostridia	Clostridiales	Lachnospiraceae			210	0.016
Bacteria	Bacteroidetes	Sphingobacteriia	Sphingobacteriales	Sphingobacteriaceae	Parapedobacter	koreensis	210	0.016
Bacteria	Proteobacteria	Gammaproteobacteria	Chromatiales	Chromatiaceae			209	0.016
Bacteria	Proteobacteria	Betaproteobacteria	Burkholderiales	Oxalobacteraceae	Ralstonia	pickettii	209	0.016
Bacteria	Fusobacteria	Fusobacteria	Fusobacteriales	Fusobacteriaceae	Fusobacterium	canifelinum	206	0.016
Bacteria	Firmicutes	Bacilli	Lactobacillales	Enterococcaceae	Enterococcus	gallinarum	204	0.015
Bacteria	Proteobacteria	Betaproteobacteria	Burkholderiales				204	0.015
Bacteria	Proteobacteria	Alphaproteobacteria	Rhizobiales				200	0.015
Bacteria	Firmicutes	Bacilli	Bacillales	Bacillaceae	Virgibacillus	salexigens	196	0.015
Bacteria	Firmicutes	Bacilli	Bacillales	Paenibacillaceae	Paenibacillus	darangshiensis	194	0.015
Bacteria	Actinobacteria	Actinobacteria	Actinomycetales	Micrococcaceae	Arthrobacter		194	0.015
Bacteria	Proteobacteria	Epsilonproteobacteria	Campylobacterales	Helicobacteraceae	Helicobacter	suncus	193	0.015
Bacteria	Proteobacteria	Gammaproteobacteria	Alteromonadales	Idiomarinaceae	Pseudidiomarina		192	0.015
Bacteria	Firmicutes	Clostridia	Clostridiales	Lachnospiraceae	Johnsonella		189	0.014
Bacteria	Firmicutes	Clostridia	Clostridiales	Eubacteriaceae	Acetobacterium		186	0.014
Bacteria	Proteobacteria	Alphaproteobacteria	Rhodospirillales	Rhodospirillaceae	Roseospira		186	0.014
Bacteria	Proteobacteria	Gammaproteobacteria	Enterobacteriales	Enterobacteriaceae	Escherichia	coli	186	0.014
Bacteria	Bacteroidetes	Flavobacteriia	Flavobacteriales	Flavobacteriaceae	Elizabethkingia		183	0.014
Bacteria	Proteobacteria	Gammaproteobacteria	Pasteurellales	Pasteurellaceae	Mannheimia	granulomatis	183	0.014
Bacteria	Bacteroidetes	Bacteroidia	Bacteroidales	Prevotellaceae	Prevotella		182	0.014
Bacteria	Firmicutes	Bacilli	Bacillales	Sporolactobacillaceae	Sporolactobacillus	putidus	181	0.014
Bacteria	Bacteroidetes	Bacteroidia	Bacteroidales	Porphyromonadaceae	Porphyromonas	canis	179	0.014
Bacteria	Proteobacteria	Gammaproteobacteria	Enterobacteriales	Enterobacteriaceae	Enterobacter	nickellidurans	179	0.014
Bacteria	Proteobacteria	Alphaproteobacteria	Sphingomonadales	Erythrobacteraceae	Lutibacterium		175	0.013
Bacteria	Proteobacteria	Gammaproteobacteria	Enterobacteriales	Enterobacteriaceae	Erwinia	tasmaniensis	174	0.013
Bacteria	Proteobacteria	Betaproteobacteria	Rhodocyclales	Rhodocyclaceae	Methyloversatilis	universalis	174	0.013
Bacteria	Bacteroidetes	Sphingobacteriia	Sphingobacteriales	Chitinophagaceae			170	0.013
Bacteria	Firmicutes	Bacilli	Bacillales	Staphylococcaceae	Staphylococcus		170	0.013
Bacteria	Proteobacteria	Alphaproteobacteria	Caulobacterales	Caulobacteraceae	Phenylobacterium	mobile	169	0.013
Bacteria	Proteobacteria	Alphaproteobacteria	Caulobacterales	Caulobacteraceae	Brevundimonas	olei	168	0.013
Bacteria	Bacteroidetes	Flavobacteriia	Flavobacteriales	Flavobacteriaceae	Chryseobacterium		168	0.013
Bacteria	Proteobacteria	Gammaproteobacteria	Alteromonadales	Shewanellaceae	Shewanella	pneumatophori	166	0.013
Bacteria	Spirochaetes	Spirochaetes	Spirochaetales	Spirochaetaceae	Treponema	medium	162	0.012
Bacteria	Proteobacteria	Betaproteobacteria	Neisseriales	Neisseriaceae	Chromobacterium	subtsugae	160	0.012
Bacteria	Firmicutes	Clostridia	Clostridiales	Clostridiaceae	Natronincola		160	0.012
Bacteria	Actinobacteria	Actinobacteria	Actinomycetales	Glycomycetaceae	Glycomyces		159	0.012
Bacteria	Firmicutes	Clostridia	Clostridiales	Lachnospiraceae	Lachnospira	pectinoschiza	157	0.012
Bacteria	Actinobacteria	Actinobacteria	Actinomycetales	Micrococcaceae	Kocuria		156	0.012
Bacteria	Firmicutes	Clostridia	Clostridiales	Lachnospiraceae	Blautia	wexlerae	156	0.012
Bacteria	Firmicutes	Clostridia	Clostridiales	Lachnospiraceae	Pseudobutyrivibrio	xylanivorans	156	0.012
Bacteria	Proteobacteria	Betaproteobacteria	Burkholderiales	Oxalobacteraceae	Ralstonia	detusculanense	154	0.012
Bacteria	Firmicutes	Clostridia	Clostridiales	Clostridiaceae	Peptoniphilus	indolicus	152	0.012
Bacteria	Bacteroidetes	Bacteroidia	Bacteroidales	Bacteroidaceae	Bacteroides	paurosaccharolyticus	152	0.012
Bacteria	Bacteroidetes	Flavobacteriia	Flavobacteriales	Flavobacteriaceae			151	0.011
Bacteria	Firmicutes	Clostridia	Coriobacteriales	Coriobacteriaceae	Atopobium	rimae	150	0.011
Bacteria	Proteobacteria	Alphaproteobacteria	Sphingomonadales	Sphingomonadaceae	Novosphingobium	stygium	150	0.011
Bacteria	Bacteroidetes	Bacteroidia	Bacteroidales	Prevotellaceae	Prevotella	loescheii	149	0.011
Bacteria	Bacteroidetes	Bacteroidia	Bacteroidales	Prevotellaceae	Prevotella	aurantiaca	148	0.011
Bacteria	Firmicutes	Clostridia	Clostridiales	Clostridiaceae	Peptoniphilus	coxii	147	0.011
Bacteria	Firmicutes	Bacilli	Lactobacillales	Streptococcaceae	Streptococcus	fryi	146	0.011
Bacteria	Proteobacteria	Gammaproteobacteria	Legionellales	Legionellaceae	Legionella		144	0.011
Bacteria	Firmicutes	Clostridia	Clostridiales	Ruminococcaceae	Ruminococcus		143	0.011
Bacteria	Bacteroidetes	Bacteroidia	Bacteroidales				137	0.010
Bacteria	Bacteroidetes	Bacteroidia	Bacteroidales	Bacteroidaceae	Bacteroides	heparinolyticus	136	0.010
Bacteria	Firmicutes	Clostridia	Clostridiales	Lachnospiraceae	Catonella	morbi	135	0.010
Bacteria	Firmicutes	Clostridia	Clostridiales	Clostridiaceae	Clostridium	frigoris	133	0.010
Bacteria	Bacteroidetes	Bacteroidia	Bacteroidales	Porphyromonadaceae	Parabacteroides	merdae	133	0.010
Bacteria	Proteobacteria	Gammaproteobacteria	Enterobacteriales	Enterobacteriaceae	Trabulsiella	odontotermitis	131	0.010
Bacteria	Actinobacteria	Actinobacteria	Bifidobacteriales	Bifidobacteriaceae	Bifidobacterium		130	0.010
Bacteria	Actinobacteria	Actinobacteria	Actinomycetales	Mycobacteriaceae	Mycobacterium		130	0.010
Bacteria	Firmicutes	Bacilli	Thermicanales	Thermicanaceae	Thermicanus		129	0.010
Bacteria	Proteobacteria	Betaproteobacteria	Methylophilales	Methylophilaceae	Methylobacillus	glycogenes	128	0.010
Bacteria	Bacteroidetes	Sphingobacteriia	Sphingobacteriales	Sphingobacteriaceae	Sphingobacterium	shayense	127	0.010
Bacteria	Proteobacteria	Alphaproteobacteria	Caulobacterales	Caulobacteraceae	Phenylobacterium	koreense	125	0.009
Bacteria	Firmicutes	Clostridia	Natranaerobiales	Contubernalisaceae	Candidatus Contubernalis	alkalaceticum	124	0.009
Bacteria	Firmicutes	Bacilli	Bacillales	Planococcaceae	Viridibacillus	neidei	124	0.009
Bacteria	Firmicutes	Clostridia	Clostridiales	Clostridiaceae	Clostridium	thermosuccinogenes	120	0.009
Bacteria	Actinobacteria	Actinobacteria	Bifidobacteriales	Bifidobacteriaceae	Bifidobacterium	scardovii	117	0.009
Bacteria	Firmicutes	Clostridia	Clostridiales	Clostridiaceae	Clostridium	histolyticum	116	0.009
Bacteria	Proteobacteria	Betaproteobacteria	Burkholderiales	Burkholderiaceae	Lautropia		115	0.009
Bacteria	Actinobacteria	Actinobacteria	Actinomycetales	Micromonosporaceae	Dactylosporangium	maewongense	114	0.009
Bacteria	Proteobacteria	Gammaproteobacteria	Alteromonadales	Ferrimonadaceae	Ferrimonas		112	0.008
Bacteria	Actinobacteria	Actinobacteria	Actinomycetales	Yaniellaceae	Yaniella		111	0.008
Bacteria	Actinobacteria	Actinobacteria	Actinomycetales	Dermabacteraceae	Brachybacterium		110	0.008
Bacteria	Proteobacteria	Alphaproteobacteria	Rhodobacterales	Rhodobacteraceae	Paracoccus	sulfuroxidans	110	0.008
Bacteria	Thermi	Deinococci	Deinococcales	Deinococcaceae	Deinococcus		110	0.008
Bacteria	Firmicutes	Clostridia	Clostridiales	Clostridiaceae	Clostridium	fallax	109	0.008
Bacteria	Proteobacteria	Gammaproteobacteria	Alteromonadales	Pseudoalteromonadaceae	Pseudoalteromonas		108	0.008
Bacteria	Proteobacteria	Epsilonproteobacteria	Campylobacterales				108	0.008
Bacteria	Proteobacteria	Deltaproteobacteria	Desulfovibrionales	Desulfovibrionaceae	Desulfovibrio		106	0.008
Bacteria	Fusobacteria	Fusobacteria	Fusobacteriales	Leptotrichiaceae	Sebaldella		106	0.008
Bacteria	Proteobacteria	Alphaproteobacteria	Sphingomonadales	Erythrobacteraceae	Erythrobacter	aquimaris	105	0.008
Bacteria	Firmicutes	Bacilli	Bacillales	Paenibacillaceae			104	0.008
Bacteria	Actinobacteria	Actinobacteria	Actinomycetales	Streptomycetaceae			102	0.008
Bacteria	Bacteroidetes	Bacteroidia	Bacteroidales	Prevotellaceae	Prevotella	micans	101	0.008
Bacteria	Bacteroidetes	Bacteroidia	Bacteroidales	Porphyromonadaceae	Tannerella		100	0.008
Bacteria	Bacteroidetes	Sphingobacteriia	Sphingobacteriales	Sphingobacteriaceae	Sphingobacterium	bambusae	100	0.008
Bacteria	Actinobacteria	Actinobacteria	Actinomycetales	Pseudonocardiaceae	Amycolatopsis		99	0.007
Bacteria	Actinobacteria	Actinobacteria	Actinomycetales	Microbacteriaceae			97	0.007
Bacteria	Proteobacteria	Alphaproteobacteria	Sphingomonadales	Sphingomonadaceae	Novosphingobium		97	0.007
Bacteria	Firmicutes	Clostridia	Clostridiales	Ruminococcaceae	Ruminococcus	bromii	96	0.007
Bacteria	Synergistetes	Synergistia	Synergistales	Aminiphilaceae	Aminiphilus	circumscriptus	95	0.007
Bacteria	Proteobacteria	Gammaproteobacteria	Enterobacteriales	Enterobacteriaceae	Klebsiella	pneumoniae	95	0.007
Bacteria	Bacteroidetes	Flavobacteriia	Flavobacteriales	Flavobacteriaceae	Capnocytophaga	leadbetteri	93	0.007
Bacteria	Proteobacteria	Gammaproteobacteria	Cardiobacteriales	Cardiobacteriaceae	Cardiobacterium	valvarum	92	0.007
Bacteria	Actinobacteria	Actinobacteria	Actinomycetales	Micrococcaceae	Kocuria	rosea	92	0.007
Bacteria	Actinobacteria	Actinobacteria	Actinomycetales	Intrasporangiaceae	Tetrasphaera	vanveenii	92	0.007
Bacteria	Caldithrix	Caldithrixae	Caldithrixales	Caldithrixaceae	Caldithrix		92	0.007
Bacteria	Verrucomicrobia	Verrucomicrobiae	Verrucomicrobiales	Verrucomicrobiaceae	Akkermansia	muciniphila	90	0.007
Bacteria	Firmicutes	Bacilli	Lactobacillales	Enterococcaceae	Enterococcus	hawaiiensis	90	0.007
Bacteria	Bacteroidetes	Sphingobacteriia	Sphingobacteriales				89	0.007
Bacteria	Bacteroidetes	Bacteroidia	Bacteroidales	Prevotellaceae	Prevotella	pleuritidis	89	0.007
Bacteria	Proteobacteria	Betaproteobacteria	Thiobacterales	Thiobacteraceae	Thiobacter	subterraneus	89	0.007
Bacteria	Cyanobacteria	Nostocophycideae	Nostocales	Nostocaceae			89	0.007
Bacteria	Firmicutes	Clostridia	Coriobacteriales	Coriobacteriaceae	Slackia	piriformis	88	0.007
Bacteria	Bacteroidetes	Flavobacteriia	Flavobacteriales	Flavobacteriaceae	Capnocytophaga	granulosa	87	0.007
Bacteria	Actinobacteria	Actinobacteria	Actinomycetales	Micrococcaceae	Rothia	dentocariosa	87	0.007
Bacteria	Proteobacteria	Alphaproteobacteria	Sphingomonadales	Sphingomonadaceae	Novosphingobium	aromaticivorans	86	0.007
Bacteria	Actinobacteria	Actinobacteria	Actinomycetales	Streptomycetaceae	Streptomyces	lazureus	85	0.006
Bacteria	Firmicutes	Clostridia	Clostridiales	Ruminococcaceae	Oscillospira		85	0.006
Bacteria	Firmicutes	Bacilli	Bacillales	Bacillaceae	Pontibacillus	halophilus	85	0.006
Bacteria	Chloroflexi	Anaerolineae	Anaerolineales	Anaerolinaceae	Longilinea	arvoryzae	85	0.006
Bacteria	Actinobacteria	Actinobacteria	Actinomycetales	Streptomycetaceae	Streptacidiphilus	griseus	84	0.006
Bacteria	Actinobacteria	Actinobacteria	Actinomycetales	Mycobacteriaceae	Mycobacterium	pinnipedii	84	0.006
Bacteria	Firmicutes	Clostridia	Clostridiales	Veillonellaceae	Megasphaera	paucivorans	84	0.006
Bacteria	Actinobacteria	Actinobacteria	Bifidobacteriales	Bifidobacteriaceae	Bifidobacterium	indicum	84	0.006
Bacteria	Fusobacteria	Fusobacteria	Fusobacteriales				84	0.006
Bacteria	Firmicutes	Clostridia	Coriobacteriales	Coriobacteriaceae	Slackia	exigua	83	0.006
Bacteria	Actinobacteria						83	0.006
Bacteria	Firmicutes	Bacilli	Lactobacillales	Streptococcaceae			83	0.006
Bacteria	Actinobacteria	Actinobacteria	Actinomycetales	Actinomycetaceae			82	0.006
Bacteria	Fusobacteria	Fusobacteria	Fusobacteriales	Fusobacteriaceae	Propionigenium	modestum	82	0.006
Bacteria	Actinobacteria	Actinobacteria	Actinomycetales	Dermabacteraceae	Brachybacterium	arcticum	82	0.006
Bacteria	Proteobacteria	Alphaproteobacteria	Rhizobiales	Bradyrhizobiaceae	Bradyrhizobium	pachyrhizi	81	0.006
Bacteria	Proteobacteria	Alphaproteobacteria	Kiloniellales	Kiloniellaceae	Thalassospira		81	0.006
Bacteria	Proteobacteria	Deltaproteobacteria	Syntrophobacterales	Desulfobacteraceae	Desulfobacter		80	0.006
Bacteria	Proteobacteria	Alphaproteobacteria	Rhizobiales	Rhizobiaceae	Candidatus Liberibacter		80	0.006
Bacteria	Bacteroidetes	Bacteroidia	Bacteroidales	Bacteroidaceae	Bacteroides	nordii	80	0.006
Bacteria	Chloroflexi	Anaerolineae	Caldilineales	Caldilineaceae	Caldilinea	tarbellica	80	0.006
Bacteria	Proteobacteria	Epsilonproteobacteria	Campylobacterales	Campylobacteraceae	Campylobacter	canadensis	80	0.006
Bacteria	Actinobacteria	Actinobacteria	Actinomycetales	Micrococcaceae	Zhihengliuella	salsuginis	80	0.006
Bacteria	Cyanobacteria	Nostocophycideae	Nostocales	Nostocaceae	Nostoc		79	0.006
Bacteria	Proteobacteria	Alphaproteobacteria	Rhodospirillales	Rhodospirillaceae			79	0.006
Bacteria	Proteobacteria	Gammaproteobacteria	Enterobacteriales	Enterobacteriaceae	Candidatus Regiella		79	0.006
Bacteria	Actinobacteria	Actinobacteria	Actinomycetales	Micrococcaceae	Arthrobacter	rhombi	79	0.006
Bacteria	Firmicutes	Clostridia	Coriobacteriales	Coriobacteriaceae	Atopobium		78	0.006
Bacteria	Firmicutes	Clostridia	Clostridiales	Clostridiaceae	Clostridium	alkalicellulosi	77	0.006
Bacteria	Bacteroidetes	Sphingobacteriia	Sphingobacteriales	Saprospiraceae	Lewinella	marina	77	0.006
Bacteria	Firmicutes	Clostridia	Clostridiales	Clostridiaceae	Finegoldia	magna	77	0.006
Bacteria	Firmicutes	Clostridia	Clostridiales	Veillonellaceae	Megasphaera		77	0.006
Bacteria	Bacteroidetes	Sphingobacteriia	Sphingobacteriales	Sphingobacteriaceae	Pedobacter		77	0.006
Bacteria	Firmicutes	Bacilli	Lactobacillales	Lactobacillaceae	Lactobacillus		77	0.006
Bacteria	Firmicutes	Bacilli	Bacillales	Staphylococcaceae			76	0.006
Bacteria	Bacteroidetes	Sphingobacteriia	Sphingobacteriales	Flexibacteraceae			76	0.006
Bacteria	Firmicutes	Bacilli	Lactobacillales	Carnobacteriaceae	Carnobacterium	inhibens	76	0.006
Bacteria	Firmicutes	Clostridia	Clostridiales	Peptococcaceae	Sporotomaculum	syntrophicum	76	0.006
Bacteria	Proteobacteria	Deltaproteobacteria	Syntrophobacterales	Desulfobacteraceae	Desulfosarcina		75	0.006
Bacteria	Firmicutes	Clostridia	Clostridiales	Clostridiaceae	Caloramator	mitchellensis	74	0.006
Bacteria	Actinobacteria	Actinobacteria	Actinomycetales	Micrococcaceae	Micrococcus		74	0.006
Bacteria	Proteobacteria	Deltaproteobacteria	Desulfovibrionales	Desulfovibrionaceae	Bilophila	wadsworthia	72	0.005
Bacteria	Proteobacteria	Alphaproteobacteria	Sphingomonadales	Sphingomonadaceae	Novosphingobium	yangbajingensis	70	0.005
Bacteria	Actinobacteria	Actinobacteria	Actinomycetales	Micrococcaceae	Micrococcus	yunnanensis	70	0.005
Bacteria	Proteobacteria	Gammaproteobacteria	Vibrionales	Vibrionaceae	Vibrio	porteresiae	70	0.005
Bacteria	Fusobacteria	Fusobacteria	Fusobacteriales	Leptotrichiaceae	Leptotrichia	buccalis	69	0.005
Bacteria	Firmicutes	Clostridia	Clostridiales	Veillonellaceae	Selenomonas	artemidis	69	0.005
Bacteria	Firmicutes	Clostridia	Clostridiales	Lachnospiraceae	Ruminococcus	gnavus	69	0.005
Bacteria	Proteobacteria	Betaproteobacteria	Burkholderiales	Burkholderiaceae	Burkholderia		69	0.005
Bacteria	Firmicutes	Clostridia	Clostridiales	Veillonellaceae	Propionispora	hippei	69	0.005
Bacteria	Synergistetes	Synergistia	Synergistales	Synergistaceae	Candidatus Tammella	caduceiae	68	0.005
Bacteria	Actinobacteria	Actinobacteria	Actinomycetales	Micrococcaceae	Kocuria	gwangalliensis	66	0.005
Bacteria	Proteobacteria	Betaproteobacteria	Neisseriales	Neisseriaceae	Stenoxybacter		66	0.005
Bacteria	Proteobacteria	Gammaproteobacteria	Alteromonadales				64	0.005
Bacteria	Bacteroidetes	Bacteroidia	Bacteroidales	Bacteroidaceae	Bacteroides	caccae	64	0.005
Bacteria	Bacteroidetes	Bacteroidia	Bacteroidales	Prevotellaceae	Prevotella	oris	64	0.005
Bacteria	Proteobacteria	Gammaproteobacteria	Xanthomonadales	Sinobacteraceae	Hydrocarboniphaga		63	0.005
Bacteria	Firmicutes	Erysipelotrichi	Erysipelotrichales	Erysipelotrichaceae	Bulleidia		62	0.005
Bacteria	Proteobacteria	Deltaproteobacteria					62	0.005
Bacteria	Actinobacteria	Actinobacteria	Actinomycetales	Nocardioidaceae	Nocardioides	islandensis	62	0.005
Bacteria	Proteobacteria	Gammaproteobacteria	Enterobacteriales	Enterobacteriaceae	Enterobacter	ludwigii	61	0.005
Bacteria	Proteobacteria	Gammaproteobacteria	Chromatiales	Ectothiorhodospiraceae			61	0.005
Bacteria	Proteobacteria	Gammaproteobacteria	Pseudomonadales	Moraxellaceae	Acinetobacter		61	0.005
Bacteria	Actinobacteria	Actinobacteria	Actinomycetales	Micromonosporaceae	Actinocatenispora	thailandica	59	0.004
Bacteria	Tenericutes	Mollicutes	Entomoplasmatales	Entomoplasmataceae	Mesoplasma	entomophilum	59	0.004
Bacteria	Bacteroidetes	Bacteroidia	Bacteroidales	Bacteroidaceae	Bacteroides	stercorirosoris	59	0.004
Bacteria	Firmicutes	Bacilli	Lactobacillales	Lactobacillaceae	Pediococcus	stilesii	59	0.004
Bacteria	Firmicutes	Bacilli	Lactobacillales	Lactobacillaceae	Lactobacillus	rhamnosus	59	0.004
Bacteria	Firmicutes	Clostridia	Clostridiales	Peptococcaceae	Pelotomaculum	isophthalicicum	59	0.004
Bacteria	Proteobacteria	Epsilonproteobacteria	Campylobacterales	Campylobacteraceae	Sulfurospirillum		58	0.004
Bacteria	Firmicutes	Bacilli	Lactobacillales	Enterococcaceae	Enterococcus	lactis	57	0.004
Bacteria	Actinobacteria	Actinobacteria	Actinomycetales	Intrasporangiaceae	Knoellia	aerolata	57	0.004
Bacteria	Proteobacteria	Alphaproteobacteria	Rickettsiales	Rickettsiaceae	Rickettsia		57	0.004
Bacteria	Firmicutes	Clostridia	Clostridiales	Lachnospiraceae	Dorea		56	0.004
Bacteria	Spirochaetes	Spirochaetes	Spirochaetales	Spirochaetaceae	Treponema	paraluiscuniculi	56	0.004
Bacteria	Actinobacteria	Actinobacteria	Actinomycetales	Corynebacteriaceae	Corynebacterium	fastidiosum	56	0.004
Bacteria	Firmicutes	Bacilli	Lactobacillales	Enterococcaceae	Enterococcus	camelliae	55	0.004
Bacteria	Proteobacteria	Alphaproteobacteria	Rhodobacterales	Hyphomonadaceae	Hyphomonas		54	0.004
Bacteria	Actinobacteria	Actinobacteria	Actinomycetales	Propionibacteriaceae	Propionibacterium	humerusii	53	0.004
Bacteria	Firmicutes	Clostridia	Coriobacteriales	Coriobacteriaceae	Collinsella	aerofaciens	53	0.004
Bacteria	Firmicutes	Clostridia	Halanaerobiales	Halanaerobiaceae	Halanaerobium		53	0.004
Bacteria	Actinobacteria	Actinobacteria	Actinomycetales	Nocardiaceae	Rhodococcus	percolatus	52	0.004
Bacteria	Firmicutes	Clostridia	Clostridiales	Clostridiaceae	Anaerococcus		52	0.004
Bacteria	Firmicutes	Bacilli	Exiguobacterales	Exiguobacteraceae	Exiguobacterium		52	0.004
Bacteria	Bacteroidetes	Flavobacteriia	Flavobacteriales	Flavobacteriaceae	Zhouia	amylolytica	51	0.004
Bacteria	Firmicutes	Bacilli	Bacillales	Bacillaceae	Lentibacillus	salinarum	51	0.004
Bacteria	Firmicutes	Clostridia	Clostridiales	Peptostreptococcaceae	Filifactor		51	0.004
Bacteria	Firmicutes	Bacilli	Bacillales	Planococcaceae	Sporosarcina	pasteurii	51	0.004
Bacteria	Firmicutes	Clostridia	Clostridiales	Ruminococcaceae	Oscillospira	eae	51	0.004
Bacteria	Proteobacteria	Betaproteobacteria	Burkholderiales	Oxalobacteraceae			51	0.004
Bacteria	Firmicutes	Bacilli	Lactobacillales	Streptococcaceae	Streptococcus	dentirousetti	50	0.004
Bacteria	Tenericutes	Mollicutes	Mycoplasmatales	Mycoplasmataceae	Mycoplasma	salivarium	50	0.004
Bacteria	Proteobacteria	Gammaproteobacteria	Xanthomonadales	Xanthomonadaceae	Stenotrophomonas		50	0.004
Bacteria	Proteobacteria	Betaproteobacteria	Rhodocyclales	Rhodocyclaceae	Hydrogenophilus		50	0.004
Bacteria	Bacteroidetes	Sphingobacteriia	Sphingobacteriales	Rhodothermaceae	Rhodothermus	clarus	50	0.004
Bacteria	Actinobacteria	Actinobacteria	Actinomycetales	Micromonosporaceae			50	0.004
Bacteria	Bacteroidetes	Sphingobacteriia	Sphingobacteriales	Flexibacteraceae	Hymenobacter		49	0.004
Bacteria	Spirochaetes	Spirochaetes	Spirochaetales	Spirochaetaceae	Treponema	socranskii	49	0.004
Bacteria	Firmicutes	Bacilli	Lactobacillales	Streptococcaceae	Lactococcus	fujiensis	49	0.004
Bacteria	Proteobacteria	Betaproteobacteria	Burkholderiales	Oxalobacteraceae	Ralstonia		49	0.004
Bacteria	Actinobacteria	Actinobacteria	Actinomycetales	Microbacteriaceae	Leucobacter		49	0.004
Bacteria	Verrucomicrobia	Opitutae	Pelagicoccales	Pelagicoccaceae	Pelagicoccus	croceus	49	0.004
Bacteria	Proteobacteria	Alphaproteobacteria	Rhodobacterales	Rhodobacteraceae			48	0.004
Bacteria	Bacteroidetes	Bacteroidia	Bacteroidales	Odoribacteraceae	Butyricimonas	virosa	48	0.004
Bacteria	Firmicutes	Clostridia	Coriobacteriales	Coriobacteriaceae	Slackia		47	0.004
Bacteria	Actinobacteria	Actinobacteria	Actinomycetales	Corynebacteriaceae	Corynebacterium	minutissimum	47	0.004
Bacteria	Firmicutes	Erysipelotrichi	Erysipelotrichales	Coprobacillaceae	Catenibacterium		47	0.004
Bacteria	Actinobacteria	Actinobacteria	Actinomycetales	Micromonosporaceae	Actinocatenispora	silicis	47	0.004
Bacteria	Firmicutes	Clostridia	Thermoanaerobacterales	Thermoanaerobacteraceae			47	0.004
Bacteria	Actinobacteria	Actinobacteria	Actinomycetales	Actinosynnemataceae			47	0.004
Bacteria	Proteobacteria	Epsilonproteobacteria	Campylobacterales	Campylobacteraceae	Campylobacter	mucosalis	47	0.004
Bacteria	Proteobacteria	Gammaproteobacteria	Xanthomonadales	Xanthomonadaceae	Stenotrophomonas	pavanii	47	0.004
Bacteria	Actinobacteria	Actinobacteria	Actinomycetales	Dermabacteraceae	Brachybacterium	squillarum	46	0.003
Bacteria	Firmicutes	Bacilli	Lactobacillales	Lactobacillaceae	Pediococcus	acidilactici	46	0.003
Bacteria	Firmicutes	Bacilli	Bacillales	Staphylococcaceae	Macrococcus		46	0.003
Bacteria	Firmicutes	Clostridia	Clostridiales	Clostridiaceae	Mogibacterium	neglectum	46	0.003
Bacteria	Bacteroidetes	Flavobacteriia	Flavobacteriales	Flavobacteriaceae	Capnocytophaga	ochracea	46	0.003
Bacteria	Proteobacteria	Betaproteobacteria	Neisseriales	Neisseriaceae	Kingella	oralis	46	0.003
Bacteria	Firmicutes	Clostridia	Clostridiales	Veillonellaceae	Phascolarctobacterium	faecium	45	0.003
Bacteria	Bacteroidetes	Bacteroidia	Bacteroidales	Bacteroidaceae	Bacteroides	sartorii	45	0.003
Bacteria	Firmicutes	Clostridia	Clostridiales	Lachnospiraceae	Roseburia	faecis	45	0.003
Bacteria	Firmicutes	Bacilli	Lactobacillales	Carnobacteriaceae			45	0.003
Bacteria	Actinobacteria	Actinobacteria	Actinomycetales	Propionibacteriaceae			44	0.003
Bacteria	Firmicutes	Clostridia	Halanaerobiales	Halanaerobiaceae	Halanaerobium	alcaliphilum	44	0.003
Bacteria	Actinobacteria	Actinobacteria	Bifidobacteriales	Bifidobacteriaceae	Scardovia	wiggsiae	44	0.003
Bacteria	Proteobacteria	Betaproteobacteria	Burkholderiales	Comamonadaceae	Pelomonas	puraquae	44	0.003
Bacteria	Firmicutes	Clostridia	Clostridiales	Heliobacteriaceae	Heliorestis		43	0.003
Bacteria	Proteobacteria	Gammaproteobacteria	Enterobacteriales	Enterobacteriaceae	Enterobacter	gergoviae	43	0.003
Bacteria	Firmicutes	Bacilli	Bacillales	Listeriaceae	Brochothrix	thermosphacta	43	0.003
Bacteria	Spirochaetes	Spirochaetes	Spirochaetales	Spirochaetaceae	Treponema	amylovorum	43	0.003
Bacteria	Firmicutes	Bacilli	Bacillales	Bacillaceae	Bacillus	horneckiae	43	0.003
Bacteria	Actinobacteria	Actinobacteria	Actinomycetales	Micrococcaceae	Arthrobacter	soli	42	0.003
Bacteria	Proteobacteria	Betaproteobacteria	Burkholderiales	Comamonadaceae	Mitsuaria	chitosanitabida	42	0.003
Bacteria	Proteobacteria	Gammaproteobacteria	Alteromonadales	Shewanellaceae	Shewanella		42	0.003
Bacteria	Proteobacteria	Gammaproteobacteria	Thiotrichales	Thiotrichaceae	Thiothrix		41	0.003
Bacteria	Actinobacteria	Nitriliruptoria	Euzebyales	Euzebyaceae	Euzebya	tangerina	41	0.003
Bacteria	Proteobacteria	Deltaproteobacteria	Desulfovibrionales	Desulfovibrionaceae	Desulfovibrio	simplex	41	0.003
Bacteria	Firmicutes	Bacilli	Bacillales	Bacillaceae	Geobacillus		41	0.003
Bacteria	Proteobacteria	Betaproteobacteria	Burkholderiales	Comamonadaceae	Acidovorax	temperans	41	0.003
Bacteria	Proteobacteria	Gammaproteobacteria	Xanthomonadales	Xanthomonadaceae			40	0.003
Bacteria	Proteobacteria	Alphaproteobacteria	Sphingomonadales	Sphingomonadaceae	Sphingomonas		40	0.003
Bacteria	Verrucomicrobia	Opitutae	Opitutales	Opitutaceae	Opitutus		39	0.003
Bacteria	Bacteroidetes	Sphingobacteriia	Sphingobacteriales	Chitinophagaceae	Niastella	koreensis	39	0.003
Bacteria	Actinobacteria	Actinobacteria	Actinomycetales	Nocardioidaceae	Actinopolymorpha	rutila	38	0.003
Bacteria	Actinobacteria	Actinobacteria	Actinomycetales	Actinosynnemataceae	Actinokineospora	inagensis	38	0.003
Bacteria	Proteobacteria	Gammaproteobacteria	Enterobacteriales	Enterobacteriaceae	Brenneria		37	0.003
Bacteria	Proteobacteria	Gammaproteobacteria	Vibrionales	Vibrionaceae	Vibrio		37	0.003
Bacteria	Firmicutes	Clostridia	Thermoanaerobacterales	Thermovenabulum	Thermovenabulum	ferriorganovorum	37	0.003
Bacteria	Proteobacteria	Gammaproteobacteria	Pseudomonadales	Pseudomonadaceae	Pseudomonas		37	0.003
Bacteria	Actinobacteria	Actinobacteria	Actinomycetales	Streptomycetaceae	Streptomyces	danangensis	37	0.003
Bacteria	Proteobacteria	Betaproteobacteria	Neisseriales	Neisseriaceae	Chromobacterium		37	0.003
Bacteria	Chlamydiae	Chlamydiia	Chlamydiales	Rhabdochlamydiaceae	Candidatus Rhabdochlamydia	crassificans	36	0.003
Bacteria	Tenericutes	Mollicutes	Acholeplasmatales	Acholeplasmataceae	Acholeplasma	cavigenitalium	36	0.003
Bacteria	Actinobacteria	Actinobacteria	Actinomycetales	Mycobacteriaceae	Mycobacterium	lepromatosis	36	0.003
Bacteria	Proteobacteria	Betaproteobacteria	Neisseriales	Neisseriaceae	Chromobacterium	piscinae	36	0.003
Bacteria	Firmicutes	Clostridia	Clostridiales	Peptostreptococcaceae			36	0.003
Bacteria	Firmicutes	Clostridia	Clostridiales	Veillonellaceae	Phascolarctobacterium		35	0.003
Bacteria	Actinobacteria	Actinobacteria	Actinomycetales	Corynebacteriaceae	Corynebacterium	ulceribovis	35	0.003
Bacteria	Spirochaetes	Spirochaetes	Spirochaetales	Spirochaetaceae	Treponema	denticola	35	0.003
Bacteria	Firmicutes	Clostridia	Clostridiales	Veillonellaceae	Megasphaera	elsdenii	35	0.003
Bacteria	Proteobacteria	Gammaproteobacteria	Vibrionales	Vibrionaceae	Salinivibrio	budaii	34	0.003
Bacteria	Thermi	Deinococci	Thermales	Thermaceae	Thermus		34	0.003
Bacteria	Actinobacteria	Actinobacteria	Actinomycetales	Pseudonocardiaceae			34	0.003
Bacteria	Firmicutes	Bacilli	Lactobacillales	Enterococcaceae	Enterococcus	faecalis	34	0.003
Bacteria	Proteobacteria	Alphaproteobacteria	Rhodobacterales	Rhodobacteraceae	Rhodobacter		34	0.003
Bacteria	Proteobacteria	Gammaproteobacteria	Pseudomonadales	Moraxellaceae	Acinetobacter	gerneri	34	0.003
Bacteria	Proteobacteria	Betaproteobacteria	Burkholderiales	Comamonadaceae	Pelomonas	saccharophila	34	0.003
Bacteria	Proteobacteria	Gammaproteobacteria	Pasteurellales	Pasteurellaceae	Avibacterium		33	0.002
Bacteria	Firmicutes	Bacilli	Lactobacillales	Enterococcaceae	Enterococcus	rottae	33	0.002
Bacteria	Tenericutes	Mollicutes	Acholeplasmatales	Acholeplasmataceae	Candidatus Phytoplasma		33	0.002
Bacteria	Proteobacteria	Gammaproteobacteria	Pasteurellales	Pasteurellaceae	Mannheimia	varigena	33	0.002
Bacteria	Proteobacteria	Gammaproteobacteria	Chromatiales	Ectothiorhodospiraceae	Ectothiorhodospira	haloalkaliphila	33	0.002
Bacteria	Actinobacteria	Actinobacteria	Actinomycetales	Corynebacteriaceae	Corynebacterium	accolens	32	0.002
Bacteria	Proteobacteria	Betaproteobacteria	Burkholderiales	Alcaligenaceae	Sutterella	wadsworthensis	32	0.002
Bacteria	Proteobacteria	Alphaproteobacteria	Sphingomonadales	Sphingomonadaceae	Novosphingobium	mathurense	32	0.002
Bacteria	Proteobacteria	Gammaproteobacteria	Enterobacteriales	Enterobacteriaceae	Erwinia	papayae	32	0.002
Bacteria	Bacteroidetes	Bacteroidia	Bacteroidales	Prevotellaceae	Prevotella	maculosa	32	0.002
Bacteria	Proteobacteria	Gammaproteobacteria	Xanthomonadales	Xanthomonadaceae	Stenotrophomonas	maltophilia	32	0.002
Bacteria	Proteobacteria	Betaproteobacteria	Rhodocyclales	Rhodocyclaceae	Thauera	mechernichensis	32	0.002
Bacteria	Proteobacteria	Gammaproteobacteria	Legionellales	Coxiellaceae	Rickettsiella		32	0.002
Bacteria	Firmicutes	Clostridia	Clostridiales	Peptococcaceae	Desulfosporosinus		31	0.002
Bacteria	Firmicutes	Bacilli	Lactobacillales	Aerococcaceae	Alkalibacterium	subtropicum	31	0.002
Bacteria	Proteobacteria	Gammaproteobacteria	Pasteurellales	Pasteurellaceae	Chelonobacter		31	0.002
Bacteria	Proteobacteria	Gammaproteobacteria	Enterobacteriales	Enterobacteriaceae	Enterobacter	cowanii	31	0.002
Bacteria	Proteobacteria	Gammaproteobacteria	Oceanospirillales	Oceanospirillaceae	Marinospirillum		31	0.002
Bacteria	Cyanobacteria	Oscillatoriophycideae	Chroococcales	Gomphosphaeriaceae	Snowella	rosea	31	0.002
Bacteria	Firmicutes	Erysipelotrichi	Erysipelotrichales	Erysipelotrichaceae			30	0.002
Bacteria	Proteobacteria	Alphaproteobacteria	Caulobacterales	Caulobacteraceae	Asticcacaulis		30	0.002
Bacteria	Actinobacteria	Actinobacteria	Actinomycetales	Streptomycetaceae	Kitasatospora		30	0.002
Bacteria	Proteobacteria	Gammaproteobacteria	Enterobacteriales	Enterobacteriaceae	Trabulsiella	farmeri	30	0.002
Bacteria	Proteobacteria	Alphaproteobacteria	Sphingomonadales	Sphingomonadaceae			30	0.002
Bacteria	Firmicutes	Clostridia	Clostridiales	Lachnospiraceae	Dorea	formicigenerans	29	0.002
Bacteria	Proteobacteria	Betaproteobacteria	Neisseriales	Neisseriaceae	Chromobacterium	pseudoviolaceum	29	0.002
Bacteria	Firmicutes	Clostridia	Coriobacteriales	Coriobacteriaceae	Atopobium	fossor	29	0.002
Bacteria	Proteobacteria	Betaproteobacteria	Neisseriales	Neisseriaceae	Eikenella		29	0.002
Bacteria	Firmicutes	Clostridia	Clostridiales	Peptococcaceae			29	0.002
Bacteria	Actinobacteria	Actinobacteria	Actinomycetales	Intrasporangiaceae			29	0.002
Bacteria	Proteobacteria	Gammaproteobacteria	Alteromonadales	Alteromonadaceae	Candidatus Endobugula	glebosa	29	0.002
Bacteria	Actinobacteria	Actinobacteria	Actinomycetales	Micromonosporaceae	Actinoplanes	pallidoaurantiacus	28	0.002
Bacteria	Firmicutes	Clostridia	Clostridiales	Clostridiaceae	Anaerococcus	lactolyticus	28	0.002
Bacteria	Actinobacteria	Actinobacteria	Actinomycetales	Promicromonosporaceae	Promicromonospora		28	0.002
Bacteria	Bacteroidetes	Bacteroidia	Bacteroidales	Porphyromonadaceae	Dysgonomonas	wimpennyi	28	0.002
Bacteria	Actinobacteria	Actinobacteria	Actinomycetales	Actinomycetaceae	Arcanobacterium		28	0.002
Bacteria	Proteobacteria	Alphaproteobacteria	Rhodospirillales				28	0.002
Bacteria	Proteobacteria	Deltaproteobacteria	Syntrophobacterales	Desulfobacteraceae	Desulfofrigus	oceanense	27	0.002
Bacteria	Proteobacteria	Alphaproteobacteria	Caulobacterales	Caulobacteraceae	Phenylobacterium	immobile	27	0.002
Bacteria	Proteobacteria	Gammaproteobacteria	Chromatiales	Chromatiaceae	Marichromatium	gracile	27	0.002
Bacteria	Firmicutes	Bacilli	Bacillales	Staphylococcaceae	Salinicoccus		27	0.002
Bacteria	Chlorobi	Ignavibacteria	Ignavibacteriales	Ignavibacteriaceae	Ignavibacterium		27	0.002
Bacteria	Firmicutes	Clostridia	Clostridiales	Clostridiaceae	Mogibacterium	timidum	27	0.002
Bacteria	Spirochaetes	Spirochaetes	Spirochaetales	Spirochaetaceae	Treponema	vincentii	27	0.002
Bacteria	Bacteroidetes	Bacteroidia	Bacteroidales	Prevotellaceae	Prevotella	buccae	27	0.002
Bacteria	Proteobacteria	Gammaproteobacteria	Enterobacteriales	Enterobacteriaceae	Trabulsiella	guamensis	26	0.002
Bacteria	Actinobacteria	Actinobacteria	Actinomycetales	Pseudonocardiaceae	Prauserella		26	0.002
Bacteria	Bacteroidetes	Sphingobacteriia	Sphingobacteriales	Flexibacteraceae	Emticicia		26	0.002
Bacteria	Proteobacteria	Gammaproteobacteria	Enterobacteriales	Enterobacteriaceae	Serratia		26	0.002
Bacteria	Actinobacteria	Actinobacteria	Actinomycetales	Actinosynnemataceae	Lentzea		26	0.002
Bacteria	Spirochaetes	Spirochaetes	Borreliales	Borreliaceae	Borrelia		26	0.002
Bacteria	Firmicutes	Bacilli	Lactobacillales	Carnobacteriaceae	Granulicatella	elegans	26	0.002
Bacteria	Proteobacteria	Gammaproteobacteria	Oceanospirillales	Halomonadaceae	Kushneria		26	0.002
Bacteria	Proteobacteria	Deltaproteobacteria	Desulfovibrionales	Desulfovibrionaceae	Desulfovibrio	psychrotolerans	26	0.002
Bacteria	Proteobacteria	Gammaproteobacteria	Pasteurellales	Pasteurellaceae	Aggregatibacter	actinomycetemcomitans	26	0.002
Bacteria	Proteobacteria	Alphaproteobacteria	Rhizobiales	Bradyrhizobiaceae	Bradyrhizobium	yuanmingense	25	0.002
Bacteria	Firmicutes	Clostridia	Clostridiales	Lachnospiraceae	Roseburia		25	0.002
Bacteria	Firmicutes	Clostridia	Clostridiales	Eubacteriaceae	Acetobacterium	tundrae	25	0.002
Bacteria	Bacteroidetes	Bacteroidia	Bacteroidales	Bacteroidaceae	Bacteroides	graminisolvens	25	0.002
Bacteria	Proteobacteria	Gammaproteobacteria	Chromatiales	Ectothiorhodospiraceae	Thioalkalivibrio	jannaschii	25	0.002
Bacteria	Firmicutes	Bacilli	Bacillales	Bacillaceae	Alkalibacillus	salilacus	24	0.002
Bacteria	Firmicutes	Clostridia	Halanaerobiales	Halanaerobiaceae	Halanaerobium	fermentans	24	0.002
Bacteria	Firmicutes	Bacilli	Bacillales	Bacillaceae	Alkalibacillus		24	0.002
Bacteria	Actinobacteria	Actinobacteria	Actinomycetales	Cellulomonadaceae	Demequina		24	0.002
Bacteria	Actinobacteria	Actinobacteria	Actinomycetales	Corynebacteriaceae	Corynebacterium	tuberculostearicum	24	0.002
Bacteria	Deferribacteres	Deferribacteres	Deferribacterales	Deferribacteraceae	Deferribacter	autotrophicus	24	0.002
Bacteria	Firmicutes	Clostridia	Clostridiales	Clostridiaceae	Anaerococcus	octavius	23	0.002
Bacteria	Firmicutes	Bacilli	Bacillales	Staphylococcaceae	Staphylococcus	caprae	23	0.002
Bacteria	Bacteroidetes	Sphingobacteriia	Sphingobacteriales	Chitinophagaceae	Flavisolibacter	ginsengisoli	23	0.002
Bacteria	Actinobacteria	Actinobacteria	Actinomycetales	Streptosporangiaceae			23	0.002
Bacteria	Proteobacteria	Gammaproteobacteria	Thiohalorhabdales	Thiohalorhabdaceae	Thiohalorhabdus	denitrificans	23	0.002
Bacteria	Firmicutes	Bacilli	Lactobacillales	Enterococcaceae	Enterococcus	casseliflavus	23	0.002
Bacteria	Bacteroidetes	Bacteroidia	Bacteroidales	Prevotellaceae	Prevotella	dentasini	23	0.002
Bacteria	Proteobacteria	Epsilonproteobacteria	Campylobacterales	Campylobacteraceae	Campylobacter	insulaenigrae	23	0.002
Bacteria	Actinobacteria	Actinobacteria	Actinomycetales	Microbacteriaceae	Microbacterium		23	0.002
Bacteria	Firmicutes	Bacilli	Bacillales	Bacillaceae	Marinococcus		23	0.002
Bacteria	Actinobacteria	Actinobacteria	Actinomycetales	Actinomycetaceae	Actinobaculum	suis	23	0.002
Bacteria	Proteobacteria	Betaproteobacteria	Neisseriales	Neisseriaceae	Kingella		23	0.002
Bacteria	Bacteroidetes	Bacteroidia	Bacteroidales	Odoribacteraceae	Butyricimonas		23	0.002
Bacteria	Proteobacteria	Betaproteobacteria	Burkholderiales	Oxalobacteraceae	Polynucleobacter		22	0.002
Bacteria	Proteobacteria	Alphaproteobacteria	Sphingomonadales	Sphingomonadaceae	Sphingomonas	wittichii	22	0.002
Bacteria	Proteobacteria	Gammaproteobacteria	Pseudomonadales	Pseudomonadaceae	Pseudomonas	xanthomarina	22	0.002
Bacteria	Proteobacteria	Betaproteobacteria	Burkholderiales	Burkholderiaceae	Candidatus Glomeribacter		22	0.002
Bacteria	Proteobacteria	Alphaproteobacteria	Sphingomonadales	Sphingomonadaceae	Sphingomonas	yabuuchiae	22	0.002
Bacteria	Firmicutes	Bacilli	Lactobacillales	Lactobacillaceae			22	0.002
Bacteria	Firmicutes	Clostridia	Clostridiales	Clostridiaceae	Sarcina	maxima	22	0.002
Bacteria	Actinobacteria	Actinobacteria	Actinomycetales	Thermomonosporaceae	Actinomadura	maheshkhaliensis	21	0.002
Bacteria	Proteobacteria	Deltaproteobacteria	Syntrophobacterales	Syntrophobacteraceae			21	0.002
Bacteria	Spirochaetes	Spirochaetes	Spirochaetales	Spirochaetaceae	Treponema	maltophilum	21	0.002
Bacteria	Firmicutes	Clostridia	Clostridiales	Lachnospiraceae	Blautia	hansenii	21	0.002
Bacteria	Proteobacteria	Alphaproteobacteria	Sphingomonadales	Sphingomonadaceae	Sphingobium		21	0.002
Bacteria	Proteobacteria	Alphaproteobacteria	Rhodobacterales	Rhodobacteraceae	Phaeobacter		21	0.002
Bacteria	Proteobacteria	Gammaproteobacteria	Oceanospirillales	Halomonadaceae			21	0.002
Bacteria	Firmicutes	Clostridia	Coriobacteriales	Coriobacteriaceae	Collinsella	intestinalis	21	0.002
Bacteria	Firmicutes	Clostridia	Thermoanaerobacterales	Thermoanaerobacteraceae	Thermoanaerobacter	sulfurigignens	21	0.002
Bacteria	Actinobacteria	Actinobacteria	Actinomycetales	Corynebacteriaceae	Corynebacterium	vitaeruminis	21	0.002
Bacteria	Proteobacteria	Betaproteobacteria	Burkholderiales	Burkholderiaceae	Burkholderia	phenoliruptrix	21	0.002
Bacteria	Firmicutes	Clostridia	Clostridiales	Syntrophomonadaceae	Syntrophomonas	sapovorans	21	0.002
Bacteria	Firmicutes	Clostridia	Clostridiales	Veillonellaceae	Phascolarctobacterium	succinatutens	20	0.002
Bacteria	Cyanobacteria						20	0.002
Bacteria	Proteobacteria	Alphaproteobacteria	Rhodobacterales	Rhodobacteraceae	Paracoccus		20	0.002
Bacteria	Firmicutes	Clostridia	Clostridiales	Clostridiaceae	Thermoanaerobacterium	islandicum	20	0.002
Bacteria	Firmicutes	Clostridia	Clostridiales	Ruminococcaceae	Faecalibacterium	prausnitzii	20	0.002
Bacteria	Firmicutes	Bacilli	Lactobacillales	Aerococcaceae	Alkalibacterium		20	0.002
Bacteria	Firmicutes	Bacilli	Lactobacillales	Enterococcaceae	Vagococcus		19	0.001
Bacteria	Firmicutes	Bacilli	Bacillales	Paenibacillaceae	Paenibacillus	contaminans	19	0.001
Bacteria	Actinobacteria	Actinobacteria	Actinomycetales	Corynebacteriaceae	Corynebacterium	canis	19	0.001
Bacteria	Actinobacteria	Actinobacteria	Actinomycetales	Nocardiaceae	Nocardia		19	0.001
Bacteria	Actinobacteria	Actinobacteria	Actinomycetales	Pseudonocardiaceae	Amycolatopsis	methanolica	19	0.001
Bacteria	Firmicutes	Clostridia	Clostridiales	Peptococcaceae	Desulfotomaculum	indicum	19	0.001
Bacteria	Firmicutes	Bacilli	Bacillales	Bacillaceae	Geobacillus	thermoglucosidans	18	0.001
Bacteria	Tenericutes	Mollicutes	Mycoplasmatales	Mycoplasmataceae	Mycoplasma	timone	18	0.001
Bacteria	Proteobacteria	Betaproteobacteria	Rhodocyclales	Rhodocyclaceae	Uliginosibacterium	gangwonense	18	0.001
Bacteria	Tenericutes	Mollicutes	Mycoplasmatales	Mycoplasmataceae	Mycoplasma		18	0.001
Bacteria	Proteobacteria	Gammaproteobacteria	Pseudomonadales	Moraxellaceae			18	0.001
Bacteria	Proteobacteria	Alphaproteobacteria	Sphingomonadales	Erythrobacteraceae	Erythromicrobium	ramosum	18	0.001
Bacteria	Synergistetes	Synergistia	Synergistales	Dethiosulfovibrionaceae	Pyramidobacter	piscolens	18	0.001
Bacteria	Proteobacteria	Gammaproteobacteria	Cardiobacteriales	Cardiobacteriaceae	Cardiobacterium		18	0.001
Bacteria	Actinobacteria	Actinobacteria	Actinomycetales	Pseudonocardiaceae	Saccharopolyspora	cebuensis	18	0.001
Bacteria	Bacteroidetes	Bacteroidia	Bacteroidales	Porphyromonadaceae			18	0.001
Bacteria	Firmicutes	Bacilli	Lactobacillales	Lactobacillaceae	Lactobacillus	intermedius	18	0.001
Bacteria	Bacteroidetes	Sphingobacteriia	Sphingobacteriales	Flexibacteraceae	Emticicia	ginsengisoli	18	0.001
Bacteria	Bacteroidetes	Bacteroidia	Bacteroidales	Prevotellaceae	Prevotella	shahii	18	0.001
Bacteria	Proteobacteria	Gammaproteobacteria	Alteromonadales	Alteromonadaceae	Marinobacter	arcticus	18	0.001
Bacteria	Firmicutes	Bacilli	Lactobacillales	Lactobacillaceae	Pediococcus		17	0.001
Bacteria	Actinobacteria	Actinobacteria	Actinomycetales	Corynebacteriaceae	Corynebacterium	kutscheri	17	0.001
Bacteria	Proteobacteria	Gammaproteobacteria	Enterobacteriales	Enterobacteriaceae	Candidatus Blochmannia	herculeanus	17	0.001
Bacteria	Firmicutes	Bacilli	Bacillales	Staphylococcaceae	Salinicoccus	salsiraiae	17	0.001
Bacteria	Proteobacteria	Betaproteobacteria	Burkholderiales	Comamonadaceae	Ramlibacter	tataouinensis	17	0.001
Bacteria	Firmicutes	Bacilli	Bacillales	Staphylococcaceae	Jeotgalicoccus		17	0.001
Bacteria	Proteobacteria	Alphaproteobacteria	Rhizobiales	Bradyrhizobiaceae	Bradyrhizobium	liaoningense	17	0.001
Bacteria	Proteobacteria	Betaproteobacteria	Rhodocyclales	Rhodocyclaceae	Dechloromonas	hortensis	17	0.001
Bacteria	Firmicutes	Bacilli	Lactobacillales	Lactobacillaceae	Lactobacillus	acidophilus	16	0.001
Bacteria	Tenericutes	Mollicutes	Acholeplasmatales	Acholeplasmataceae			16	0.001
Bacteria	Firmicutes	Clostridia	Clostridiales	Clostridiaceae	Peptoniphilus	gorbachii	16	0.001
Bacteria	Actinobacteria	Actinobacteria	Actinomycetales	Propionibacteriaceae	Propionibacterium	acnes	16	0.001
Bacteria	Actinobacteria	Actinobacteria	Actinomycetales	Thermomonosporaceae			16	0.001
Bacteria	Actinobacteria	Actinobacteria	Bifidobacteriales	Bifidobacteriaceae			16	0.001
Bacteria	Actinobacteria	Actinobacteria	Actinomycetales	Micrococcaceae	Rothia	aeria	16	0.001
Bacteria	Proteobacteria	Gammaproteobacteria	Oceanospirillales	Halomonadaceae	Halomonas		16	0.001
Bacteria	Proteobacteria	Alphaproteobacteria	Caulobacterales	Caulobacteraceae	Arthrospira		16	0.001
Bacteria	Proteobacteria	Alphaproteobacteria	Sphingomonadales	Sphingomonadaceae	Blastomonas	natatoria	16	0.001
Bacteria	Firmicutes	Bacilli	Lactobacillales	Streptococcaceae	Streptococcus	pneumoniae	15	0.001
Bacteria	Actinobacteria	Actinobacteria	Actinomycetales	Kineosporiaceae	Kineococcus	gynurae	15	0.001
Bacteria	Bacteroidetes	Bacteroidia	Bacteroidales	Bacteroidaceae	Bacteroides	dorei	15	0.001
Bacteria	Proteobacteria	Alphaproteobacteria	Kiloniellales	Kiloniellaceae	Thalassospira	tepidiphila	15	0.001
Bacteria	Actinobacteria	Actinobacteria	Actinomycetales	Tsukamurellaceae	Tsukamurella		15	0.001
Bacteria	Proteobacteria	Gammaproteobacteria	Vibrionales	Vibrionaceae	Vibrio	litoralis	15	0.001
Bacteria	Firmicutes	Clostridia	Coriobacteriales	Coriobacteriaceae	Eggerthella	lenta	15	0.001
Bacteria	Firmicutes	Bacilli	Lactobacillales	Lactobacillaceae	Lactobacillus	equi	15	0.001
Bacteria	Proteobacteria	Deltaproteobacteria	Myxococcales	Nannocystaceae	Nannocystis		15	0.001
Bacteria	Thermodesulfobacteria	Thermodesulfobacteria	Thermodesulfobacteriales	Thermodesulfobacteriaceae	Thermodesulfatator	atlanticus	15	0.001
Bacteria	Firmicutes	Bacilli	Lactobacillales	Lactobacillaceae	Lactobacillus	camelliae	15	0.001
Bacteria	Actinobacteria	Actinobacteria	Actinomycetales	Pseudonocardiaceae	Saccharopolyspora		15	0.001
Bacteria	Proteobacteria	Gammaproteobacteria	Enterobacteriales	Enterobacteriaceae	Candidatus Blochmannia	vafer	15	0.001
Bacteria	Cyanobacteria	Oscillatoriophycideae	Chroococcales	Phormidiaceae	Oscillatoria	corallinae	15	0.001
Bacteria	Firmicutes	Clostridia	Clostridiales	Clostridiaceae	Peptoniphilus	olsenii	15	0.001
Bacteria	Firmicutes	Bacilli	Bacillales	Paenibacillaceae	Cohnella	damuensis	15	0.001
Bacteria	Actinobacteria	Actinobacteria	Actinomycetales	Microbacteriaceae	Agromyces	salentinus	14	0.001
Bacteria	Actinobacteria	Actinobacteria	Actinomycetales	Brevibacteriaceae	Brevibacterium		14	0.001
Bacteria	Firmicutes	Clostridia	Clostridiales	Peptococcaceae	Desulfosporosinus	hippei	14	0.001
Bacteria	Proteobacteria	Gammaproteobacteria	Chromatiales				14	0.001
Bacteria	Firmicutes	Clostridia	Clostridiales	Sulfobacillaceae	Sulfobacillus	yellowstonensis	14	0.001
Bacteria	Bacteroidetes	Bacteroidia	Bacteroidales	Prevotellaceae	Prevotella	marshii	14	0.001
Bacteria	Firmicutes	Bacilli	Bacillales	Listeriaceae	Listeria	innocua	14	0.001
Bacteria	Actinobacteria	Actinobacteria	Actinomycetales	Nocardioidaceae	Kribbella		14	0.001
Bacteria	Proteobacteria	Deltaproteobacteria	Desulfuromonadales	Desulfuromonadaceae	Desulfuromusa		14	0.001
Bacteria	Proteobacteria	Betaproteobacteria	Methylophilales	Methylophilaceae	Methylotenera	versatilis	14	0.001
Bacteria	Proteobacteria	Gammaproteobacteria	Chromatiales	Chromatiaceae	Thiocapsa		13	0.001
Bacteria	Actinobacteria	Actinobacteria	Actinomycetales	Propionibacteriaceae	Propionibacterium	microaerophilum	13	0.001
Bacteria	Proteobacteria	Betaproteobacteria	Burkholderiales	Comamonadaceae	Leptothrix	discophora	13	0.001
Bacteria	Actinobacteria	Actinobacteria	Actinomycetales	Intrasporangiaceae	Serinicoccus		13	0.001
Bacteria	Bacteroidetes	Sphingobacteriia	Sphingobacteriales	Flexibacteraceae	Emticicia	oligotrophica	13	0.001
Bacteria	Proteobacteria	Alphaproteobacteria	Rhizobiales	Hyphomicrobiaceae	Hyphomicrobium	aestuarii	13	0.001
Bacteria	Actinobacteria	Actinobacteria	Actinomycetales	Corynebacteriaceae	Corynebacterium	flavescens	13	0.001
Bacteria	Actinobacteria	Actinobacteria	Actinomycetales	Micrococcaceae	Micrococcus	thailandicus	13	0.001
Bacteria	Proteobacteria	Alphaproteobacteria	Rhodobacterales	Rhodobacteraceae	Rhodobacter	gluconicum	13	0.001
Bacteria	Actinobacteria	Acidimicrobiia	Acidimicrobiales	Acidimicrobiaceae	Acidimicrobium		13	0.001
Bacteria	Actinobacteria	Actinobacteria	Bifidobacteriales	Bifidobacteriaceae	Bifidobacterium	bombi	13	0.001
Bacteria	Proteobacteria	Gammaproteobacteria	Chromatiales	Chromatiaceae	Chromatium	weissei	13	0.001
Bacteria	Actinobacteria	Actinobacteria	Actinomycetales	Corynebacteriaceae	Corynebacterium	marinum	13	0.001
Bacteria	Proteobacteria	Gammaproteobacteria	Enterobacteriales	Enterobacteriaceae	Enterobacter	cloacae	13	0.001
Bacteria	Actinobacteria	Actinobacteria	Actinomycetales	Nocardioidaceae	Kribbella	ginsengisoli	13	0.001
Bacteria	Proteobacteria	Gammaproteobacteria	Xanthomonadales	Xanthomonadaceae	Stenotrophomonas	retroflexus	13	0.001
Bacteria	Acidobacteria	Acidobacteria	Acidobacteriales	Acidobacteriaceae	Edaphobacter	modestus	13	0.001
Bacteria	Proteobacteria	Gammaproteobacteria	Enterobacteriales	Enterobacteriaceae	Dickeya	dianthicola	12	0.001
Bacteria	Actinobacteria	Actinobacteria	Actinomycetales	Actinopolysporaceae	Actinopolyspora		12	0.001
Bacteria	Proteobacteria	Deltaproteobacteria	Desulfuromonadales	Geobacteraceae	Geobacter		12	0.001
Bacteria	Bacteroidetes	Sphingobacteriia	Sphingobacteriales	Chitinophagaceae	Flavisolibacter		12	0.001
Bacteria	Bacteroidetes	Sphingobacteriia	Sphingobacteriales	Sphingobacteriaceae			12	0.001
Bacteria	Proteobacteria	Gammaproteobacteria	Xanthomonadales	Xanthomonadaceae	Luteibacter	anthropi	12	0.001
Bacteria	Proteobacteria	Gammaproteobacteria	Enterobacteriales	Enterobacteriaceae	Plesiomonas		12	0.001
Bacteria	Firmicutes	Clostridia	Clostridiales	Clostridiaceae	Peptoniphilus	lacrimalis	12	0.001
Bacteria	Proteobacteria	Betaproteobacteria	Burkholderiales	Comamonadaceae	Hydrogenophaga	intermedia	12	0.001
Bacteria	Proteobacteria	Gammaproteobacteria	Pasteurellales	Pasteurellaceae	Actinobacillus	capsulatus	12	0.001
Bacteria	Proteobacteria	Alphaproteobacteria	Rhodospirillales	Acetobacteraceae	Roseomonas		12	0.001
Bacteria	Firmicutes	Clostridia	Clostridiales	Clostridiaceae	Clostridium	cavendishii	12	0.001
Bacteria	Actinobacteria	Actinobacteria	Actinomycetales	Corynebacteriaceae	Corynebacterium	atypicum	12	0.001
Bacteria	Bacteroidetes	Bacteroidia	Bacteroidales	Bacteroidaceae	Bacteroides	stercoris	12	0.001
Bacteria	Proteobacteria	Betaproteobacteria	Burkholderiales	Comamonadaceae	Giesbergeria		12	0.001
Bacteria	Proteobacteria	Gammaproteobacteria	Xanthomonadales	Xanthomonadaceae	Stenotrophomonas	chelatiphaga	12	0.001
Bacteria	Proteobacteria	Epsilonproteobacteria	Campylobacterales	Helicobacteraceae	Helicobacter		11	0.001
Bacteria	Firmicutes	Bacilli	Bacillales	Bacillaceae	Anaerobacillus	alkalilacustre	11	0.001
Bacteria	Spirochaetes	Spirochaetes	Spirochaetales	Spirochaetaceae	Treponema		11	0.001
Bacteria	Proteobacteria	Alphaproteobacteria	Rhodospirillales	Acetobacteraceae			11	0.001
Bacteria	Proteobacteria	Alphaproteobacteria	Sphingomonadales	Sphingomonadaceae	Sphingomonas	melonis	11	0.001
Bacteria	Firmicutes	Bacilli	Lactobacillales	Leuconostocaceae	Oenococcus		11	0.001
Bacteria	Firmicutes	Clostridia	Clostridiales	Clostridiaceae	Clostridium	caliptrosporum	11	0.001
Bacteria	Actinobacteria	Actinobacteria	Actinomycetales	Propionibacteriaceae	Propionibacterium		11	0.001
Bacteria	Firmicutes	Erysipelotrichi	Erysipelotrichales	Coprobacillaceae	Catenibacterium	mitsuokai	11	0.001
Bacteria	Proteobacteria	Gammaproteobacteria	Chromatiales	Chromatiaceae	Thiorhodococcus	pfennigii	11	0.001
Bacteria	Tenericutes	Mollicutes	Mycoplasmatales	Mycoplasmataceae	Mycoplasma	iguanae	11	0.001
Bacteria	Actinobacteria	Actinobacteria	Actinomycetales	Actinomycetaceae	Arcanobacterium	bernardiae	11	0.001
Bacteria	Proteobacteria	Alphaproteobacteria	Rhizobiales	Methylobacteriaceae	Methylobacterium		11	0.001
Bacteria	Proteobacteria	Betaproteobacteria	Burkholderiales	Comamonadaceae	Hydrogenophaga	defluvii	11	0.001
Bacteria	Firmicutes	Erysipelotrichi	Erysipelotrichales	Erysipelotrichaceae	Holdemania		11	0.001
Bacteria	Bacteroidetes	Flavobacteriia	Flavobacteriales	Flavobacteriaceae	Polaribacter	butkevichii	11	0.001
Bacteria	Spirochaetes	Spirochaetes	Spirochaetales	Spirochaetaceae	Treponema	succinifaciens	11	0.001
Bacteria	Actinobacteria	Actinobacteria	Actinomycetales	Micrococcaceae	Zhihengliuella		11	0.001
Bacteria	Firmicutes	Clostridia	Clostridiales	Peptostreptococcaceae	Clostridium		11	0.001
Bacteria	Proteobacteria	Alphaproteobacteria	Rickettsiales	Anaplasmataceae	Ehrlichia	ovina	11	0.001
Bacteria	Proteobacteria	Betaproteobacteria	Neisseriales	Neisseriaceae	Neisseria	polysaccharea	10	0.001
Bacteria	Actinobacteria	Actinobacteria	Actinomycetales	Corynebacteriaceae	Corynebacterium	falsenii	10	0.001
Bacteria	Proteobacteria	Betaproteobacteria	Burkholderiales	Burkholderiaceae	Burkholderia	ubonensis	10	0.001
Bacteria	Actinobacteria	Actinobacteria	Actinomycetales	Bogoriellaceae	Georgenia	halophila	10	0.001
Bacteria	Proteobacteria	Betaproteobacteria	Burkholderiales	Comamonadaceae	Aquabacterium		10	0.001
Bacteria	Proteobacteria	Gammaproteobacteria	Alteromonadales	Alteromonadaceae	Candidatus Endobugula	sertula	10	0.001
Bacteria	Bacteroidetes	Bacteroidia	Bacteroidales	Prevotellaceae	Prevotella	amnii	10	0.001
Bacteria	Actinobacteria	Actinobacteria	Actinomycetales	Actinomycetaceae	Actinomyces	suimastitidis	10	0.001
Bacteria	Firmicutes	Clostridia	Clostridiales	Clostridiaceae	Caloramator		10	0.001
Bacteria	Proteobacteria	Betaproteobacteria	Neisseriales	Neisseriaceae	Vogesella	perlucida	10	0.001
Bacteria	Proteobacteria	Gammaproteobacteria	Vibrionales	Vibrionaceae	Vibrio	pommerensis	10	0.001
Bacteria	Actinobacteria	Actinobacteria	Actinomycetales	Bogoriellaceae	Georgenia	deserti	10	0.001
Bacteria	Firmicutes	Clostridia	Clostridiales	Clostridiaceae	Clostridium	hveragerdense	10	0.001
Bacteria	Proteobacteria	Gammaproteobacteria	Pseudomonadales	Moraxellaceae	Enhydrobacter	aerosaccus	10	0.001
Bacteria	Firmicutes	Bacilli	Bacillales	Staphylococcaceae	Staphylococcus	intermedius	10	0.001
Bacteria	Firmicutes	Clostridia	Clostridiales	Clostridiaceae	Finegoldia		10	0.001
Bacteria	Chlamydiae	Chlamydiia	Chlamydiales				10	0.001
Bacteria	Actinobacteria	Actinobacteria	Actinomycetales	Micrococcaceae	Citricoccus	muralis	10	0.001
Bacteria	Proteobacteria	Alphaproteobacteria	Sphingomonadales				10	0.001
Bacteria	Bacteroidetes	Sphingobacteriia	Sphingobacteriales	Sphingobacteriaceae	Olivibacter		10	0.001
Bacteria	Proteobacteria	Gammaproteobacteria	Oceanospirillales	Oceanospirillaceae	Amphritea	atlantica	10	0.001
Bacteria	Proteobacteria	Gammaproteobacteria	Enterobacteriales	Enterobacteriaceae	Erwinia		10	0.001
Bacteria	Proteobacteria	Gammaproteobacteria	Enterobacteriales	Enterobacteriaceae	Erwinia	billingiae	9	0.001
Bacteria	Actinobacteria	Actinobacteria	Actinomycetales	Pseudonocardiaceae	Actinomycetospora		9	0.001
Bacteria	Proteobacteria	Deltaproteobacteria	Desulfuromonadales				9	0.001
Bacteria	Firmicutes	Bacilli	Bacillales	Paenibacillaceae	Cohnella	soli	9	0.001
Bacteria	Firmicutes	Bacilli	Bacillales	Planococcaceae	Planomicrobium	flavidum	9	0.001
Bacteria	Proteobacteria	Gammaproteobacteria	Alteromonadales	Psychromonadaceae	Psychromonas		9	0.001
Bacteria	Firmicutes	Bacilli	Bacillales	Staphylococcaceae	Staphylococcus	massiliensis	9	0.001
Bacteria	Bacteroidetes	Flavobacteriia	Flavobacteriales	Flavobacteriaceae	Polaribacter		9	0.001
Bacteria	Fusobacteria	Fusobacteria	Fusobacteriales	Leptotrichiaceae	Sebaldella	termitidis	9	0.001
Bacteria	Actinobacteria	Actinobacteria	Actinomycetales	Micrococcaceae	Kocuria	koreensis	9	0.001
Bacteria	Fusobacteria	Fusobacteria	Fusobacteriales	Leptotrichiaceae	Leptotrichia	hofstadii	9	0.001
Bacteria	Cyanobacteria	Synechococcophycideae	Pseudanabaenales	Pseudanabaenaceae			9	0.001
Bacteria	Bacteroidetes	Sphingobacteriia	Sphingobacteriales	Flexibacteraceae	Pontibacter	niistensis	9	0.001
Bacteria	Firmicutes	Bacilli	Bacillales	Planococcaceae	Planococcus	maritimus	9	0.001
Bacteria	Proteobacteria	Betaproteobacteria	Methylophilales	Methylophilaceae	Methylotenera		9	0.001
Bacteria	Firmicutes	Bacilli	Lactobacillales	Streptococcaceae	Streptococcus	plurextorum	9	0.001
Bacteria	Proteobacteria	Gammaproteobacteria	Thiotrichales	Piscirickettsiaceae	Methylophaga		9	0.001
Bacteria	Proteobacteria	Betaproteobacteria	Burkholderiales	Comamonadaceae	Comamonas	kerstersii	9	0.001
Bacteria	Actinobacteria	Actinobacteria	Actinomycetales	Actinomycetaceae	Actinobaculum	massiliense	8	0.001
Bacteria	Firmicutes	Clostridia	Clostridiales	Veillonellaceae	Selenomonas	dianae	8	0.001
Bacteria	Actinobacteria	Actinobacteria	Actinomycetales	Gordoniaceae	Gordonia	australis	8	0.001
Bacteria	Proteobacteria	Epsilonproteobacteria	Campylobacterales	Campylobacteraceae	Campylobacter	rectus	8	0.001
Bacteria	Tenericutes	Mollicutes	Acholeplasmatales	Acholeplasmataceae	Acholeplasma		8	0.001
Bacteria	Firmicutes	Clostridia	Clostridiales	Veillonellaceae	Veillonella	magna	8	0.001
Bacteria	Proteobacteria	Gammaproteobacteria	Thiotrichales	Piscirickettsiaceae	Cycloclasticus	oligotrophus	8	0.001
Bacteria	Actinobacteria	Actinobacteria	Actinomycetales	Microbacteriaceae	Agromyces		8	0.001
Bacteria	Proteobacteria	Alphaproteobacteria	Rhodobacterales				8	0.001
Bacteria	Synergistetes	Synergistia	Synergistales	Dethiosulfovibrionaceae	Dethiosulfovibrio		8	0.001
Bacteria	Thermotogae	Thermotogae	Thermotogales	Thermotogaceae	Fervidobacterium	islandicum	8	0.001
Bacteria	Actinobacteria	Actinobacteria	Actinomycetales	Streptomycetaceae	Streptomyces	coriofaciens	8	0.001
Bacteria	Firmicutes	Clostridia	Clostridiales	Lachnospiraceae	Coprococcus		8	0.001
Bacteria	Firmicutes	Clostridia	Clostridiales	Clostridiaceae	Clostridium	taeniosporum	8	0.001
Bacteria	Proteobacteria	Alphaproteobacteria	Sphingomonadales	Sphingomonadaceae	Sphingomonas	sanxanigenens	8	0.001
Bacteria	Actinobacteria	Actinobacteria	Actinomycetales	Streptosporangiaceae	Nonomuraea		8	0.001
Bacteria	Bacteroidetes	Bacteroidia	Bacteroidales	Porphyromonadaceae	Parabacteroides	goldsteinii	8	0.001
Bacteria	Firmicutes	Clostridia	Clostridiales	Carboxydocellaceae	Carboxydocella	ferrireducens	8	0.001
Bacteria	Actinobacteria	Actinobacteria	Actinomycetales	Cellulomonadaceae			8	0.001
Bacteria	Actinobacteria	Actinobacteria	Actinomycetales	Glycomycetaceae	Glycomyces	endophyticus	8	0.001
Bacteria	Proteobacteria	Alphaproteobacteria	Rhizobiales	Aurantimonadaceae	Aurantimonas	litoralis	8	0.001
Bacteria	Proteobacteria	Alphaproteobacteria	Rhizobiales	Methylobacteriaceae	Methylobacterium	longum	8	0.001
Bacteria	Actinobacteria	Actinobacteria	Actinomycetales	Nocardioidaceae	Actinopolymorpha		8	0.001
Bacteria	Proteobacteria	Gammaproteobacteria	Alteromonadales	Alteromonadaceae	Marinobacter		8	0.001
Bacteria	Proteobacteria	Alphaproteobacteria	Rickettsiales	Rickettsiaceae	Rickettsia	monacensis	8	0.001
Bacteria	Gemmatimonadetes	Gemmatimonadetes	Gemmatimonadales	Gemmatimonadaceae	Gemmatimonas	aurantiaca	8	0.001
Bacteria	Proteobacteria	Gammaproteobacteria	Alteromonadales	Alteromonadaceae	Glaciecola	nitratireducens	8	0.001
Bacteria	Bacteroidetes	Bacteroidia	Bacteroidales	Porphyromonadaceae	Porphyromonas	gulae	8	0.001
Bacteria	Firmicutes	Clostridia	Coriobacteriales	Coriobacteriaceae	Olsenella	uli	8	0.001
Bacteria	Proteobacteria	Deltaproteobacteria	Bdellovibrionales	Bdellovibrionaceae	Bdellovibrio	exovorus	8	0.001
Bacteria	Proteobacteria	Deltaproteobacteria	Myxococcales	Haliangiaceae	Haliangium		8	0.001
Bacteria	Spirochaetes	Spirochaetes	Spirochaetales	Spirochaetaceae	Treponema	porcinum	7	0.001
Bacteria	Proteobacteria	Deltaproteobacteria	Desulfovibrionales	Desulfovibrionaceae	Desulfovibrio	fairfieldensis	7	0.001
Bacteria	Firmicutes	Clostridia	Halanaerobiales	Halobacteroidaceae	Halanaerobacter	chitinivorans	7	0.001
Bacteria	Proteobacteria	Gammaproteobacteria	Aeromonadales	Aeromonadaceae	Oceanisphaera	laurenciae	7	0.001
Bacteria	Actinobacteria	Actinobacteria	Actinomycetales	Pseudonocardiaceae	Pseudonocardia		7	0.001
Bacteria	Chloroflexi	Ktedonobacteria	Thermogemmatisporales	Thermogemmatisporaceae	Thermogemmatispora		7	0.001
Bacteria	Firmicutes	Erysipelotrichi	Erysipelotrichales	Erysipelotrichaceae	Erysipelothrix	inopinata	7	0.001
Bacteria	Firmicutes	Bacilli	Lactobacillales	Leuconostocaceae	Weissella		7	0.001
Bacteria	Proteobacteria	Betaproteobacteria	Rhodocyclales	Rhodocyclaceae	Sterolibacterium	denitrificans	7	0.001
Bacteria	Proteobacteria	Gammaproteobacteria	Enterobacteriales	Enterobacteriaceae	Erwinia	oleae	7	0.001
Bacteria	Actinobacteria	Actinobacteria	Actinomycetales	Thermomonosporaceae	Actinoallomurus	luridus	7	0.001
Bacteria	Firmicutes	Bacilli	Lactobacillales	Streptococcaceae	Streptococcus	mitis	7	0.001
Bacteria	Proteobacteria	Gammaproteobacteria	Oceanospirillales	Oceanospirillaceae			7	0.001
Bacteria	Proteobacteria	Alphaproteobacteria	Sphingomonadales	Sphingomonadaceae	Kaistobacter	terrae	7	0.001
Bacteria	Firmicutes	Clostridia	Clostridiales	Veillonellaceae	Megasphaera	sueciensis	7	0.001
Bacteria	Proteobacteria	Alphaproteobacteria	Rhodobacterales	Rhodobacteraceae	Amaricoccus		7	0.001
Bacteria	Firmicutes	Bacilli	Bacillales	Bacillaceae	Bacillus	ferrariarum	7	0.001
Bacteria	Firmicutes	Bacilli	Bacillales	Bacillaceae	Anoxybacillus	ayderensis	7	0.001
Bacteria	Proteobacteria	Gammaproteobacteria	Vibrionales	Vibrionaceae			7	0.001
Bacteria	Tenericutes	Mollicutes	Mycoplasmatales	Mycoplasmataceae	Mycoplasma	edwardii	7	0.001
Bacteria	Proteobacteria	Gammaproteobacteria	Alteromonadales	Alteromonadaceae	Microbulbifer		7	0.001
Bacteria	Firmicutes	Clostridia	Clostridiales	Clostridiaceae	Helcococcus	ovis	7	0.001
Bacteria	Proteobacteria	Betaproteobacteria	Rhodocyclales	Rhodocyclaceae	Rhodocyclus	purpureus	7	0.001
Bacteria	Bacteroidetes	Flavobacteriia	Flavobacteriales	Flavobacteriaceae	Chryseobacterium	caeni	7	0.001
Bacteria	Firmicutes	Bacilli	Bacillales	Bacillaceae	Bacillus	mucilaginosus	7	0.001
Bacteria	Proteobacteria	Gammaproteobacteria	Oceanospirillales	Litoricolaceae	Litoricola		7	0.001
Bacteria	Actinobacteria	Actinobacteria	Actinomycetales	Actinomycetaceae	Arcanobacterium	phocae	7	0.001
Bacteria	Firmicutes	Bacilli	Bacillales	Listeriaceae	Listeria		7	0.001
Bacteria	Proteobacteria	Alphaproteobacteria	Rhodobacterales	Hyphomonadaceae	Maricaulis	indicus	6	0.000
Bacteria	Actinobacteria	Actinobacteria	Actinomycetales	Streptomycetaceae	Streptomyces	scopiformis	6	0.000
Bacteria	Firmicutes	Bacilli	Lactobacillales	Streptococcaceae	Streptococcus	ursoris	6	0.000
Bacteria	Proteobacteria	Gammaproteobacteria	Pasteurellales	Pasteurellaceae	Aggregatibacter	pneumotropica	6	0.000
Bacteria	Firmicutes	Clostridia	Clostridiales	Clostridiaceae	Clostridium	paraputrificum	6	0.000
Bacteria	Proteobacteria	Betaproteobacteria	Burkholderiales	Comamonadaceae	Curvibacter	gracilis	6	0.000
Bacteria	Proteobacteria	Gammaproteobacteria	Oceanospirillales	Alcanivoracaceae	Alcanivorax	indicus	6	0.000
Bacteria	Firmicutes	Bacilli	Lactobacillales	Lactobacillaceae	Lactobacillus	ultunensis	6	0.000
Bacteria	Firmicutes	Bacilli	Lactobacillales	Aerococcaceae	Alloiococcus		6	0.000
Bacteria	Proteobacteria	Alphaproteobacteria	Rhizobiales	Hyphomicrobiaceae	Rhodoplanes		6	0.000
Bacteria	Proteobacteria	Gammaproteobacteria	Enterobacteriales	Enterobacteriaceae	Candidatus Phlomobacter	fragariae	6	0.000
Bacteria	Proteobacteria	Gammaproteobacteria	Oceanospirillales	Litoricolaceae	Litoricola	lipolytica	6	0.000
Bacteria	Proteobacteria	Alphaproteobacteria	Sphingomonadales	Sphingomonadaceae	Sphingomonas	dokdonensis	6	0.000
Bacteria	Firmicutes	Bacilli	Bacillales	Planococcaceae	Planomicrobium		6	0.000
Bacteria	Proteobacteria	Alphaproteobacteria	Rhodobacterales	Rhodobacteraceae	Ruegeria	lacuscaerulensis	6	0.000
Bacteria	Proteobacteria	Epsilonproteobacteria	Campylobacterales	Campylobacteraceae	Arcobacter	skirrowii	6	0.000
Bacteria	Actinobacteria	Actinobacteria	Actinomycetales	Micrococcaceae	Nesterenkonia	flava	6	0.000
Bacteria	Firmicutes	Bacilli	Bacillales	Planococcaceae	Lysinibacillus	parviboronicapiens	6	0.000
Bacteria	Proteobacteria	Gammaproteobacteria	Pseudomonadales	Moraxellaceae	Acinetobacter	antiviralis	6	0.000
Bacteria	Actinobacteria	Actinobacteria	Bifidobacteriales	Bifidobacteriaceae	Bifidobacterium	stercoris	6	0.000
Bacteria	Spirochaetes	Leptospirae	Leptospirales	Leptospiraceae	Leptospira	fainei	6	0.000
Bacteria	Proteobacteria	Gammaproteobacteria	Pseudomonadales	Moraxellaceae	Psychrobacter	phenylpyruvicus	6	0.000
Bacteria	Proteobacteria	Alphaproteobacteria	Rhodospirillales	Rhodospirillaceae	Telmatospirillum	siberiense	6	0.000
Bacteria	Proteobacteria	Alphaproteobacteria	Rhizobiales	Xanthobacteraceae	Blastochloris	gulmargensis	6	0.000
Bacteria	Firmicutes	Clostridia	Clostridiales	Clostridiaceae	Clostridium	caenicola	6	0.000
Bacteria	Proteobacteria	Gammaproteobacteria	Thiotrichales				6	0.000
Bacteria	Proteobacteria	Betaproteobacteria	Rhodocyclales	Rhodocyclaceae	Azospira	restricta	6	0.000
Bacteria	Firmicutes	Bacilli	Bacillales	Staphylococcaceae	Macrococcus	bovicus	6	0.000
Bacteria	Fusobacteria	Fusobacteria	Fusobacteriales	Leptotrichiaceae			6	0.000
Bacteria	Firmicutes	Clostridia	Clostridiales	Lachnospiraceae	Shuttleworthia		6	0.000
Bacteria	Planctomycetes	Brocadiae	Brocadiales	Brocadiaceae	Candidatus Scalindua	brodae	5	0.000
Bacteria	Actinobacteria	Actinobacteria	Actinomycetales	Streptosporangiaceae	Streptosporangium		5	0.000
Bacteria	Firmicutes	Clostridia	Clostridiales	Peptococcaceae	Desulfurispora	thermophila	5	0.000
Bacteria	Firmicutes	Clostridia	Clostridiales	Clostridiaceae	Peptoniphilus	asaccharolyticus	5	0.000
Bacteria	Actinobacteria	Actinobacteria	Actinomycetales	Actinomycetaceae	Actinomyces	vaccimaxillae	5	0.000
Bacteria	Firmicutes	Bacilli	Bacillales	Planococcaceae			5	0.000
Bacteria	Proteobacteria	Alphaproteobacteria	Rhizobiales	Xanthobacteraceae	Labrys		5	0.000
Bacteria	Proteobacteria	Betaproteobacteria	Burkholderiales	Comamonadaceae	Thiomonas	thermosulfata	5	0.000
Bacteria	Proteobacteria	Gammaproteobacteria	Xanthomonadales	Sinobacteraceae	Hydrocarboniphaga	daqingensis	5	0.000
Bacteria	Chloroflexi						5	0.000
Bacteria	Firmicutes	Bacilli	Lactobacillales	Lactobacillaceae	Pediococcus	cellicola	5	0.000
Bacteria	Proteobacteria	Alphaproteobacteria	Rhodobacterales	Rhodobacteraceae	Ruegeria		5	0.000
Bacteria	Firmicutes	Bacilli	Lactobacillales	Streptococcaceae	Streptococcus	gallinaceus	5	0.000
Bacteria	Proteobacteria	Alphaproteobacteria	Sphingomonadales	Sphingomonadaceae	Novosphingobium	hassiacum	5	0.000
Bacteria	Actinobacteria	Actinobacteria	Actinomycetales	Cellulomonadaceae	Demequina	aurantiaca	5	0.000
Bacteria	Proteobacteria	Epsilonproteobacteria	Campylobacterales	Campylobacteraceae			5	0.000
Bacteria	Proteobacteria	Gammaproteobacteria	Chromatiales	Ectothiorhodospiraceae	Methylonatrum	kenyense	5	0.000
Bacteria	Actinobacteria	Actinobacteria	Actinomycetales	Corynebacteriaceae	Corynebacterium	imitans	5	0.000
Archaea	Euryarchaeota	Methanobacteria	Methanobacteriales	Methanobacteriaceae	Methanobrevibacter		5	0.000
Bacteria	Bacteroidetes	Sphingobacteriia	Sphingobacteriales	Chitinophagaceae	Segetibacter	aerophilus	5	0.000
Bacteria	Firmicutes	Bacilli	Bacillales	Paenibacillaceae	Paenibacillus	donghaensis	5	0.000
Bacteria	Actinobacteria	Actinobacteria	Actinomycetales	Brevibacteriaceae	Brevibacterium	album	5	0.000
Bacteria	Acidobacteria	Acidobacteria	Acidobacteriales	Acidobacteriaceae			5	0.000
Bacteria	Bacteroidetes	Sphingobacteriia	Sphingobacteriales	Amoebophilaceae	Candidatus Amoebophilus	asiaticus	5	0.000
Bacteria	Proteobacteria	Gammaproteobacteria	Pasteurellales	Pasteurellaceae	Bibersteinia	trehalosi	5	0.000
Bacteria	Proteobacteria	Alphaproteobacteria	Rhizobiales	Xanthobacteraceae	Ancylobacter		5	0.000
Bacteria	Proteobacteria	Alphaproteobacteria	Rickettsiales	Anaplasmataceae	Neorickettsia	helminthoeca	5	0.000
Bacteria	Actinobacteria	Actinobacteria	Actinomycetales	Corynebacteriaceae	Corynebacterium	pseudotuberculosis	5	0.000
Bacteria	Actinobacteria	Actinobacteria	Actinomycetales	Corynebacteriaceae	Corynebacterium	mustelae	5	0.000
Bacteria	Actinobacteria	Actinobacteria	Actinomycetales	Streptomycetaceae	Streptomyces	roseogilvus	5	0.000
Bacteria	Bacteroidetes	Flavobacteriia	Flavobacteriales	Flavobacteriaceae	Chryseobacterium	isbiliense	5	0.000
Bacteria	Proteobacteria	Deltaproteobacteria	Syntrophobacterales	Desulfobacteraceae			5	0.000
Bacteria	Proteobacteria	Betaproteobacteria	Burkholderiales	Burkholderiaceae	Burkholderia	brasilensis	5	0.000
Bacteria	Proteobacteria	Gammaproteobacteria	Chromatiales	Chromatiaceae	Nitrosococcus	watsoni	5	0.000
Bacteria	Firmicutes	Clostridia	Clostridiales	Symbiobacteriaceae	Symbiobacterium		5	0.000
Bacteria	Proteobacteria	Deltaproteobacteria	Syntrophobacterales	Syntrophaceae	Desulfomonile	tiedjei	5	0.000
Bacteria	Firmicutes	Bacilli	Lactobacillales	Leuconostocaceae			5	0.000
Bacteria	Cyanobacteria	Nostocophycideae	Stigonematales	Rivulariaceae	Calothrix		5	0.000
Bacteria	Actinobacteria	Actinobacteria	Actinomycetales	Sanguibacteraceae	Sanguibacter	suarezii	5	0.000
Bacteria	Proteobacteria	Gammaproteobacteria	Legionellales	Francisellaceae	Francisella	hispaniensis	5	0.000
Bacteria	Firmicutes	Bacilli	Lactobacillales	Lactobacillaceae	Lactobacillus	parafarraginis	5	0.000
Bacteria	Proteobacteria	Alphaproteobacteria	Sphingomonadales	Sphingomonadaceae	Sphingomonas	elodea	5	0.000
Bacteria	Actinobacteria	Actinobacteria	Actinomycetales	Intrasporangiaceae	Phycicoccus	bigeumensis	4	0.000
Bacteria	Bacteroidetes	Bacteroidia	Bacteroidales	Prevotellaceae	Prevotella	albensis	4	0.000
Bacteria	Firmicutes	Bacilli	Lactobacillales	Lactobacillaceae	Lactobacillus	mucosae	4	0.000
Bacteria	Bacteroidetes	Bacteroidia	Bacteroidales	Prevotellaceae	Prevotella	salivae	4	0.000
Bacteria	Actinobacteria	Actinobacteria	Actinomycetales	Kineosporiaceae	Kineosporia	rhizophila	4	0.000
Bacteria	Nitrospirae	Nitrospira	Nitrospirales	Thermodesulfovibrionaceae	Thermodesulfovibrio	thiophilus	4	0.000
Bacteria	Proteobacteria	Gammaproteobacteria	Oceanospirillales	Oceanospirillaceae	Marinobacterium	sediminicola	4	0.000
Bacteria	Actinobacteria	Actinobacteria	Actinomycetales	Corynebacteriaceae	Corynebacterium	aurimucosum	4	0.000
Bacteria	Firmicutes	Clostridia	Thermoanaerobacterales	Thermoanaerobacteraceae	Ammonifex	thiophilus	4	0.000
Bacteria	Proteobacteria	Betaproteobacteria	Rhodocyclales	Rhodocyclaceae	Sulfuritalea		4	0.000
Bacteria	Synergistetes	Synergistia	Synergistales				4	0.000
Bacteria	Proteobacteria	Gammaproteobacteria	Pseudomonadales	Pseudomonadaceae	Pseudomonas	clemancea	4	0.000
Bacteria	Bacteroidetes	Sphingobacteriia	Sphingobacteriales	Flexibacteraceae	Dyadobacter		4	0.000
Bacteria	Firmicutes	Bacilli	Lactobacillales	Lactobacillaceae	Lactobacillus	apis	4	0.000
Bacteria	Proteobacteria	Betaproteobacteria	Hydrogenophilales	Hydrogenophilaceae	Thiobacillus		4	0.000
Bacteria	Proteobacteria	Deltaproteobacteria	Syntrophobacterales	Syntrophobacteraceae	Syntrophobacter	wolinii	4	0.000
Bacteria	Actinobacteria	Actinobacteria	Actinomycetales	Corynebacteriaceae	Corynebacterium	pseudogenitalium	4	0.000
Bacteria	Actinobacteria	Actinobacteria	Actinomycetales	Propionibacteriaceae	Propionibacterium	avidum	4	0.000
Bacteria	Proteobacteria	Gammaproteobacteria	Enterobacteriales	Enterobacteriaceae	Salmonella	enterica	4	0.000
Bacteria	Firmicutes	Clostridia	Thermoanaerobacterales	Caldicellulosiruptoraceae	Caldicellulosiruptor		4	0.000
Bacteria	Proteobacteria	Alphaproteobacteria	Rhodospirillales	Acetobacteraceae	Gluconobacter		4	0.000
Bacteria	Verrucomicrobia	Verrucomicrobiae	Verrucomicrobiales	Verrucomicrobiaceae	Rubritalea		4	0.000
Bacteria	Proteobacteria	Betaproteobacteria	Burkholderiales	Alcaligenaceae	Sutterella	sanguinus	4	0.000
Bacteria	Actinobacteria	Actinobacteria	Actinomycetales	Streptomycetaceae	Streptomyces	goraiensis	4	0.000
Bacteria	Tenericutes	Mollicutes					4	0.000
Bacteria	Proteobacteria	Gammaproteobacteria	Enterobacteriales	Enterobacteriaceae	Candidatus Blochmannia	castaneus	4	0.000
Bacteria	Firmicutes	Bacilli	Bacillales	Paenibacillaceae	Paenibacillus	taiwanensis	4	0.000
Bacteria	Bacteroidetes	Flavobacteriia	Flavobacteriales	Flavobacteriaceae	Capnocytophaga	haemolytica	4	0.000
Bacteria	Proteobacteria	Gammaproteobacteria	Enterobacteriales	Enterobacteriaceae	Klebsiella	oxytoca	4	0.000
Bacteria	Actinobacteria	Actinobacteria	Actinomycetales	Thermomonosporaceae	Actinomadura		4	0.000
Bacteria	Actinobacteria	Actinobacteria	Actinomycetales	Promicromonosporaceae	Isoptericola		4	0.000
Bacteria	Firmicutes	Bacilli	Lactobacillales	Lactobacillaceae	Lactobacillus	gigeriorum	4	0.000
Bacteria	Nitrospirae	Nitrospira	Nitrospirales	Thermodesulfovibrionaceae	Thermodesulfovibrio		4	0.000
Bacteria	Proteobacteria	Deltaproteobacteria	Desulfovibrionales	Desulfovibrionaceae	Desulfovibrio	ferrophilus	4	0.000
Bacteria	Bacteroidetes	Flavobacteriia	Flavobacteriales	Flavobacteriaceae	Myroides		4	0.000
Bacteria	Firmicutes	Bacilli	Lactobacillales	Enterococcaceae	Melissococcus		4	0.000
Bacteria	Proteobacteria	Betaproteobacteria	Neisseriales	Neisseriaceae	Aquitalea	denitrificans	4	0.000
Bacteria	Proteobacteria	Betaproteobacteria	Burkholderiales	Burkholderiaceae			4	0.000
Bacteria	Proteobacteria	Epsilonproteobacteria	Campylobacterales	Helicobacteraceae	Helicobacter	baculiformis	4	0.000
Bacteria	Chloroflexi	Anaerolineae	Anaerolineales	Anaerolinaceae			4	0.000
Bacteria	Proteobacteria	Alphaproteobacteria	Sphingomonadales	Sphingomonadaceae	Sphingomonas	asaccharolytica	4	0.000
Bacteria	Gemmatimonadetes	Gemmatimonadetes	Gemmatimonadales	Gemmatimonadaceae	Gemmatimonas		4	0.000
Bacteria	Actinobacteria	Actinobacteria	Actinomycetales	Microbacteriaceae	Leucobacter	chironomi	4	0.000
Bacteria	Proteobacteria	Alphaproteobacteria	Rhodobacterales	Rhodobacteraceae	Amaricoccus	kaplicensis	4	0.000
Bacteria	Cyanobacteria	Oscillatoriophycideae	Chroococcales	Phormidiaceae			4	0.000
Bacteria	Actinobacteria	Actinobacteria	Actinomycetales	Corynebacteriaceae	Corynebacterium	variabile	4	0.000
Bacteria	Thermotogae	Thermotogae	Thermotogales	Thermotogaceae	Petrotoga		4	0.000
Bacteria	Proteobacteria	Gammaproteobacteria	Enterobacteriales	Enterobacteriaceae	Dickeya	paradisiaca	4	0.000
Bacteria	Cyanobacteria	Oscillatoriophycideae	Chroococcales	Chroococcaceae	Chroococcus	minutus	3	0.000
Bacteria	Proteobacteria	Gammaproteobacteria	Pseudomonadales	Pseudomonadaceae	Pseudomonas	benzenivorans	3	0.000
Bacteria	Proteobacteria	Gammaproteobacteria	Xanthomonadales	Xanthomonadaceae	Xanthomonas	oryzae	3	0.000
Bacteria	Firmicutes	Bacilli	Bacillales	Listeriaceae			3	0.000
Bacteria	Firmicutes	Bacilli	Lactobacillales	Enterococcaceae	Tetragenococcus		3	0.000
Bacteria	Actinobacteria	Actinobacteria	Actinomycetales	Streptomycetaceae	Kitasatospora	melanogena	3	0.000
Bacteria	Firmicutes	Bacilli	Lactobacillales	Carnobacteriaceae	Carnobacterium		3	0.000
Bacteria	Firmicutes	Bacilli	Lactobacillales	Streptococcaceae	Streptococcus	sinensis	3	0.000
Bacteria	Bacteroidetes	Flavobacteriia	Flavobacteriales	Flavobacteriaceae	Gramella		3	0.000
Bacteria	Actinobacteria	Actinobacteria	Actinomycetales	Frankiaceae	Frankia	alni	3	0.000
Bacteria	Tenericutes	Mollicutes	Mycoplasmatales	Mycoplasmataceae	Mycoplasma	insons	3	0.000
Bacteria	Verrucomicrobia	Verrucomicrobiae	Verrucomicrobiales	Verrucomicrobiaceae	Luteolibacter	algae	3	0.000
Bacteria	Proteobacteria	Betaproteobacteria	Burkholderiales	Comamonadaceae	Pelomonas		3	0.000
Bacteria	Firmicutes	Bacilli	Lactobacillales	Lactobacillaceae	Lactobacillus	brantae	3	0.000
Bacteria	Proteobacteria	Deltaproteobacteria	Desulfuromonadales	Desulfuromonadaceae	Desulfuromonas	svalbardensis	3	0.000
Bacteria	Actinobacteria	Actinobacteria	Bifidobacteriales	Bifidobacteriaceae	Bifidobacterium	adolescentis	3	0.000
Bacteria	Proteobacteria	Alphaproteobacteria	Rhodobacterales	Rhodobacteraceae	Rhodobacter	apigmentum	3	0.000
Bacteria	Actinobacteria	Actinobacteria	Actinomycetales	Nocardioidaceae	Kribbella	koreensis	3	0.000
Bacteria	Firmicutes	Clostridia	Thermoanaerobacterales	Thermoanaerobacteraceae	Moorella		3	0.000
Bacteria	Proteobacteria	Gammaproteobacteria	Pseudomonadales	Pseudomonadaceae	Pseudomonas	plecoglossicida	3	0.000
Bacteria	Proteobacteria	Alphaproteobacteria	Sphingomonadales	Sphingomonadaceae	Sphingomonas	parapaucimobilis	3	0.000
Bacteria	Firmicutes	Clostridia	Natranaerobiales				3	0.000
Bacteria	Proteobacteria	Gammaproteobacteria	Xanthomonadales	Xanthomonadaceae	Dokdonella	fugitiva	3	0.000
Bacteria	Actinobacteria	Actinobacteria	Actinomycetales	Micrococcaceae	Micrococcus	flavus	3	0.000
Bacteria	Proteobacteria	Alphaproteobacteria	Rhizobiales	Bradyrhizobiaceae	Bradyrhizobium	japonicum	3	0.000
Bacteria	Proteobacteria	Alphaproteobacteria	Rhodobacterales	Rhodobacteraceae	Rhodobacter	ovatus	3	0.000
Bacteria	Bacteroidetes	Bacteroidia	Bacteroidales	Odoribacteraceae	Odoribacter	denticanis	3	0.000
Bacteria	Firmicutes	Clostridia	Clostridiales	Peptococcaceae	Desulfosporosinus	lacus	3	0.000
Bacteria	Cyanobacteria	Oscillatoriophycideae	Chroococcales				3	0.000
Bacteria	Proteobacteria	Epsilonproteobacteria	Campylobacterales	Helicobacteraceae	Helicobacter	mastomyrinus	3	0.000
Bacteria	Proteobacteria	Alphaproteobacteria	Rhodospirillales	Rhodospirillaceae	Skermanella	aerolata	3	0.000
Bacteria	Firmicutes	Bacilli	Lactobacillales	Enterococcaceae	Enterococcus	hermanniensis	3	0.000
Bacteria	Proteobacteria	Alphaproteobacteria	Sphingomonadales	Sphingomonadaceae	Novosphingobium	acidiphilum	3	0.000
Bacteria	Firmicutes	Bacilli	Bacillales	Planococcaceae	Planococcus	columbae	3	0.000
Bacteria	Verrucomicrobia	Verrucomicrobiae	Verrucomicrobiales	Verrucomicrobiaceae			3	0.000
Bacteria	Chloroflexi	Thermobacula	Thermobaculales	Thermobaculaceae	Thermobaculum	terrenum	3	0.000
Bacteria	Firmicutes	Clostridia	Clostridiales	Veillonellaceae	Anaerovibrio	lipolyticus	3	0.000
Bacteria	Firmicutes	Bacilli	Lactobacillales	Streptococcaceae	Streptococcus	castoreus	3	0.000
Bacteria	Firmicutes	Bacilli	Lactobacillales	Streptococcaceae	Streptococcus	dentapri	3	0.000
Bacteria	Firmicutes	Clostridia	Clostridiales	Veillonellaceae	Anaeromusa	acidaminophila	3	0.000
Bacteria	Firmicutes	Clostridia	Clostridiales	Clostridiaceae	Anaerococcus	vaginalis	3	0.000
Bacteria	Proteobacteria	Gammaproteobacteria	Oceanospirillales	Litoricolaceae	Litoricola	marina	3	0.000
Bacteria	Firmicutes	Bacilli	Lactobacillales	Lactobacillaceae	Lactobacillus	tucceti	3	0.000
Bacteria	Proteobacteria	Gammaproteobacteria	Alteromonadales	Alteromonadaceae	Marinobacter	squalenivorans	3	0.000
Bacteria	Actinobacteria	Actinobacteria	Actinomycetales	Pseudonocardiaceae	Saccharopolyspora	shandongensis	3	0.000
Bacteria	Actinobacteria	Actinobacteria	Actinomycetales	Micromonosporaceae	Micromonospora	rifamycinica	3	0.000
Bacteria	Proteobacteria	Gammaproteobacteria	Thiotrichales	Thiotrichaceae	Leucothrix	mucor	3	0.000
Bacteria	Firmicutes	Bacilli	Bacillales	Bacillaceae	Sediminibacillus	halophilus	3	0.000
Bacteria	Bacteroidetes	Flavobacteriia	Flavobacteriales	Flavobacteriaceae	Tenacibaculum		3	0.000
Bacteria	Actinobacteria	Actinobacteria	Actinomycetales	Nocardiaceae	Nocardia	roseoalba	3	0.000
Bacteria	Actinobacteria	Actinobacteria	Actinomycetales	Corynebacteriaceae	Corynebacterium	nuruki	3	0.000
Bacteria	Firmicutes	Clostridia	Coriobacteriales	Coriobacteriaceae	Eggerthella	sinensis	3	0.000
Bacteria	Firmicutes	Clostridia	Thermoanaerobacterales				3	0.000
Bacteria	Actinobacteria	Actinobacteria	Actinomycetales	Micrococcaceae	Kocuria	halotolerans	3	0.000
Bacteria	Actinobacteria	Actinobacteria	Actinomycetales	Thermomonosporaceae	Actinomadura	latina	3	0.000
Bacteria	Proteobacteria	Alphaproteobacteria	Rickettsiales	Rickettsiaceae	Rickettsia	hulinii	3	0.000
Bacteria	Bacteroidetes	Bacteroidia	Bacteroidales	Porphyromonadaceae	Porphyromonas	circumdentaria	3	0.000
Bacteria	Firmicutes	Bacilli	Lactobacillales	Lactobacillaceae	Lactobacillus	antri	3	0.000
Bacteria	Proteobacteria	Gammaproteobacteria	Oceanospirillales	Oceanospirillaceae	Marinomonas		3	0.000
Bacteria	Proteobacteria	Alphaproteobacteria	Rhizobiales	Bradyrhizobiaceae	Bradyrhizobium	jicamae	3	0.000
Bacteria	Thermotogae	Thermotogae	Thermotogales	Thermotogaceae	Fervidobacterium		3	0.000
Bacteria	Proteobacteria	Betaproteobacteria	Burkholderiales	Comamonadaceae	Polaromonas		2	0.000
Bacteria	Bacteroidetes	Bacteroidia	Bacteroidales	Prevotellaceae	Prevotella	oralis	2	0.000
Bacteria	Firmicutes	Bacilli	Bacillales	Staphylococcaceae	Staphylococcus	pseudolugdunensis	2	0.000
Bacteria	Proteobacteria	Gammaproteobacteria	Pseudomonadales	Moraxellaceae	Acinetobacter	psychrotolerans	2	0.000
Bacteria	Firmicutes	Bacilli	Bacillales	Bacillaceae	Anoxybacillus		2	0.000
Bacteria	Bacteroidetes	Bacteroidia	Bacteroidales	Porphyromonadaceae	Parabacteroides		2	0.000
Bacteria	Proteobacteria	Gammaproteobacteria	Alteromonadales	Pseudoalteromonadaceae	Pseudoalteromonas	denitrificans	2	0.000
Bacteria	Actinobacteria	Actinobacteria	Actinomycetales	Nocardiaceae	Nocardia	polyresistens	2	0.000
Bacteria	Proteobacteria	Gammaproteobacteria	Alteromonadales	Pseudoalteromonadaceae	Pseudoalteromonas	gracilis	2	0.000
Bacteria	Verrucomicrobia	Verrucomicrobiae	Verrucomicrobiales	Verrucomicrobiaceae	Prosthecobacter		2	0.000
Bacteria	Proteobacteria	Gammaproteobacteria	Oceanospirillales	Saccharospirillaceae	Saccharospirillum		2	0.000
Bacteria	Actinobacteria	Actinobacteria	Actinomycetales	Kineosporiaceae			2	0.000
Bacteria	Chrysiogenetes	Chrysiogenetes	Chrysiogenales	Chrysiogenaceae	Desulfurispirillum	alkaliphilum	2	0.000
Bacteria	Actinobacteria	Actinobacteria	Actinomycetales	Actinomycetaceae	Actinobaculum		2	0.000
Bacteria	Proteobacteria	Alphaproteobacteria	Rhizobiales	Bradyrhizobiaceae			2	0.000
Bacteria	Proteobacteria	Epsilonproteobacteria	Campylobacterales	Campylobacteraceae	Arcobacter	marinus	2	0.000
Bacteria	Actinobacteria	Actinobacteria	Actinomycetales	Dietziaceae	Dietzia	alimentaria	2	0.000
Bacteria	Actinobacteria	Actinobacteria	Actinomycetales	Pseudonocardiaceae	Jiangella	ginsengisoli	2	0.000
Bacteria	Proteobacteria	Betaproteobacteria	Neisseriales	Neisseriaceae	Kingella	kingae	2	0.000
Bacteria	Proteobacteria	Deltaproteobacteria	Desulfovibrionales				2	0.000
Bacteria	Proteobacteria	Gammaproteobacteria	Enterobacteriales	Enterobacteriaceae	Candidatus Blochmannia	rufipes	2	0.000
Bacteria	Bacteroidetes	Sphingobacteriia	Sphingobacteriales	Chitinophagaceae	Niabella	soli	2	0.000
Bacteria	Firmicutes	Bacilli	Bacillales	Paenibacillaceae	Paenibacillus	filicis	2	0.000
Bacteria	Proteobacteria	Deltaproteobacteria	Desulfovibrionales	Desulfohalobiaceae	Desulfonauticus	autotrophicus	2	0.000
Bacteria	Proteobacteria	Alphaproteobacteria	Sphingomonadales	Sphingomonadaceae	Sphingomonas	roseiflava	2	0.000
Bacteria	Proteobacteria	Gammaproteobacteria	Pseudomonadales	Moraxellaceae	Moraxella	caviae	2	0.000
Bacteria	Actinobacteria	Actinobacteria	Actinomycetales	Nocardioidaceae			2	0.000
Bacteria	Proteobacteria	Gammaproteobacteria	Alteromonadales	Shewanellaceae	Shewanella	upenei	2	0.000
Bacteria	Proteobacteria	Alphaproteobacteria	Rhodospirillales	Rhodospirillaceae	Azospirillum		2	0.000
Bacteria	Firmicutes	Clostridia	Clostridiales	Clostridiaceae	Sedimentibacter	hongkongensis	2	0.000
Bacteria	Proteobacteria	Gammaproteobacteria	Enterobacteriales	Enterobacteriaceae	Erwinia	psidii	2	0.000
Bacteria	Actinobacteria	Actinobacteria	Actinomycetales	Corynebacteriaceae	Corynebacterium	simulans	2	0.000
Bacteria	Firmicutes	Clostridia	Clostridiales	Clostridiaceae	Clostridium	proteolyticus	2	0.000
Bacteria	Bacteroidetes	Bacteroidia	Bacteroidales	Porphyromonadaceae	Parabacteroides	johnsonii	2	0.000
Bacteria	Firmicutes	Bacilli	Bacillales	Bacillaceae	Anoxybacillus	kualawohkensis	2	0.000
Bacteria	Actinobacteria	Actinobacteria	Actinomycetales	Micrococcaceae	Nesterenkonia		2	0.000
Bacteria	Proteobacteria	Gammaproteobacteria	Thiotrichales	Piscirickettsiaceae	Methylophaga	thiooxydans	2	0.000
Bacteria	Proteobacteria	Deltaproteobacteria	Desulfovibrionales	Desulfovibrionaceae	Desulfovibrio	butyratiphilus	2	0.000
Bacteria	Bacteroidetes	Flavobacteriia	Flavobacteriales	Flavobacteriaceae	Muricauda	lutimaris	2	0.000
Bacteria	Proteobacteria	Deltaproteobacteria	Myxococcales	Cystobacteraceae	Cystobacter		2	0.000
Bacteria	Proteobacteria	Alphaproteobacteria	Rhizobiales	Bartonellaceae	Bartonella		2	0.000
Bacteria	Proteobacteria	Betaproteobacteria	Neisseriales	Neisseriaceae	Neisseria	weaveri	2	0.000
Bacteria	Proteobacteria	Alphaproteobacteria	Kiloniellales	Kiloniellaceae	Thalassospira	xianhensis	2	0.000
Bacteria	Proteobacteria	Alphaproteobacteria	Rhodospirillales	Acetobacteraceae	Acidiphilium	symbioticum	2	0.000
Bacteria	Firmicutes	Clostridia	Clostridiales	Ruminococcaceae	Oscillospira	guilliermondii	2	0.000
Bacteria	Proteobacteria	Alphaproteobacteria	Rhizobiales	Hyphomicrobiaceae			2	0.000
Bacteria	Thermi	Deinococci	Thermales	Thermaceae	Thermus	rehai	2	0.000
Bacteria	Firmicutes	Clostridia	Clostridiales	Clostridiaceae	Clostridium	sulfidigenes	2	0.000
Bacteria	Bacteroidetes	Bacteroidia	Bacteroidales	Bacteroidaceae	Bacteroides	acidifaciens	2	0.000
Bacteria	Firmicutes	Clostridia	Coriobacteriales	Coriobacteriaceae			2	0.000
Bacteria	Firmicutes	Bacilli	Bacillales	Paenibacillaceae	Paenibacillus	caespitis	2	0.000
Bacteria	Firmicutes	Bacilli	Bacillales	Staphylococcaceae	Salinicoccus	iranensis	2	0.000
Bacteria	Firmicutes	Clostridia	Thermoanaerobacterales	Thermoanaerobacteraceae	Tepidanaerobacter	syntrophicus	2	0.000
Bacteria	Proteobacteria	Gammaproteobacteria	Oceanospirillales	Halomonadaceae	Kushneria	aurantia	2	0.000
Bacteria	Firmicutes	Bacilli	Exiguobacterales	Exiguobacteraceae	Exiguobacterium	soli	2	0.000
Bacteria	Firmicutes	Clostridia	Clostridiales	Eubacteriaceae	Acetobacterium	submarinus	2	0.000
Bacteria	Proteobacteria	Gammaproteobacteria	Enterobacteriales	Enterobacteriaceae	Erwinia	pyrifoliae	2	0.000
Bacteria	Chloroflexi	Ktedonobacteria	Thermogemmatisporales	Thermogemmatisporaceae	Thermogemmatispora	foliorum	2	0.000
Bacteria	Proteobacteria	Betaproteobacteria	Rhodocyclales	Rhodocyclaceae	Sterolibacterium		2	0.000
Bacteria	Proteobacteria	Betaproteobacteria	Neisseriales	Neisseriaceae	Neisseria	flavescens	2	0.000
Bacteria	Actinobacteria	Actinobacteria	Actinomycetales	Microbacteriaceae	Agrococcus		2	0.000
Bacteria	Firmicutes	Clostridia	Clostridiales	Syntrophomonadaceae	Syntrophomonas		2	0.000
Bacteria	Thermi	Deinococci	Deinococcales	Deinococcaceae	Deinococcus	piscis	2	0.000
Bacteria	Proteobacteria	Betaproteobacteria	Burkholderiales	Comamonadaceae	Hydrogenophaga		2	0.000
Bacteria	Proteobacteria	Alphaproteobacteria	Rhizobiales	Rhizobiaceae	Candidatus Liberibacter	solanacearum	2	0.000
Bacteria	Bacteroidetes	Sphingobacteriia	Sphingobacteriales	Sphingobacteriaceae	Pedobacter	kwangyangensis	2	0.000
Bacteria	Firmicutes	Clostridia	Thermoanaerobacterales	Thermoanaerobacteraceae	Caldanaerobacter	hydrothermalis	2	0.000
Bacteria	Proteobacteria	Betaproteobacteria	Burkholderiales	Alcaligenaceae	Achromobacter		2	0.000
Bacteria	Firmicutes	Bacilli	Bacillales	Bacillaceae	Virgibacillus		2	0.000
Bacteria	Bacteroidetes	Sphingobacteriia	Sphingobacteriales	Flammeovirgaceae	Flammeovirga	pacifica	2	0.000
Bacteria	Firmicutes	Clostridia	Clostridiales	Clostridiaceae	Mogibacterium	diversum	2	0.000
Bacteria	Proteobacteria	Gammaproteobacteria	Thiotrichales	Thiotrichaceae			2	0.000
Bacteria	Firmicutes	Bacilli	Bacillales	Bacillaceae	Bacillus	isabeliae	2	0.000
Bacteria	Actinobacteria	Actinobacteria	Actinomycetales	Thermomonosporaceae	Actinoallomurus	yoronensis	2	0.000
Bacteria	Firmicutes	Bacilli	Bacillales	Bacillaceae	Anoxybacillus	amylolyticus	2	0.000
Bacteria	Proteobacteria	Gammaproteobacteria	Pseudomonadales	Moraxellaceae	Acinetobacter	tjernbergiae	2	0.000
Bacteria	Actinobacteria	Actinobacteria	Actinomycetales	Streptomycetaceae	Streptacidiphilus		2	0.000
Bacteria	Firmicutes	Bacilli	Bacillales	Bacillaceae	Lentibacillus	kapialis	2	0.000
Bacteria	Actinobacteria	Actinobacteria	Actinomycetales	Cellulomonadaceae	Demequina	globuliformis	2	0.000
Bacteria	Proteobacteria	Alphaproteobacteria	Rhizobiales	Phyllobacteriaceae	Phyllobacterium	catacumbae	2	0.000
Bacteria	Actinobacteria	Actinobacteria	Actinomycetales	Micromonosporaceae	Catellatospora	yuxiensis	2	0.000
Bacteria	Proteobacteria	Alphaproteobacteria	Sphingomonadales	Sphingomonadaceae	Sphingomonas	abaci	2	0.000
Bacteria	Firmicutes	Bacilli	Bacillales	Bacillaceae	Anoxybacillus	tengchongensis	2	0.000
Bacteria	Actinobacteria	Actinobacteria	Bifidobacteriales	Bifidobacteriaceae	Bifidobacterium	breve	2	0.000
Bacteria	Proteobacteria	Alphaproteobacteria	Rhizobiales	Beijerinckiaceae	Methylocella		2	0.000
Bacteria	Firmicutes	Bacilli	Lactobacillales	Lactobacillaceae	Pediococcus	argentinicus	2	0.000
Bacteria	Proteobacteria	Alphaproteobacteria	Sphingomonadales	Sphingomonadaceae	Sphingomonas	fennica	2	0.000
Bacteria	Thermotogae	Thermotogae	Thermotogales	Thermotogaceae			2	0.000
Bacteria	Actinobacteria	Actinobacteria	Actinomycetales	Kineosporiaceae	Kineosporia	mikuniensis	2	0.000
Bacteria	Firmicutes	Bacilli	Lactobacillales	Aerococcaceae	Facklamia	tabacinasalis	2	0.000
Bacteria	Proteobacteria	Betaproteobacteria	Hydrogenophilales	Hydrogenophilaceae	Thiobacillus	thiophilus	2	0.000
Bacteria	Proteobacteria	Deltaproteobacteria	Desulfuromonadales	Pelobacteraceae	Pelobacter	acetylenicus	2	0.000
Bacteria	Actinobacteria	Actinobacteria	Actinomycetales	Thermomonosporaceae	Actinoallomurus		2	0.000
Bacteria	Proteobacteria	Alphaproteobacteria	Sphingomonadales	Sphingomonadaceae	Novosphingobium	indicum	2	0.000
Bacteria	Firmicutes	Clostridia	Clostridiales	Clostridiaceae	Caloramator	uzoniensis	2	0.000
Bacteria	Proteobacteria	Alphaproteobacteria	Rhizobiales	Phyllobacteriaceae	Mesorhizobium	camelthorni	2	0.000
Bacteria	Proteobacteria	Deltaproteobacteria	Desulfovibrionales	Desulfonatronumaceae	Desulfonatronum	thiosulfatophilum	2	0.000
Bacteria	Proteobacteria	Gammaproteobacteria	Chromatiales	Chromatiaceae	Halochromatium	salexigens	2	0.000
Bacteria	Actinobacteria	Actinobacteria	Actinomycetales	Bogoriellaceae	Georgenia	ferrireducens	2	0.000
Bacteria	Verrucomicrobia	Opitutae	Opitutales	Opitutaceae	Opitutus	terrae	2	0.000
Bacteria	Firmicutes	Clostridia	Thermoanaerobacterales	Caldicellulosiruptoraceae	Caldicellulosiruptor	bescii	2	0.000
Bacteria	Actinobacteria	Actinobacteria	Actinomycetales	Streptosporangiaceae	Nonomuraea	asiatica	2	0.000
Bacteria	Actinobacteria	Actinobacteria	Actinomycetales	Micromonosporaceae	Micromonospora	brunnescens	1	0.000
Bacteria	Proteobacteria	Alphaproteobacteria	Rhizobiales	Rhizobiaceae	Candidatus Liberibacter	africanus	1	0.000
Bacteria	Bacteroidetes	Flavobacteriia	Flavobacteriales	Flavobacteriaceae	Zobellia	laminariae	1	0.000
Bacteria	Spirochaetes	Spirochaetes	Spirochaetales	Spirochaetaceae	Treponema	calligyrum	1	0.000
Bacteria	Actinobacteria	Actinobacteria	Actinomycetales	Gordoniaceae	Gordonia		1	0.000
Bacteria	Proteobacteria	Deltaproteobacteria	Desulfovibrionales	Desulfovibrionaceae	Desulfovibrio	tunisiensis	1	0.000
Bacteria	Actinobacteria	Actinobacteria	Bifidobacteriales	Bifidobacteriaceae	Bifidobacterium	ruminantium	1	0.000
Bacteria	Proteobacteria	Gammaproteobacteria	Xanthomonadales	Sinobacteraceae	Steroidobacter	denitrificans	1	0.000
Bacteria	Firmicutes	Bacilli	Lactobacillales	Streptococcaceae	Streptococcus	salivarius	1	0.000
Bacteria	Firmicutes	Bacilli	Lactobacillales	Leuconostocaceae	Leuconostoc	carnosum	1	0.000
Bacteria	Proteobacteria	Gammaproteobacteria	Aeromonadales	Aeromonadaceae			1	0.000
Archaea	Euryarchaeota	Methanobacteria	Methanobacteriales	Methanobacteriaceae	Methanobrevibacter	smithii	1	0.000
Bacteria	Proteobacteria	Alphaproteobacteria	Rhizobiales	Bradyrhizobiaceae	Bradyrhizobium	elkanii	1	0.000
Bacteria	Actinobacteria	Actinobacteria	Actinomycetales	Actinosynnemataceae	Kutzneria		1	0.000
Bacteria	Actinobacteria	Actinobacteria	Actinomycetales	Nocardiaceae	Rhodococcus	imtechensis	1	0.000
Bacteria	Proteobacteria	Gammaproteobacteria	Chromatiales	Chromatiaceae	Thiocystis		1	0.000
Bacteria	Chloroflexi	Anaerolineae	Anaerolineales	Anaerolinaceae	Anaerolinea	thermophila	1	0.000
Bacteria	Actinobacteria	Actinobacteria	Actinomycetales	Actinopolysporaceae	Actinopolyspora	salina	1	0.000
Bacteria	Actinobacteria	Actinobacteria	Actinomycetales	Nocardiaceae			1	0.000
Bacteria	Firmicutes	Clostridia	Clostridiales	Peptostreptococcaceae	Peptostreptococcus	anaerobius	1	0.000
Bacteria	Proteobacteria	Gammaproteobacteria	Pseudomonadales	Pseudomonadaceae	Pseudomonas	caricapapayae	1	0.000
Bacteria	Actinobacteria	Actinobacteria	Actinomycetales	Actinosynnemataceae	Saccharothrix	australiensis	1	0.000
Bacteria	Proteobacteria	Betaproteobacteria	Burkholderiales	Comamonadaceae	Comamonas	odontotermitis	1	0.000
Bacteria	Cyanobacteria	Nostocophycideae	Stigonematales	Rivulariaceae	Calothrix	parietina	1	0.000
Bacteria	Proteobacteria	Betaproteobacteria	Rhodocyclales	Rhodocyclaceae	Denitratisoma		1	0.000
Bacteria	Tenericutes	Mollicutes	Acholeplasmatales	Acholeplasmataceae	Acholeplasma	palmae	1	0.000
Bacteria	Fusobacteria	Fusobacteria	Fusobacteriales	Fusobacteriaceae	Cetobacterium	ceti	1	0.000
Bacteria	Proteobacteria	Alphaproteobacteria	Rhizobiales	Methylobacteriaceae	Methylobacterium	jeotgali	1	0.000
Bacteria	Firmicutes	Erysipelotrichi	Erysipelotrichales	Erysipelotrichaceae	Bulleidia	extructa	1	0.000
Bacteria	Proteobacteria	Gammaproteobacteria	Pseudomonadales	Pseudomonadaceae	Pseudomonas	entomophila	1	0.000
Bacteria	Bacteroidetes	Flavobacteriia	Flavobacteriales	Flavobacteriaceae	Bergeyella	zoohelcum	1	0.000
Bacteria	Firmicutes	Clostridia	Clostridiales	Veillonellaceae	Veillonella	ratti	1	0.000
Bacteria	Proteobacteria	Alphaproteobacteria	Sphingomonadales	Sphingomonadaceae	Sphingobium	faniae	1	0.000
Bacteria	Proteobacteria	Alphaproteobacteria	Rhizobiales	Hyphomicrobiaceae	Devosia	terrae	1	0.000
Bacteria	Proteobacteria	Gammaproteobacteria	Xanthomonadales	Xanthomonadaceae	Stenotrophomonas	geniculata	1	0.000
Bacteria	Proteobacteria	Gammaproteobacteria	Legionellales				1	0.000
Bacteria	Proteobacteria	Deltaproteobacteria	Desulfovibrionales	Desulfovibrionaceae	Desulfovibrio	aceae	1	0.000
Bacteria	Actinobacteria	Actinobacteria	Actinomycetales	Corynebacteriaceae	Corynebacterium	pyruviciproducens	1	0.000
Bacteria	Actinobacteria	Actinobacteria	Actinomycetales	Mycobacteriaceae	Mycobacterium	chitae	1	0.000
Bacteria	Proteobacteria	Betaproteobacteria	Rhodocyclales	Rhodocyclaceae	Denitratisoma	oestradiolicum	1	0.000
Bacteria	Proteobacteria	Betaproteobacteria	Rhodocyclales	Rhodocyclaceae	Azoarcus		1	0.000
Bacteria	Actinobacteria	Actinobacteria	Actinomycetales	Pseudonocardiaceae	Amycolatopsis	helveola	1	0.000
Bacteria	Actinobacteria	Actinobacteria	Actinomycetales	Pseudonocardiaceae	Amycolatopsis	flava	1	0.000
Bacteria	Proteobacteria	Gammaproteobacteria	Pseudomonadales	Moraxellaceae	Acinetobacter	guillouiae	1	0.000
Bacteria	Thermotogae	Thermotogae	Thermotogales	Thermotogaceae	Kosmotoga	arenicorallina	1	0.000
Bacteria	Firmicutes	Bacilli	Lactobacillales	Lactobacillaceae	Lactobacillus	taiwanensis	1	0.000
Bacteria	Actinobacteria	Actinobacteria	Bifidobacteriales	Bifidobacteriaceae	Bifidobacterium	magnum	1	0.000
Bacteria	Actinobacteria	Actinobacteria	Actinomycetales	Microbacteriaceae	Agrococcus	versicolor	1	0.000
Bacteria	Proteobacteria	Gammaproteobacteria	Chromatiales	Chromatiaceae	Allochromatium	palmeri	1	0.000
Bacteria	Bacteroidetes	Sphingobacteriia	Sphingobacteriales	Flexibacteraceae	Dyadobacter	hamtensis	1	0.000
Bacteria	Proteobacteria	Alphaproteobacteria	Rhodospirillales	Rhodospirillaceae	Rhodovibrio	sodomensis	1	0.000
Bacteria	Actinobacteria	Actinobacteria	Actinomycetales	Jonesiaceae	Jonesia	quinghaiensis	1	0.000
Bacteria	Firmicutes	Bacilli	Lactobacillales	Aerococcaceae	Abiotrophia	defectiva	1	0.000
Bacteria	Actinobacteria	Actinobacteria	Actinomycetales	Micrococcaceae	Micrococcus	lylae	1	0.000
Bacteria	Actinobacteria	Actinobacteria	Actinomycetales	Micrococcaceae	Arthrobacter	halodurans	1	0.000
Bacteria	Proteobacteria	Alphaproteobacteria	Sphingomonadales	Sphingomonadaceae	Sphingobium	abikonense	1	0.000
Bacteria	Proteobacteria	Deltaproteobacteria	Desulfovibrionales	Desulfovibrionaceae	Desulfovibrio	piger	1	0.000
Bacteria	Proteobacteria	Gammaproteobacteria	Chromatiales	Ectothiorhodospiraceae	Halorhodospira	halochloris	1	0.000
Bacteria	Proteobacteria	Betaproteobacteria	Hydrogenophilales	Hydrogenophilaceae	Thiobacillus	sajanensis	1	0.000
Bacteria	Firmicutes	Bacilli	Lactobacillales	Aerococcaceae			1	0.000
Bacteria	Tenericutes	Mollicutes	Acholeplasmatales	Acholeplasmataceae	Candidatus Phytoplasma	pini	1	0.000
Bacteria	Proteobacteria	Alphaproteobacteria	Caulobacterales	Caulobacteraceae	Brevundimonas	staleyi	1	0.000
Bacteria	Proteobacteria	Betaproteobacteria	Burkholderiales	Alcaligenaceae			1	0.000
Bacteria	Firmicutes	Clostridia	Clostridiales	Peptococcaceae	Desulfotomaculum	thermoacetoxidans	1	0.000
Bacteria	Actinobacteria	Actinobacteria	Actinomycetales	Mycobacteriaceae	Mycobacterium	novocastrense	1	0.000
Bacteria	Proteobacteria	Gammaproteobacteria	Alteromonadales	Pseudoalteromonadaceae	Pseudoalteromonas	byunsanensis	1	0.000
Bacteria	Firmicutes	Clostridia	Clostridiales	Veillonellaceae	Megamonas	funiformis	1	0.000
Bacteria	Proteobacteria	Gammaproteobacteria	Pseudomonadales	Pseudomonadaceae	Pseudomonas	chloritidismutans	1	0.000
Bacteria	Firmicutes	Bacilli	Lactobacillales	Enterococcaceae	Enterococcus	mundtii	1	0.000
Bacteria	Proteobacteria	Deltaproteobacteria	Desulfovibrionales	Desulfovibrionaceae	Desulfovibrio	litoralis	1	0.000
Bacteria	Firmicutes	Bacilli	Lactobacillales	Enterococcaceae	Enterococcus	dispar	1	0.000
Bacteria	Thermi	Deinococci	Deinococcales	Deinococcaceae	Deinococcus	alpinitundrae	1	0.000
Bacteria	Bacteroidetes	Bacteroidia	Bacteroidales	Prevotellaceae	Prevotella	enoeca	1	0.000
Bacteria	Actinobacteria	Actinobacteria	Actinomycetales	Pseudonocardiaceae	Pseudonocardia	babensis	1	0.000
Bacteria	Acidobacteria	Holophagae	Holophagales	Holophagaceae	Geothrix	fermentans	1	0.000
Bacteria	Bacteroidetes	Sphingobacteriia	Sphingobacteriales	Chitinophagaceae	Niastella		1	0.000
Bacteria	Actinobacteria	Actinobacteria	Actinomycetales	Pseudonocardiaceae	Saccharomonospora	xinjiangensis	1	0.000
Bacteria	Firmicutes	Clostridia	Clostridiales	Peptostreptococcaceae	Peptostreptococcus		1	0.000
Bacteria	Proteobacteria	Gammaproteobacteria	Pseudomonadales	Pseudomonadaceae	Pseudomonas	parafulva	1	0.000
Bacteria	Proteobacteria	Alphaproteobacteria	Rhizobiales	Bradyrhizobiaceae	Afipia		1	0.000
Bacteria	Proteobacteria	Betaproteobacteria	Rhodocyclales	Rhodocyclaceae	Hydrogenophilus	hirschii	1	0.000
Bacteria	Proteobacteria	Gammaproteobacteria	Oceanospirillales	Halomonadaceae	Halomonas	neptunia	1	0.000
Bacteria	Firmicutes	Bacilli	Bacillales	Bacillaceae	Bacillus	deserti	1	0.000
Bacteria	Tenericutes	Mollicutes	Mycoplasmatales	Mycoplasmataceae	Mycoplasma	haemominutum	1	0.000
Bacteria	Chlamydiae	Chlamydiia	Chlamydiales	Waddliaceae	Waddlia		1	0.000
Bacteria	Bacteroidetes	Sphingobacteriia	Sphingobacteriales	Saprospiraceae	Lewinella	lutea	1	0.000
Bacteria	Proteobacteria	Gammaproteobacteria	Alteromonadales	Alteromonadaceae			1	0.000
Bacteria	Proteobacteria	Betaproteobacteria	Burkholderiales	Oxalobacteraceae	Ralstonia	mannitolilytica	1	0.000
Bacteria	Actinobacteria	Actinobacteria	Actinomycetales	Streptomycetaceae	Streptomyces	vastus	1	0.000
Bacteria	Actinobacteria	Actinobacteria	Actinomycetales	Nocardioidaceae	Friedmanniella		1	0.000
Bacteria	Firmicutes	Clostridia	Thermoanaerobacterales	Thermoanaerobacteraceae	Thermoanaerobacter	thermocopriae	1	0.000
Bacteria	Actinobacteria	Actinobacteria	Actinomycetales	Nocardiaceae	Nocardia	devorans	1	0.000
Bacteria	Bacteroidetes	Bacteroidia	Bacteroidales	Paraprevotellaceae	Paraprevotella	clara	1	0.000
Bacteria	Proteobacteria	Betaproteobacteria	Burkholderiales	Burkholderiaceae	Burkholderia	seminalis	1	0.000
Bacteria	Firmicutes	Bacilli	Bacillales	Paenibacillaceae	Brevibacillus	ginsengisoli	1	0.000
Bacteria	Firmicutes	Bacilli	Bacillales	Planococcaceae	Viridibacillus	arvi	1	0.000
Bacteria	Proteobacteria	Alphaproteobacteria	Rhizobiales	Brucellaceae	Ochrobactrum		1	0.000
Bacteria	Actinobacteria	Actinobacteria	Actinomycetales	Corynebacteriaceae	Corynebacterium	hansenii	1	0.000
Bacteria	Proteobacteria	Gammaproteobacteria	Enterobacteriales	Enterobacteriaceae	Erwinia	rhapontici	1	0.000
Bacteria	Bacteroidetes	Sphingobacteriia	Sphingobacteriales	Chitinophagaceae	Sediminibacterium		1	0.000
Bacteria	Firmicutes	Clostridia	Clostridiales	Clostridiaceae	Tepidimicrobium	ferriphilum	1	0.000
Bacteria	Fibrobacteres	Fibrobacteria	Fibrobacterales	Fibrobacteraceae	Fibrobacter	intestinalis	1	0.000
Bacteria	Proteobacteria	Gammaproteobacteria	Alteromonadales	Alteromonadaceae	Candidatus Endobugula		1	0.000
Bacteria	Spirochaetes	Spirochaetes					1	0.000
Bacteria	Firmicutes	Bacilli	Bacillales	Bacillaceae	Bacillus	okhensis	1	0.000
Bacteria	Chlorobi	Chlorobia	Chlorobiales	Chlorobiaceae	Chlorobaculum		1	0.000
Bacteria	Actinobacteria	Actinobacteria	Actinomycetales	Micromonosporaceae	Actinocatenispora		1	0.000
Bacteria	Proteobacteria	Alphaproteobacteria	Rhodospirillales	Rhodospirillaceae	Azospirillum	palatum	1	0.000
Bacteria	Proteobacteria	Gammaproteobacteria	Legionellales	Legionellaceae	Legionella	pneumophila	1	0.000
Bacteria	Firmicutes	Bacilli	Bacillales	Bacillaceae	Bacillus	nematocida	1	0.000
Bacteria	Firmicutes	Clostridia	Thermoanaerobacterales	Thermoanaerobacteraceae	Thermoanaerobacter		1	0.000
Bacteria	Firmicutes	Bacilli	Lactobacillales	Lactobacillaceae	Lactobacillus	senmaizukei	1	0.000
Bacteria	Bacteroidetes	Flavobacteriia	Flavobacteriales	Flavobacteriaceae	Gillisia		1	0.000
Bacteria	Actinobacteria	Actinobacteria	Actinomycetales	Micromonosporaceae	Micromonospora	aquatica	1	0.000
Bacteria	Firmicutes	Bacilli	Bacillales	Bacillaceae	Lentibacillus		1	0.000
Bacteria	Actinobacteria	Actinobacteria	Actinomycetales	Corynebacteriaceae	Corynebacterium	cystitidis	1	0.000
Bacteria	Proteobacteria	Deltaproteobacteria	Desulfuromonadales	Geobacteraceae	Geobacter	toluenoxydans	1	0.000
Bacteria	Proteobacteria	Alphaproteobacteria	Rhodobacterales	Rhodobacteraceae	Ruegeria	pomeroyi	1	0.000
Bacteria	Actinobacteria	Actinobacteria	Actinomycetales	Streptomycetaceae	Streptomyces	olivogriseus	1	0.000
Bacteria	Actinobacteria	Actinobacteria	Actinomycetales	Actinosynnemataceae	Actinoalloteichus	alkalophilus	1	0.000
Bacteria	Proteobacteria	Alphaproteobacteria	Rhodobacterales	Hyphomonadaceae			1	0.000
Bacteria	Proteobacteria	Alphaproteobacteria	Rhizobiales	Xanthobacteraceae	Xanthobacter	polyaromaticivorans	1	0.000
Bacteria	Bacteroidetes	Sphingobacteriia	Sphingobacteriales	Sphingobacteriaceae	Pedobacter	daejeonensis	1	0.000
Bacteria	Firmicutes	Clostridia	Clostridiales	Syntrophomonadaceae	Syntrophomonas	cellicola	1	0.000
Bacteria	Proteobacteria	Gammaproteobacteria	Xanthomonadales	Xanthomonadaceae	Stenotrophomonas	koreensis	1	0.000
Bacteria	Firmicutes	Bacilli	Bacillales	Paenibacillaceae	Paenibacillus	pinihumi	1	0.000
Bacteria	Proteobacteria	Deltaproteobacteria	Syntrophobacterales				1	0.000
Bacteria	Proteobacteria	Gammaproteobacteria	Thiotrichales	Thiotrichaceae	Thiothrix	fructosivorans	1	0.000
Bacteria	Firmicutes	Bacilli	Lactobacillales	Lactobacillaceae	Lactobacillus	siliginis	1	0.000
Bacteria	Firmicutes	Bacilli	Bacillales	Staphylococcaceae	Staphylococcus	epidermidis	1	0.000
Bacteria	Proteobacteria	Alphaproteobacteria	Caulobacterales	Caulobacteraceae	Brevundimonas		1	0.000
Bacteria	Proteobacteria	Gammaproteobacteria	Thiotrichales	Piscirickettsiaceae	Methylophaga	lonarensis	1	0.000
Bacteria	Firmicutes	Bacilli	Lactobacillales	Enterococcaceae	Enterococcus	asini	1	0.000
Bacteria	Proteobacteria	Gammaproteobacteria	Vibrionales	Vibrionaceae	Vibrio	caribbenthicus	1	0.000
Bacteria	Bacteroidetes	Flavobacteriia	Flavobacteriales	Flavobacteriaceae	Tenacibaculum	japonica	1	0.000
Bacteria	Firmicutes	Bacilli	Bacillales	Paenibacillaceae	Paenibacillus	ginsengagri	1	0.000
Bacteria	Proteobacteria	Betaproteobacteria	Burkholderiales	Comamonadaceae	Acidovorax		1	0.000
Bacteria	Proteobacteria	Gammaproteobacteria	Oceanospirillales	Halomonadaceae	Kushneria	indalinina	1	0.000
Bacteria	Firmicutes	Bacilli	Bacillales	Planococcaceae	Sporosarcina		1	0.000
Bacteria	Actinobacteria	Actinobacteria	Actinomycetales	Pseudonocardiaceae	Amycolatopsis	jejuensis	1	0.000
Bacteria	Actinobacteria	Actinobacteria	Actinomycetales	Mycobacteriaceae	Mycobacterium	senuense	1	0.000
Bacteria	Proteobacteria	Alphaproteobacteria	Sphingomonadales	Sphingomonadaceae	Novosphingobium	lentum	1	0.000
Bacteria	Firmicutes	Bacilli	Bacillales	Staphylococcaceae	Staphylococcus	agnetis	1	0.000
Bacteria	Firmicutes	Bacilli	Bacillales	Bacillaceae	Bacillus	hackensackii	1	0.000
Bacteria	Actinobacteria	Actinobacteria	Actinomycetales	Propionibacteriaceae	Luteococcus	peritonei	1	0.000
Bacteria	Cyanobacteria	Nostocophycideae	Nostocales	Nostocaceae	Dolichospermum		1	0.000
Bacteria	Proteobacteria	Betaproteobacteria	Burkholderiales	Comamonadaceae	Variovorax	boronicumulans	1	0.000
Bacteria	Actinobacteria	Actinobacteria	Actinomycetales	Intrasporangiaceae	Janibacter	sanguinis	1	0.000
Bacteria	Proteobacteria	Alphaproteobacteria	Rhizobiales	Methylobacteriaceae	Methylobacterium	goesingense	1	0.000
Bacteria	Actinobacteria	Actinobacteria	Actinomycetales	Micrococcaceae	Nesterenkonia	halobia	1	0.000
Bacteria	Proteobacteria	Gammaproteobacteria	Pseudomonadales	Moraxellaceae	Psychrobacter	glacialis	1	0.000
Bacteria	Proteobacteria	Gammaproteobacteria	Enterobacteriales	Enterobacteriaceae	Edwardsiella	hoshinae	1	0.000
Bacteria	Bacteroidetes	Flavobacteriia	Flavobacteriales	Flavobacteriaceae	Polaribacter	dokdonensis	1	0.000
Bacteria	Firmicutes	Clostridia	Coriobacteriales	Coriobacteriaceae	Collinsella		1	0.000
Bacteria	Proteobacteria	Betaproteobacteria	Burkholderiales	Comamonadaceae	Limnobacter	litoralis	1	0.000
Bacteria	Actinobacteria	Actinobacteria	Actinomycetales	Nocardiopsaceae	Nocardiopsis	terrae	1	0.000
Bacteria	Firmicutes	Bacilli	Bacillales	Bacillaceae	Anoxybacillus	eryuanensis	1	0.000
Bacteria	Proteobacteria	Alphaproteobacteria	Sphingomonadales	Sphingomonadaceae	Sphingomonas	insulae	1	0.000
Bacteria	Spirochaetes	Spirochaetes	Borreliales	Borreliaceae	Borrelia	latyschewii	1	0.000
Bacteria	Actinobacteria	Actinobacteria	Actinomycetales	Thermomonosporaceae	Actinocorallia	herbida	1	0.000
Bacteria	Actinobacteria	Actinobacteria	Actinomycetales	Micrococcaceae	Zhihengliuella	halotolerans	1	0.000
Bacteria	Firmicutes	Bacilli	Bacillales	Planococcaceae	Sporosarcina	contaminans	1	0.000
Bacteria	Actinobacteria	Actinobacteria	Actinomycetales	Microbacteriaceae	Rathayibacter		1	0.000
Bacteria	Proteobacteria	Deltaproteobacteria	Desulfovibrionales	Desulfohalobiaceae	Desulfonatronovibrio		1	0.000
Bacteria	Actinobacteria	Actinobacteria	Actinomycetales	Microbacteriaceae	Microbacterium	xinjiangensis	1	0.000
Bacteria	Proteobacteria	Gammaproteobacteria	Xanthomonadales	Xanthomonadaceae	Luteimonas	terricola	1	0.000
Bacteria	Proteobacteria	Gammaproteobacteria	Enterobacteriales	Enterobacteriaceae	Erwinia	persicina	1	0.000
Bacteria	Firmicutes	Clostridia	Clostridiales	Clostridiaceae	Clostridium	aestuarii	1	0.000
Bacteria	Proteobacteria	Betaproteobacteria	Gallionellales	Gallionellaceae	Gallionella	ferruginea	1	0.000
Bacteria	Proteobacteria	Betaproteobacteria	Burkholderiales	Comamonadaceae	Thiomonas	perometabolis	1	0.000
Bacteria	Actinobacteria	Actinobacteria	Actinomycetales	Pseudonocardiaceae	Saccharomonospora		1	0.000
Bacteria	Proteobacteria	Betaproteobacteria	Rhodocyclales	Rhodocyclaceae	Thauera	terpenica	1	0.000
Bacteria	Actinobacteria	Actinobacteria	Actinomycetales	Micrococcaceae	Arthrobacter	uratoxydans	1	0.000
Bacteria	Proteobacteria	Alphaproteobacteria	Rhizobiales	Phyllobacteriaceae	Phyllobacterium		1	0.000
Bacteria	Spirochaetes	Spirochaetes	Spirochaetales	Spirochaetaceae	Treponema	putidum	1	0.000
Bacteria	Proteobacteria	Betaproteobacteria	Neisseriales	Neisseriaceae	Chromobacterium	haemolyticum	1	0.000
Archaea	Euryarchaeota	Methanobacteria	Methanobacteriales	Methanobacteriaceae	Methanobrevibacter	gottschalkii	1	0.000
Bacteria	Proteobacteria	Gammaproteobacteria	Alteromonadales	Shewanellaceae	Shewanella	psychrophila	1	0.000
Bacteria	Firmicutes	Bacilli	Bacillales	Paenibacillaceae	Cohnella	laeviribosi	1	0.000
Bacteria	Bacteroidetes	Bacteroidia	Bacteroidales	Bacteroidaceae	Bacteroides	ovatus	1	0.000
Archaea	Crenarchaeota	Thermoprotei	Desulfurococcales	Desulfurococcaceae	Desulfurococcus		1	0.000
Bacteria	Proteobacteria	Deltaproteobacteria	Desulfovibrionales	Desulfovibrionaceae	Desulfovibrio	salexigens	1	0.000
Bacteria	Proteobacteria	Alphaproteobacteria	Rhizobiales	Methylocystaceae	Methylosinus		1	0.000
Bacteria	Proteobacteria	Gammaproteobacteria	Vibrionales	Vibrionaceae	Vibrio	variabilis	1	0.000
Bacteria	Firmicutes	Bacilli	Lactobacillales	Lactobacillaceae	Lactobacillus	zeae	1	0.000
Bacteria	Firmicutes	Bacilli	Bacillales	Paenibacillaceae	Paenibacillus	panacisoli	1	0.000
Bacteria	Proteobacteria	Betaproteobacteria	Burkholderiales	Comamonadaceae	Rhodoferax	ferrireducens	1	0.000
Bacteria	Proteobacteria	Alphaproteobacteria	Sphingomonadales	Erythrobacteraceae			1	0.000
Bacteria	Actinobacteria	Actinobacteria	Actinomycetales	Intrasporangiaceae	Janibacter		1	0.000
Bacteria	Proteobacteria	Alphaproteobacteria	Sphingomonadales	Sphingomonadaceae	Sphingomonas	ginsenosidimutans	1	0.000
Bacteria	Proteobacteria	Gammaproteobacteria	Vibrionales	Vibrionaceae	Vibrio	neonatus	1	0.000
Bacteria	Firmicutes	Bacilli	Lactobacillales	Streptococcaceae	Streptococcus	orisratti	1	0.000
Bacteria	Firmicutes	Bacilli	Bacillales	Bacillaceae	Bacillus	oryzae	1	0.000
Bacteria	Firmicutes	Bacilli	Bacillales	Bacillaceae	Pontibacillus		1	0.000
Bacteria	Actinobacteria	Actinobacteria	Actinomycetales	Kineosporiaceae	Kineosporia		1	0.000
Bacteria	Bacteroidetes	Flavobacteriia	Flavobacteriales	Flavobacteriaceae	Chryseobacterium	hungaricum	1	0.000
Bacteria	Firmicutes	Clostridia	Clostridiales	Clostridiaceae	Clostridium	vincentii	1	0.000
Bacteria	Actinobacteria	Actinobacteria	Actinomycetales	Streptomycetaceae	Streptomyces	nanchangensis	1	0.000
Bacteria	Firmicutes	Clostridia	Clostridiales	Syntrophomonadaceae	Syntrophomonas	bryantii	1	0.000
Bacteria	Proteobacteria	Alphaproteobacteria	Rhizobiales	Methylobacteriaceae	Methylobacterium	radiotolerans	1	0.000
Bacteria	Firmicutes	Bacilli	Bacillales	Staphylococcaceae	Salinicoccus	luteus	1	0.000
Bacteria	Firmicutes	Bacilli	Bacillales	Planococcaceae	Planococcus		1	0.000
Bacteria	Bacteroidetes	Bacteroidia	Bacteroidales	Bacteroidaceae	Bacteroides	oleiciplenus	1	0.000
Bacteria	Cyanobacteria	Oscillatoriophycideae	Chroococcales	Microcystaceae	Microcystis	panniformis	1	0.000
Bacteria	Proteobacteria	Alphaproteobacteria	Rhizobiales	Hyphomicrobiaceae	Devosia		1	0.000
Bacteria	Firmicutes	Bacilli	Bacillales	Staphylococcaceae	Jeotgalicoccus	nanhaiensis	1	0.000
Bacteria	Firmicutes	Bacilli	Lactobacillales	Enterococcaceae	Tetragenococcus	solitarius	1	0.000
Bacteria	Proteobacteria	Alphaproteobacteria	Sphingomonadales	Sphingomonadaceae	Novosphingobium	subterraneum	1	0.000
Bacteria	Actinobacteria	Actinobacteria	Bifidobacteriales	Bifidobacteriaceae	Bifidobacterium	kashiwanohense	1	0.000
Bacteria	Proteobacteria	Deltaproteobacteria	Desulfuromonadales	Desulfuromonadaceae	Desulfuromusa	succinoxidans	1	0.000
Bacteria	Actinobacteria	Actinobacteria	Actinomycetales	Thermomonosporaceae	Actinomadura	viridilutea	1	0.000
Bacteria	Proteobacteria	Gammaproteobacteria	Thiotrichales	Thiotrichaceae	Thiothrix	caldifontis	1	0.000
Bacteria	Proteobacteria	Betaproteobacteria	Rhodocyclales	Rhodocyclaceae	Thauera	selenatis	1	0.000
Bacteria	Proteobacteria	Alphaproteobacteria	Rhodobacterales	Hyphomonadaceae	Hyphomonas	oceanitis	1	0.000
Bacteria	Actinobacteria	Actinobacteria	Actinomycetales	Nocardiaceae	Nocardia	alboflava	1	0.000
Bacteria	Firmicutes	Clostridia	Coriobacteriales	Coriobacteriaceae	Coriobacterium	glomerans	1	0.000
