# Supplementary material for: The human jejunum has an endogenous microbiota that differs from those in the oral cavity and colon
Source: BMC Microbiol. 2017 Jul 17;17:160. doi: 10.1186/s12866-017-1059-6 (PMC5513040; doi:10.1186/s12866-017-1059-6)
Supplement: Supplementary file 9 — H. Illumina abundance summary file. Distribution of microbiota from raw Illumina file. (CSV 106 kb) [file 12866_2017_1059_MOESM9_ESM.csv]

Kingdom	Phylum	Class	Order	Family	Genus	Species	num_hits	%_hits
Unclassified							477	0.040
Bacteria	Fusobacteria	Fusobacteria	Fusobacteriales	Fusobacteriaceae	Fusobacterium	periodonticum	159841	13.292
Bacteria	Firmicutes	Bacilli	Lactobacillales	Streptococcaceae	Streptococcus	tigurinus	138474	11.515
Bacteria	Firmicutes	Bacilli	Lactobacillales	Streptococcaceae	Streptococcus		90411	7.518
Bacteria	Proteobacteria	Gammaproteobacteria	Pasteurellales	Pasteurellaceae	Mannheimia	caviae	65714	5.465
Bacteria	Proteobacteria	Betaproteobacteria	Neisseriales	Neisseriaceae	Neisseria	mucosa	59794	4.972
Bacteria	Proteobacteria	Gammaproteobacteria	Pasteurellales	Pasteurellaceae	Haemophilus	parainfluenzae	59681	4.963
Bacteria	Firmicutes	Bacilli	Gemellales	Gemellaceae	Gemella	cunicula	45184	3.757
Bacteria	Firmicutes	Bacilli	Gemellales	Gemellaceae	Gemella	sanguinis	35092	2.918
Bacteria	Firmicutes	Bacilli	Gemellales	Gemellaceae	Gemella		34501	2.869
Bacteria	Bacteroidetes	Bacteroidia	Bacteroidales	Prevotellaceae	Prevotella	melaninogenica	26648	2.216
Bacteria	Proteobacteria	Gammaproteobacteria	Pasteurellales	Pasteurellaceae	Actinobacillus	parahaemolyticus	22520	1.873
Bacteria	Fusobacteria	Fusobacteria	Fusobacteriales	Fusobacteriaceae	Fusobacterium	naviforme	22095	1.837
Bacteria	Fusobacteria	Fusobacteria	Fusobacteriales	Fusobacteriaceae	Fusobacterium		21127	1.757
Bacteria	Firmicutes	Bacilli	Lactobacillales	Streptococcaceae	Streptococcus	pseudopneumoniae	20394	1.696
Bacteria	Firmicutes	Bacilli	Lactobacillales	Streptococcaceae	Streptococcus	oralis	17076	1.420
Bacteria	Proteobacteria	Gammaproteobacteria	Pasteurellales	Pasteurellaceae			16914	1.407
Bacteria							15008	1.248
Bacteria	Fusobacteria	Fusobacteria	Fusobacteriales	Fusobacteriaceae	Fusobacterium	gonidiaformans	13694	1.139
Bacteria	Firmicutes	Bacilli	Lactobacillales	Streptococcaceae	Streptococcus	vestibularis	12364	1.028
Bacteria	Proteobacteria	Gammaproteobacteria	Pasteurellales	Pasteurellaceae	Actinobacillus	pleuropneumoniae	10340	0.860
Bacteria	Firmicutes	Clostridia	Clostridiales	Peptostreptococcaceae	Peptostreptococcus	stomatis	10234	0.851
Bacteria	Actinobacteria	Actinobacteria	Actinomycetales	Actinomycetaceae	Actinomyces	odontolyticus	9247	0.769
Bacteria	Firmicutes	Bacilli	Lactobacillales	Streptococcaceae	Streptococcus	infantis	9157	0.761
Bacteria	Proteobacteria						8990	0.748
Bacteria	Actinobacteria	Actinobacteria	Actinomycetales	Micrococcaceae	Rothia		8350	0.694
Bacteria	Firmicutes	Bacilli	Gemellales	Gemellaceae	Gemella	haemolysans	8240	0.685
Bacteria	Firmicutes	Clostridia	Clostridiales	Veillonellaceae	Veillonella	atypica	8183	0.680
Bacteria	Firmicutes	Bacilli	Lactobacillales	Streptococcaceae	Streptococcus	australis	7628	0.634
Bacteria	Actinobacteria	Actinobacteria	Actinomycetales	Micrococcaceae	Rothia	mucilaginosa	7418	0.617
Bacteria	Firmicutes	Bacilli	Lactobacillales	Streptococcaceae	Streptococcus	parasanguinis	7412	0.616
Bacteria	Proteobacteria	Gammaproteobacteria	Enterobacteriales	Enterobacteriaceae	Escherichia	albertii	7397	0.615
Bacteria	Fusobacteria	Fusobacteria	Fusobacteriales	Leptotrichiaceae	Leptotrichia		7001	0.582
Bacteria	Firmicutes	Erysipelotrichi	Erysipelotrichales	Erysipelotrichaceae	Bulleidia	moorei	6354	0.528
Bacteria	Bacteroidetes	Bacteroidia	Bacteroidales	Bacteroidaceae	Bacteroides	denticanum	5997	0.499
Bacteria	Firmicutes	Bacilli	Lactobacillales	Streptococcaceae	Streptococcus	bovis	5929	0.493
Bacteria	Proteobacteria	Betaproteobacteria	Neisseriales	Neisseriaceae	Neisseria	flavescens	5860	0.487
Bacteria	Proteobacteria	Betaproteobacteria	Neisseriales	Neisseriaceae	Neisseria	cinerea	5578	0.464
Bacteria	Actinobacteria	Actinobacteria	Actinomycetales				5488	0.456
Bacteria	Firmicutes	Clostridia	Clostridiales	Lachnospiraceae	Moryella		4474	0.372
Bacteria	Proteobacteria	Gammaproteobacteria	Pasteurellales	Pasteurellaceae	Haemophilus		4460	0.371
Bacteria	Proteobacteria	Betaproteobacteria	Neisseriales	Neisseriaceae	Neisseria		4372	0.364
Bacteria	Firmicutes	Clostridia	Clostridiales	Lachnospiraceae	Oribacterium	sinus	4305	0.358
Bacteria	Firmicutes	Bacilli	Lactobacillales				4276	0.356
Bacteria	Firmicutes	Bacilli	Lactobacillales	Carnobacteriaceae	Granulicatella	adiacens	4249	0.353
Bacteria	Firmicutes	Bacilli	Lactobacillales	Streptococcaceae	Streptococcus	lactarius	4149	0.345
Bacteria	Actinobacteria	Actinobacteria	Actinomycetales	Actinomycetaceae	Actinomyces	lingnae	3735	0.311
Bacteria	Firmicutes	Clostridia	Clostridiales	Veillonellaceae	Veillonella		3590	0.299
Bacteria	Bacteroidetes	Bacteroidia	Bacteroidales	Porphyromonadaceae	Porphyromonas		2917	0.243
Bacteria	Actinobacteria	Actinobacteria	Actinomycetales	Actinomycetaceae	Actinomyces		2844	0.237
Bacteria	Fusobacteria	Fusobacteria	Fusobacteriales	Fusobacteriaceae	Fusobacterium	nucleatum	2817	0.234
Bacteria	Firmicutes	Clostridia	Clostridiales	Veillonellaceae	Veillonella	parvula	2787	0.232
Bacteria	Proteobacteria	Gammaproteobacteria	Pasteurellales	Pasteurellaceae	Aggregatibacter	segnis	2699	0.224
Bacteria	Firmicutes	Bacilli	Lactobacillales	Streptococcaceae	Streptococcus	milleri	2547	0.212
Bacteria	Firmicutes	Bacilli	Lactobacillales	Streptococcaceae	Streptococcus	peroris	2314	0.192
Bacteria	Proteobacteria	Gammaproteobacteria					2309	0.192
Bacteria	Proteobacteria	Gammaproteobacteria	Enterobacteriales	Enterobacteriaceae			2304	0.192
Bacteria	Bacteroidetes	Bacteroidia	Bacteroidales	Porphyromonadaceae	Porphyromonas	catoniae	2258	0.188
Bacteria	Firmicutes						2214	0.184
Bacteria	Firmicutes	Bacilli	Lactobacillales	Streptococcaceae	Streptococcus	cristatus	2138	0.178
Bacteria	Proteobacteria	Gammaproteobacteria	Pasteurellales	Pasteurellaceae	Actinobacillus		2019	0.168
Bacteria	Firmicutes	Clostridia	Clostridiales	Lachnospiraceae	Johnsonella	ignava	1986	0.165
Bacteria	Proteobacteria	Betaproteobacteria	Neisseriales	Neisseriaceae	Eikenella	corrodens	1908	0.159
Bacteria	Firmicutes	Clostridia	Clostridiales	Clostridiaceae	Peptoniphilus		1814	0.151
Bacteria	Actinobacteria	Actinobacteria	Actinomycetales	Micrococcaceae			1811	0.151
Bacteria	Firmicutes	Bacilli					1766	0.147
Bacteria	Firmicutes	Bacilli	Lactobacillales	Leuconostocaceae	Leuconostoc		1710	0.142
Bacteria	Proteobacteria	Gammaproteobacteria	Enterobacteriales	Enterobacteriaceae	Serratia	entomophila	1682	0.140
Bacteria	Bacteroidetes	Bacteroidia	Bacteroidales	Prevotellaceae	Prevotella	histicola	1672	0.139
Bacteria	Firmicutes	Bacilli	Lactobacillales	Streptococcaceae	Streptococcus	gordonii	1631	0.136
Bacteria	Firmicutes	Bacilli	Bacillales	Paenibacillaceae	Cohnella		1627	0.135
Bacteria	Firmicutes	Clostridia	Clostridiales	Veillonellaceae	Veillonella	denticariosi	1593	0.132
Bacteria	Firmicutes	Bacilli	Bacillales				1572	0.131
Bacteria	Firmicutes	Clostridia	Clostridiales	Veillonellaceae	Veillonella	montpellierensis	1545	0.128
Bacteria	Proteobacteria	Gammaproteobacteria	Pasteurellales	Pasteurellaceae	Aggregatibacter		1487	0.124
Bacteria	Firmicutes	Bacilli	Lactobacillales	Streptococcaceae			1461	0.121
Bacteria	Proteobacteria	Alphaproteobacteria	Rhodospirillales	Rhodospirillaceae	Rhodospirillum		1447	0.120
Bacteria	Fusobacteria	Fusobacteria	Fusobacteriales	Leptotrichiaceae	Leptotrichia	shahii	1439	0.120
Bacteria	Firmicutes	Clostridia	Clostridiales	Lachnospiraceae	Butyrivibrio	proteoclasticus	1421	0.118
Bacteria	Actinobacteria	Actinobacteria	Actinomycetales	Actinomycetaceae	Actinomyces	turicensis	1404	0.117
Bacteria	Firmicutes	Erysipelotrichi	Erysipelotrichales	Erysipelotrichaceae	Erysipelothrix	muris	1372	0.114
Bacteria	Proteobacteria	Alphaproteobacteria	Caulobacterales	Caulobacteraceae	Phenylobacterium	lituiforme	1250	0.104
Bacteria	Actinobacteria	Actinobacteria	Actinomycetales	Actinomycetaceae	Actinomyces	meyeri	1244	0.103
Bacteria	Firmicutes	Clostridia	Clostridiales	Clostridiaceae	Clostridium		1201	0.100
Bacteria	Verrucomicrobia	Opitutae	Pelagicoccales	Pelagicoccaceae	Pelagicoccus		1187	0.099
Bacteria	Firmicutes	Clostridia	Clostridiales				1186	0.099
Bacteria	Firmicutes	Clostridia	Coriobacteriales	Coriobacteriaceae	Atopobium	parvulum	1165	0.097
Bacteria	Firmicutes	Clostridia	Clostridiales	Peptostreptococcaceae	Filifactor	alocis	1075	0.089
Bacteria	Proteobacteria	Epsilonproteobacteria	Campylobacterales	Campylobacteraceae	Campylobacter	gracilis	1067	0.089
Bacteria	Firmicutes	Bacilli	Lactobacillales	Carnobacteriaceae	Granulicatella	elegans	1045	0.087
Bacteria	Firmicutes	Clostridia	Clostridiales	Lachnospiraceae	Catonella		1017	0.085
Bacteria	Firmicutes	Bacilli	Lactobacillales	Streptococcaceae	Streptococcus	oligofermentans	1007	0.084
Bacteria	Actinobacteria	Actinobacteria	Actinomycetales	Actinomycetaceae	Parascardovia		988	0.082
Bacteria	Firmicutes	Clostridia					943	0.078
Bacteria	Firmicutes	Bacilli	Lactobacillales	Enterococcaceae	Tetragenococcus	doogicus	919	0.076
Bacteria	Bacteroidetes	Flavobacteriia	Flavobacteriales	Flavobacteriaceae	Chryseobacterium		910	0.076
Bacteria	Fusobacteria	Fusobacteria	Fusobacteriales	Fusobacteriaceae			886	0.074
Bacteria	Proteobacteria	Gammaproteobacteria	Pasteurellales	Pasteurellaceae	Haemophilus	quentini	862	0.072
Bacteria	Proteobacteria	Epsilonproteobacteria	Campylobacterales	Campylobacteraceae	Campylobacter		834	0.069
Bacteria	Firmicutes	Bacilli	Lactobacillales	Enterococcaceae	Vagococcus	teuberi	825	0.069
Bacteria	Proteobacteria	Betaproteobacteria	Neisseriales	Neisseriaceae			806	0.067
Bacteria	Proteobacteria	Betaproteobacteria					797	0.066
Bacteria	Firmicutes	Bacilli	Lactobacillales	Streptococcaceae	Streptococcus	dentirousetti	795	0.066
Bacteria	Firmicutes	Bacilli	Lactobacillales	Streptococcaceae	Streptococcus	intermedius	793	0.066
Bacteria	Bacteroidetes	Bacteroidia	Bacteroidales				755	0.063
Bacteria	Actinobacteria	Actinobacteria	Actinomycetales	Corynebacteriaceae	Corynebacterium	propinquum	752	0.063
Bacteria	Fusobacteria	Fusobacteria	Fusobacteriales	Leptotrichiaceae	Leptotrichia	wadei	740	0.062
Bacteria	Bacteroidetes	Bacteroidia	Bacteroidales	Prevotellaceae	Prevotella		737	0.061
Bacteria	Firmicutes	Clostridia	Clostridiales	Lachnospiraceae	Oribacterium		716	0.060
Bacteria	Firmicutes	Clostridia	Clostridiales	Veillonellaceae	Veillonella	dispar	714	0.059
Bacteria	Bacteroidetes	Flavobacteriia	Flavobacteriales	Flavobacteriaceae			711	0.059
Bacteria	Actinobacteria	Actinobacteria	Actinomycetales	Corynebacteriaceae	Corynebacterium	matruchotii	694	0.058
Bacteria	Proteobacteria	Gammaproteobacteria	Pasteurellales	Pasteurellaceae	Aggregatibacter	aphrophilus	673	0.056
Bacteria	Proteobacteria	Gammaproteobacteria	Pasteurellales	Pasteurellaceae	Avibacterium	avium	634	0.053
Bacteria	Firmicutes	Clostridia	Clostridiales	Clostridiaceae	Mogibacterium		633	0.053
Bacteria	Actinobacteria	Actinobacteria	Actinomycetales	Streptomycetaceae	Streptomyces		622	0.052
Bacteria	Firmicutes	Clostridia	Clostridiales	Clostridiaceae			620	0.052
Bacteria	Firmicutes	Bacilli	Lactobacillales	Carnobacteriaceae	Granulicatella		611	0.051
Bacteria	Bacteroidetes	Sphingobacteriia	Sphingobacteriales	Chitinophagaceae	Chitinophaga	soli	606	0.050
Bacteria	Firmicutes	Bacilli	Bacillales	Paenibacillaceae	Paenibacillus		597	0.050
Bacteria	Bacteroidetes	Flavobacteriia	Flavobacteriales	Flavobacteriaceae	Capnocytophaga		545	0.045
Bacteria	Actinobacteria	Actinobacteria	Actinomycetales	Cellulomonadaceae	Oerskovia	ginkgo	526	0.044
Bacteria	Actinobacteria	Actinobacteria					520	0.043
Bacteria	Fusobacteria	Fusobacteria	Fusobacteriales	Leptotrichiaceae	Streptobacillus		518	0.043
Bacteria	Firmicutes	Bacilli	Lactobacillales	Streptococcaceae	Streptococcus	sanguinis	511	0.042
Bacteria	Firmicutes	Clostridia	Clostridiales	Veillonellaceae	Megasphaera	micronuciformis	474	0.039
Bacteria	Bacteroidetes	Bacteroidia	Bacteroidales	Prevotellaceae	Prevotella	pallens	473	0.039
Bacteria	Firmicutes	Bacilli	Lactobacillales	Streptococcaceae	Streptococcus	fryi	469	0.039
Bacteria	Firmicutes	Clostridia	Clostridiales	Clostridiaceae	Sedimentibacter	hydroxybenzoicus	464	0.039
Bacteria	Bacteroidetes	Flavobacteriia	Flavobacteriales	Flavobacteriaceae	Chryseobacterium	taichungense	453	0.038
Bacteria	Proteobacteria	Gammaproteobacteria	Enterobacteriales	Enterobacteriaceae	Candidatus Blochmannia		451	0.038
Bacteria	Firmicutes	Bacilli	Lactobacillales	Enterococcaceae	Enterococcus		441	0.037
Bacteria	Firmicutes	Bacilli	Lactobacillales	Enterococcaceae			440	0.037
Bacteria	Firmicutes	Clostridia	Coriobacteriales	Coriobacteriaceae	Atopobium		434	0.036
Bacteria	Firmicutes	Bacilli	Bacillales	Bacillaceae	Bacillus		432	0.036
Bacteria	Firmicutes	Bacilli	Lactobacillales	Carnobacteriaceae	Trichococcus		419	0.035
Bacteria	Actinobacteria	Actinobacteria	Actinomycetales	Cellulomonadaceae	Cellulomonas		410	0.034
Bacteria	Actinobacteria	Actinobacteria	Actinomycetales	Corynebacteriaceae	Corynebacterium		409	0.034
Bacteria	Proteobacteria	Alphaproteobacteria					400	0.033
Bacteria	Bacteroidetes	Flavobacteriia	Flavobacteriales	Flavobacteriaceae	Elizabethkingia		398	0.033
Bacteria	Firmicutes	Clostridia	Clostridiales	Lachnospiraceae	Blautia		392	0.033
Bacteria	Fusobacteria	Fusobacteria	Fusobacteriales	Leptotrichiaceae	Sebaldella		390	0.032
Bacteria	Firmicutes	Bacilli	Lactobacillales	Aerococcaceae	Abiotrophia	defectiva	383	0.032
Bacteria	Proteobacteria	Gammaproteobacteria	Legionellales	Legionellaceae	Legionella		378	0.031
Bacteria	Bacteroidetes	Bacteroidia	Bacteroidales	Prevotellaceae	Prevotella	nanceiensis	370	0.031
Bacteria	Firmicutes	Clostridia	Clostridiales	Clostridiaceae	Alkaliphilus	crotonatoxidans	369	0.031
Bacteria	Proteobacteria	Epsilonproteobacteria	Campylobacterales	Campylobacteraceae	Campylobacter	concisus	365	0.030
Bacteria	Proteobacteria	Gammaproteobacteria	Pasteurellales	Pasteurellaceae	Haemophilus	haemolyticus	364	0.030
Bacteria	Proteobacteria	Gammaproteobacteria	Pseudomonadales	Moraxellaceae	Psychrobacter		361	0.030
Bacteria	Actinobacteria	Actinobacteria	Actinomycetales	Micrococcaceae	Kocuria	assamensis	359	0.030
Bacteria	Firmicutes	Clostridia	Clostridiales	Clostridiaceae	Peptoniphilus	methioninivorax	355	0.030
Bacteria	Proteobacteria	Gammaproteobacteria	Enterobacteriales	Enterobacteriaceae	Escherichia		351	0.029
Bacteria	Proteobacteria	Betaproteobacteria	Burkholderiales	Oxalobacteraceae	Ralstonia	insidiosa	350	0.029
Bacteria	Proteobacteria	Gammaproteobacteria	Pasteurellales	Pasteurellaceae	Actinobacillus	porcinus	347	0.029
Bacteria	Proteobacteria	Gammaproteobacteria	Cardiobacteriales	Cardiobacteriaceae	Cardiobacterium	hominis	335	0.028
Bacteria	Proteobacteria	Betaproteobacteria	Methylophilales	Methylophilaceae	Methylobacillus	glycogenes	331	0.028
Bacteria	Actinobacteria	Actinobacteria	Actinomycetales	Corynebacteriaceae	Corynebacterium	durum	312	0.026
Bacteria	Firmicutes	Clostridia	Clostridiales	Lachnospiraceae	Catonella	morbi	295	0.025
Bacteria	Firmicutes	Bacilli	Bacillales	Bacillaceae			289	0.024
Bacteria	Proteobacteria	Betaproteobacteria	Neisseriales	Neisseriaceae	Neisseria	subflava	288	0.024
Bacteria	Actinobacteria	Actinobacteria	Actinomycetales	Actinomycetaceae	Actinomyces	naturae	288	0.024
Bacteria	Firmicutes	Clostridia	Clostridiales	Veillonellaceae	Selenomonas	infelix	288	0.024
Bacteria	Bacteroidetes	Bacteroidia	Bacteroidales	Prevotellaceae	Prevotella	veroralis	267	0.022
Bacteria	Proteobacteria	Betaproteobacteria	Burkholderiales	Oxalobacteraceae	Oxalobacter	vibrioformis	258	0.021
Bacteria	Proteobacteria	Gammaproteobacteria	Alteromonadales	Chromatiaceae	Alishewanella		257	0.021
Bacteria	Proteobacteria	Betaproteobacteria	Burkholderiales	Comamonadaceae			252	0.021
Bacteria	Proteobacteria	Gammaproteobacteria	Pasteurellales	Pasteurellaceae	Pasteurella	pneumotropica	252	0.021
Bacteria	Proteobacteria	Gammaproteobacteria	Pasteurellales	Pasteurellaceae	Actinobacillus	rossii	251	0.021
Bacteria	Proteobacteria	Gammaproteobacteria	Pasteurellales	Pasteurellaceae	Gallibacterium	melopsittaci	246	0.020
Bacteria	Firmicutes	Clostridia	Clostridiales	Eubacteriaceae	Acetobacterium		245	0.020
Bacteria	Firmicutes	Clostridia	Clostridiales	Peptostreptococcaceae	Clostridium	thermoalcaliphilum	244	0.020
Bacteria	Proteobacteria	Gammaproteobacteria	Enterobacteriales	Enterobacteriaceae	Enterobacter		243	0.020
Bacteria	Fusobacteria	Fusobacteria	Fusobacteriales				239	0.020
Bacteria	Proteobacteria	Gammaproteobacteria	Pasteurellales	Pasteurellaceae	Pasteurella		235	0.020
Bacteria	Bacteroidetes	Bacteroidia	Bacteroidales	Bacteroidaceae	Bacteroides		232	0.019
Bacteria	Fusobacteria	Fusobacteria	Fusobacteriales	Fusobacteriaceae	Propionigenium	modestum	231	0.019
Bacteria	Actinobacteria	Actinobacteria	Actinomycetales	Intrasporangiaceae	Serinicoccus	chungangensis	228	0.019
Bacteria	Proteobacteria	Gammaproteobacteria	Chromatiales	Chromatiaceae			220	0.018
Bacteria	Proteobacteria	Alphaproteobacteria	Rhizobiales	Bradyrhizobiaceae	Bradyrhizobium	cytisi	219	0.018
Bacteria	Firmicutes	Bacilli	Lactobacillales	Streptococcaceae	Lactococcus	fujiensis	218	0.018
Bacteria	Proteobacteria	Gammaproteobacteria	Cardiobacteriales	Cardiobacteriaceae	Cardiobacterium	valvarum	217	0.018
Bacteria	Fusobacteria	Fusobacteria	Fusobacteriales	Leptotrichiaceae	Leptotrichia	hofstadii	209	0.017
Bacteria	Firmicutes	Clostridia	Clostridiales	Veillonellaceae	Selenomonas	noxia	207	0.017
Bacteria	Actinobacteria	Actinobacteria	Actinomycetales	Micrococcaceae	Rothia	dentocariosa	207	0.017
Bacteria	Bacteroidetes	Bacteroidia	Bacteroidales	Porphyromonadaceae	Porphyromonas	canis	203	0.017
Bacteria	Proteobacteria	Alphaproteobacteria	Caulobacterales	Caulobacteraceae			199	0.017
Bacteria	Proteobacteria	Alphaproteobacteria	Rhizobiales	Bradyrhizobiaceae	Bradyrhizobium		197	0.016
Bacteria	Firmicutes	Clostridia	Clostridiales	Veillonellaceae			194	0.016
Bacteria	Proteobacteria	Alphaproteobacteria	Caulobacterales	Caulobacteraceae	Phenylobacterium		192	0.016
Bacteria	Bacteroidetes	Flavobacteriia	Flavobacteriales	Flavobacteriaceae	Capnocytophaga	gingivalis	187	0.016
Bacteria	Actinobacteria	Actinobacteria	Bifidobacteriales	Bifidobacteriaceae	Bifidobacterium	scardovii	180	0.015
Bacteria	Firmicutes	Bacilli	Bacillales	Planococcaceae	Viridibacillus	neidei	177	0.015
Bacteria	Fusobacteria	Fusobacteria	Fusobacteriales	Fusobacteriaceae	Fusobacterium	simiae	170	0.014
Bacteria	Proteobacteria	Alphaproteobacteria	Sphingomonadales	Erythrobacteraceae	Erythrobacter	aquimaris	169	0.014
Bacteria	Firmicutes	Clostridia	Clostridiales	Veillonellaceae	Pectinatus	cerevisiiphilus	167	0.014
Bacteria	Proteobacteria	Gammaproteobacteria	Pasteurellales	Pasteurellaceae	Pasteurella	eae	164	0.014
Bacteria	Firmicutes	Bacilli	Bacillales	Staphylococcaceae	Staphylococcus		163	0.014
Bacteria	Proteobacteria	Epsilonproteobacteria	Campylobacterales	Campylobacteraceae	Campylobacter	faecalis	163	0.014
Bacteria	Firmicutes	Clostridia	Clostridiales	Peptococcaceae	Sporotomaculum	syntrophicum	161	0.013
Bacteria	Proteobacteria	Epsilonproteobacteria	Campylobacterales	Campylobacteraceae	Campylobacter	showae	157	0.013
Bacteria	Fusobacteria	Fusobacteria	Fusobacteriales	Leptotrichiaceae	Leptotrichia	buccalis	156	0.013
Bacteria	Proteobacteria	Gammaproteobacteria	Enterobacteriales	Enterobacteriaceae	Providencia		156	0.013
Bacteria	Actinobacteria	Actinobacteria	Actinomycetales	Micrococcaceae	Arthrobacter	psychrochitiniphilus	154	0.013
Bacteria	Tenericutes	Mollicutes	Acholeplasmatales	Acholeplasmataceae			154	0.013
Bacteria	Bacteroidetes	Bacteroidia	Bacteroidales	Porphyromonadaceae	Porphyromonas	endodontalis	151	0.013
Bacteria	Firmicutes	Clostridia	Clostridiales	Lachnospiraceae			150	0.012
Bacteria	Firmicutes	Clostridia	Clostridiales	Veillonellaceae	Selenomonas		150	0.012
Bacteria	Proteobacteria	Gammaproteobacteria	Pasteurellales	Pasteurellaceae	Chelonobacter	oris	149	0.012
Bacteria	Proteobacteria	Betaproteobacteria	Burkholderiales				149	0.012
Bacteria	Thermotogae	Thermotogae	Thermotogales	Thermotogaceae	Marinitoga		143	0.012
Bacteria	Proteobacteria	Gammaproteobacteria	Enterobacteriales	Enterobacteriaceae	Enterobacter	aceae	142	0.012
Bacteria	Actinobacteria	Actinobacteria	Bifidobacteriales	Bifidobacteriaceae	Bifidobacterium		141	0.012
Bacteria	Bacteroidetes						141	0.012
Bacteria	Actinobacteria	Actinobacteria	Actinomycetales	Pseudonocardiaceae	Amycolatopsis		139	0.012
Bacteria	Proteobacteria	Deltaproteobacteria	Syntrophobacterales	Desulfobacteraceae	Desulfosarcina		138	0.011
Bacteria	Firmicutes	Bacilli	Thermicanales	Thermicanaceae	Thermicanus		137	0.011
Bacteria	Proteobacteria	Deltaproteobacteria	Myxococcales	Polyangiaceae	Chondromyces	pediculatus	135	0.011
Bacteria	Firmicutes	Clostridia	Clostridiales	Veillonellaceae	Negativicoccus	succinicivorans	134	0.011
Bacteria	Caldithrix	Caldithrixae	Caldithrixales	Caldithrixaceae	Caldithrix		133	0.011
Bacteria	Firmicutes	Bacilli	Bacillales	Bacillaceae	Geobacillus		132	0.011
Bacteria	Actinobacteria	Actinobacteria	Actinomycetales	Actinomycetaceae	Actinomyces	georgiae	130	0.011
Bacteria	Proteobacteria	Epsilonproteobacteria	Campylobacterales	Helicobacteraceae	Helicobacter	suncus	130	0.011
Bacteria	Actinobacteria	Actinobacteria	Bifidobacteriales	Bifidobacteriaceae	Bifidobacterium	indicum	129	0.011
Bacteria	Firmicutes	Bacilli	Bacillales	Sporolactobacillaceae	Sporolactobacillus	putidus	129	0.011
Bacteria	Firmicutes	Clostridia	Clostridiales	Clostridiaceae	Natronincola		129	0.011
Bacteria	Bacteroidetes	Flavobacteriia	Flavobacteriales	Flavobacteriaceae	Capnocytophaga	ochracea	128	0.011
Bacteria	Proteobacteria	Gammaproteobacteria	Alteromonadales	Shewanellaceae	Shewanella	pneumatophori	127	0.011
Bacteria	Proteobacteria	Betaproteobacteria	Neisseriales	Neisseriaceae	Neisseria	lactamica	125	0.010
Bacteria	Bacteroidetes	Flavobacteriia	Flavobacteriales	Flavobacteriaceae	Zhouia	amylolytica	125	0.010
Bacteria	Firmicutes	Clostridia	Clostridiales	Veillonellaceae	Megasphaera	hominis	124	0.010
Bacteria	Firmicutes	Bacilli	Bacillales	Bacillaceae	Pontibacillus	halophilus	124	0.010
Bacteria	Bacteroidetes	Flavobacteriia	Flavobacteriales	Flavobacteriaceae	Capnocytophaga	leadbetteri	123	0.010
Bacteria	Firmicutes	Clostridia	Clostridiales	Peptostreptococcaceae	Filifactor	villosus	122	0.010
Bacteria	Firmicutes	Bacilli	Bacillales	Bacillaceae	Virgibacillus	salexigens	120	0.010
Bacteria	Firmicutes	Clostridia	Natranaerobiales	Anaerobrancaceae	Anaerobranca	zavarzinii	119	0.010
Bacteria	Tenericutes	Mollicutes	Entomoplasmatales	Entomoplasmataceae	Mesoplasma	entomophilum	118	0.010
Bacteria	Bacteroidetes	Sphingobacteriia	Sphingobacteriales	Chitinophagaceae			118	0.010
Bacteria	Actinobacteria	Actinobacteria	Actinomycetales	Streptomycetaceae	Streptacidiphilus	griseus	117	0.010
Bacteria	Proteobacteria	Gammaproteobacteria	Enterobacteriales	Enterobacteriaceae	Arsenophonus		117	0.010
Bacteria	Firmicutes	Bacilli	Bacillales	Listeriaceae	Brochothrix	thermosphacta	115	0.010
Bacteria	Thermi	Deinococci	Deinococcales	Deinococcaceae	Deinococcus		113	0.009
Bacteria	Bacteroidetes	Bacteroidia	Bacteroidales	Paraprevotellaceae	Prevotella		112	0.009
Bacteria	Firmicutes	Clostridia	Clostridiales	Peptococcaceae	Pelotomaculum	isophthalicicum	107	0.009
Bacteria	Actinobacteria	Actinobacteria	Actinomycetales	Streptomycetaceae			107	0.009
Bacteria	Actinobacteria	Actinobacteria	Actinomycetales	Bogoriellaceae	Georgenia		106	0.009
Bacteria	Proteobacteria	Betaproteobacteria	Neisseriales	Neisseriaceae	Stenoxybacter		106	0.009
Bacteria	Firmicutes	Clostridia	Clostridiales	Veillonellaceae	Selenomonas	artemidis	105	0.009
Bacteria	Proteobacteria	Alphaproteobacteria	Rhodospirillales				105	0.009
Bacteria	Fusobacteria	Fusobacteria	Fusobacteriales	Leptotrichiaceae	Sneathia	sanguinegens	103	0.009
Bacteria	Proteobacteria	Gammaproteobacteria	Chromatiales	Ectothiorhodospiraceae	Ectothiorhodospira	haloalkaliphila	102	0.008
Bacteria	Actinobacteria	Actinobacteria	Actinomycetales	Dermabacteraceae	Brachybacterium		99	0.008
Bacteria	Firmicutes	Clostridia	Clostridiales	Clostridiaceae	Peptoniphilus	coxii	98	0.008
Bacteria	Proteobacteria	Betaproteobacteria	Burkholderiales	Burkholderiaceae	Lautropia	mirabilis	98	0.008
Bacteria	Actinobacteria	Actinobacteria	Actinomycetales	Streptomycetaceae	Streptomyces	lazureus	97	0.008
Bacteria	Bacteroidetes	Bacteroidia	Bacteroidales	Porphyromonadaceae	Tannerella		97	0.008
Bacteria	Firmicutes	Clostridia	Clostridiales	Peptococcaceae	Peptococcus	niger	96	0.008
Bacteria	Firmicutes	Bacilli	Bacillales	Paenibacillaceae	Paenibacillus	darangshiensis	96	0.008
Bacteria	Proteobacteria	Betaproteobacteria	Neisseriales	Neisseriaceae	Neisseria	elongata	96	0.008
Bacteria	Proteobacteria	Gammaproteobacteria	Aeromonadales	Aeromonadaceae	Tolumonas	auensis	96	0.008
Bacteria	Actinobacteria	Actinobacteria	Actinomycetales	Glycomycetaceae	Glycomyces		94	0.008
Bacteria	Firmicutes	Clostridia	Clostridiales	Clostridiaceae	Alkaliphilus		94	0.008
Bacteria	Firmicutes	Bacilli	Lactobacillales	Lactobacillaceae	Lactobacillus		94	0.008
Bacteria	Fusobacteria	Fusobacteria	Fusobacteriales	Leptotrichiaceae	Leptotrichia	goodfellowii	93	0.008
Bacteria	Proteobacteria	Epsilonproteobacteria	Campylobacterales	Campylobacteraceae	Campylobacter	curvus	92	0.008
Bacteria	Firmicutes	Clostridia	Clostridiales	Veillonellaceae	Propionispora	hippei	91	0.008
Bacteria	Proteobacteria	Alphaproteobacteria	Sphingomonadales	Sphingomonadaceae	Sphingomonas	oligophenolica	91	0.008
Bacteria	Proteobacteria	Deltaproteobacteria	Desulfovibrionales	Desulfovibrionaceae	Desulfovibrio	psychrotolerans	90	0.007
Bacteria	Cyanobacteria	Nostocophycideae	Nostocales	Nostocaceae			89	0.007
Bacteria	Proteobacteria	Epsilonproteobacteria	Campylobacterales	Campylobacteraceae	Campylobacter	canadensis	88	0.007
Bacteria	Proteobacteria	Alphaproteobacteria	Rhodobacterales	Hyphomonadaceae	Hyphomonas		88	0.007
Bacteria	Bacteroidetes	Flavobacteriia	Flavobacteriales	Flavobacteriaceae	Flavobacterium		88	0.007
Bacteria	Actinobacteria	Actinobacteria	Actinomycetales	Micrococcaceae	Kocuria		87	0.007
Bacteria	Firmicutes	Clostridia	Clostridiales	Veillonellaceae	Dialister	invisus	86	0.007
Bacteria	Proteobacteria	Gammaproteobacteria	Xanthomonadales	Sinobacteraceae	Hydrocarboniphaga		85	0.007
Bacteria	Synergistetes	Synergistia	Synergistales	Synergistaceae	Candidatus Tammella	caduceiae	85	0.007
Bacteria	Fusobacteria	Fusobacteria	Fusobacteriales	Fusobacteriaceae	Fusobacterium	necrophorum	83	0.007
Bacteria	Firmicutes	Bacilli	Lactobacillales	Carnobacteriaceae	Carnobacterium	inhibens	82	0.007
Bacteria	Proteobacteria	Gammaproteobacteria	Pasteurellales	Pasteurellaceae	Haemophilus	influenzae	82	0.007
Bacteria	Firmicutes	Erysipelotrichi	Erysipelotrichales	Erysipelotrichaceae			81	0.007
Bacteria	Proteobacteria	Deltaproteobacteria					81	0.007
Bacteria	Proteobacteria	Alphaproteobacteria	Rhizobiales	Rhizobiaceae	Candidatus Liberibacter		81	0.007
Bacteria	Firmicutes	Bacilli	Bacillales	Bacillaceae	Lentibacillus	salinarum	80	0.007
Bacteria	Actinobacteria	Actinobacteria	Actinomycetales	Mycobacteriaceae	Mycobacterium		79	0.007
Bacteria	Firmicutes	Clostridia	Halanaerobiales	Halanaerobiaceae	Halanaerobium		79	0.007
Bacteria	Firmicutes	Clostridia	Clostridiales	Peptococcaceae	Peptococcus		76	0.006
Bacteria	Bacteroidetes	Flavobacteriia	Flavobacteriales	Flavobacteriaceae	Polaribacter	butkevichii	76	0.006
Bacteria	Firmicutes	Bacilli	Bacillales	Paenibacillaceae	Paenibacillus	contaminans	75	0.006
Bacteria	Proteobacteria	Alphaproteobacteria	Caulobacterales	Caulobacteraceae	Brevundimonas	olei	75	0.006
Bacteria	Firmicutes	Clostridia	Halanaerobiales	Halanaerobiaceae	Halanaerobium	alcaliphilum	74	0.006
Bacteria	Firmicutes	Bacilli	Exiguobacterales	Exiguobacteraceae	Exiguobacterium		71	0.006
Bacteria	Tenericutes	Mollicutes	Mycoplasmatales	Mycoplasmataceae	Mycoplasma		71	0.006
Bacteria	Firmicutes	Clostridia	Clostridiales	Clostridiaceae	Alkaliphilus	peptidifermentans	69	0.006
Bacteria	Fusobacteria	Fusobacteria	Fusobacteriales	Fusobacteriaceae	Fusobacterium	canifelinum	68	0.006
Bacteria	Proteobacteria	Gammaproteobacteria	Enterobacteriales	Enterobacteriaceae	Enterobacter	soli	66	0.005
Bacteria	Actinobacteria	Actinobacteria	Actinomycetales	Microbacteriaceae			65	0.005
Bacteria	Actinobacteria	Actinobacteria	Actinomycetales	Streptomycetaceae	Kitasatospora		64	0.005
Bacteria	Bacteroidetes	Bacteroidia	Bacteroidales	Porphyromonadaceae	Parabacteroides	goldsteinii	63	0.005
Bacteria	Actinobacteria	Actinobacteria	Actinomycetales	Yaniellaceae	Yaniella		62	0.005
Bacteria	Firmicutes	Clostridia	Natranaerobiales	Contubernalisaceae	Candidatus Contubernalis	alkalaceticum	62	0.005
Bacteria	Synergistetes	Synergistia	Synergistales	Aminiphilaceae	Aminiphilus	circumscriptus	61	0.005
Bacteria	Firmicutes	Clostridia	Clostridiales	Peptostreptococcaceae			61	0.005
Bacteria	Firmicutes	Bacilli	Lactobacillales	Streptococcaceae	Streptococcus	anginosus	61	0.005
Bacteria	Actinobacteria	Actinobacteria	Actinomycetales	Actinomycetaceae	Actinomyces	cardiffensis	60	0.005
Bacteria	Tenericutes	Mollicutes	Mycoplasmatales	Mycoplasmataceae	Mycoplasma	timone	59	0.005
Bacteria	Actinobacteria	Actinobacteria	Actinomycetales	Actinosynnemataceae	Actinokineospora	inagensis	59	0.005
Bacteria	Actinobacteria	Actinobacteria	Actinomycetales	Actinomycetaceae			59	0.005
Bacteria	Firmicutes	Clostridia	Clostridiales	Clostridiaceae	Clostridium	cadaveris	59	0.005
Bacteria	Proteobacteria	Gammaproteobacteria	Pseudomonadales	Moraxellaceae	Acinetobacter		58	0.005
Bacteria	Proteobacteria	Gammaproteobacteria	Cardiobacteriales	Cardiobacteriaceae	Cardiobacterium		58	0.005
Bacteria	Actinobacteria	Actinobacteria	Actinomycetales	Micromonosporaceae	Micromonospora		57	0.005
Bacteria	Bacteroidetes	Sphingobacteriia	Sphingobacteriales	Sphingobacteriaceae	Pedobacter		57	0.005
Bacteria	Actinobacteria	Actinobacteria	Actinomycetales	Micromonosporaceae	Actinocatenispora	thailandica	57	0.005
Bacteria	Actinobacteria	Actinobacteria	Actinomycetales	Micrococcaceae	Arthrobacter		56	0.005
Bacteria	Firmicutes	Clostridia	Clostridiales	Peptostreptococcaceae	Peptostreptococcus	anaerobius	56	0.005
Bacteria	Proteobacteria	Alphaproteobacteria	Caulobacterales	Caulobacteraceae	Asticcacaulis		56	0.005
Bacteria	Firmicutes	Clostridia	Clostridiales	Lachnospiraceae	Blautia	coccoides	56	0.005
Bacteria	Proteobacteria	Deltaproteobacteria	Desulfovibrionales	Desulfovibrionaceae	Desulfovibrio		56	0.005
Bacteria	Actinobacteria						56	0.005
Bacteria	Firmicutes	Bacilli	Bacillales	Staphylococcaceae			55	0.005
Bacteria	Bacteroidetes	Sphingobacteriia	Sphingobacteriales	Rhodothermaceae	Rhodothermus	clarus	55	0.005
Bacteria	Firmicutes	Bacilli	Lactobacillales	Aerococcaceae	Alkalibacterium		55	0.005
Bacteria	Firmicutes	Bacilli	Bacillales	Planococcaceae	Sporosarcina	pasteurii	54	0.004
Bacteria	Cyanobacteria	Oscillatoriophycideae	Chroococcales	Gomphosphaeriaceae	Snowella	rosea	54	0.004
Bacteria	Bacteroidetes	Flavobacteriia	Flavobacteriales	Flavobacteriaceae	Chryseobacterium	isbiliense	54	0.004
Bacteria	Proteobacteria	Betaproteobacteria	Burkholderiales	Burkholderiaceae	Burkholderia		54	0.004
Bacteria	Firmicutes	Bacilli	Lactobacillales	Streptococcaceae	Streptococcus	mutans	53	0.004
Bacteria	Chloroflexi	Ktedonobacteria	Thermogemmatisporales	Thermogemmatisporaceae	Thermogemmatispora		52	0.004
Bacteria	Proteobacteria	Gammaproteobacteria	Oceanospirillales	Halomonadaceae	Kushneria		52	0.004
Bacteria	Actinobacteria	Actinobacteria	Actinomycetales	Intrasporangiaceae	Tetrasphaera	vanveenii	52	0.004
Bacteria	Firmicutes	Clostridia	Clostridiales	Lachnospiraceae	Blautia	wexlerae	51	0.004
Bacteria	Firmicutes	Clostridia	Coriobacteriales	Coriobacteriaceae	Atopobium	fossor	51	0.004
Bacteria	Bacteroidetes	Bacteroidia	Bacteroidales	Porphyromonadaceae			50	0.004
Bacteria	Actinobacteria	Nitriliruptoria	Euzebyales	Euzebyaceae	Euzebya	tangerina	50	0.004
Bacteria	Firmicutes	Bacilli	Bacillales	Bacillaceae	Bacillus	horneckiae	50	0.004
Bacteria	Proteobacteria	Gammaproteobacteria	Thiotrichales	Thiotrichaceae	Thiothrix		50	0.004
Bacteria	Firmicutes	Bacilli	Lactobacillales	Streptococcaceae	Streptococcus	plurextorum	50	0.004
Bacteria	Firmicutes	Clostridia	Clostridiales	Clostridiaceae	Peptoniphilus	indolicus	49	0.004
Bacteria	Firmicutes	Clostridia	Clostridiales	Lachnospiraceae	Johnsonella		49	0.004
Bacteria	Firmicutes	Bacilli	Bacillales	Staphylococcaceae	Macrococcus		49	0.004
Bacteria	Actinobacteria	Actinobacteria	Actinomycetales	Dermabacteraceae	Brachybacterium	arcticum	49	0.004
Bacteria	Proteobacteria	Gammaproteobacteria	Xanthomonadales	Xanthomonadaceae			49	0.004
Bacteria	Firmicutes	Bacilli	Lactobacillales	Leuconostocaceae	Weissella		48	0.004
Bacteria	Proteobacteria	Betaproteobacteria	Rhodocyclales	Rhodocyclaceae			48	0.004
Bacteria	Proteobacteria	Alphaproteobacteria	Rhodobacterales	Rhodobacteraceae	Phaeobacter		48	0.004
Bacteria	Proteobacteria	Alphaproteobacteria	Rhizobiales	Bradyrhizobiaceae	Bradyrhizobium	pachyrhizi	47	0.004
Bacteria	Spirochaetes	Spirochaetes	Borreliales	Borreliaceae	Borrelia		47	0.004
Bacteria	Proteobacteria	Alphaproteobacteria	Rhodospirillales	Rhodospirillaceae	Roseospira		47	0.004
Bacteria	Actinobacteria	Actinobacteria	Actinomycetales	Actinosynnemataceae	Lentzea		47	0.004
Bacteria	Proteobacteria	Deltaproteobacteria	Syntrophobacterales	Desulfobacteraceae	Desulfobacter		47	0.004
Bacteria	Firmicutes	Clostridia	Clostridiales	Clostridiaceae	Clostridium	proteolyticus	47	0.004
Bacteria	Fusobacteria	Fusobacteria	Fusobacteriales	Leptotrichiaceae			47	0.004
Bacteria	Firmicutes	Bacilli	Lactobacillales	Aerococcaceae	Alkalibacterium	subtropicum	46	0.004
Bacteria	Actinobacteria	Actinobacteria	Bifidobacteriales	Bifidobacteriaceae	Bifidobacterium	bombi	46	0.004
Bacteria	Actinobacteria	Actinobacteria	Actinomycetales	Micrococcaceae	Kocuria	rosea	45	0.004
Bacteria	Firmicutes	Clostridia	Clostridiales	Clostridiaceae	Clostridium	frigoris	45	0.004
Bacteria	Verrucomicrobia	Opitutae	Pelagicoccales	Pelagicoccaceae	Pelagicoccus	croceus	45	0.004
Bacteria	Proteobacteria	Gammaproteobacteria	Enterobacteriales	Enterobacteriaceae	Candidatus Regiella		45	0.004
Bacteria	Proteobacteria	Gammaproteobacteria	Enterobacteriales	Enterobacteriaceae	Klebsiella	granulomatis	44	0.004
Bacteria	Firmicutes	Clostridia	Clostridiales	Clostridiaceae	Clostridium	fallax	44	0.004
Bacteria	Proteobacteria	Alphaproteobacteria	Kiloniellales	Kiloniellaceae	Thalassospira		44	0.004
Bacteria	Actinobacteria	Actinobacteria	Actinomycetales	Nocardiaceae	Rhodococcus	percolatus	43	0.004
Bacteria	Proteobacteria	Gammaproteobacteria	Alteromonadales	Pseudoalteromonadaceae	Pseudoalteromonas		42	0.003
Bacteria	Firmicutes	Clostridia	Clostridiales	Ruminococcaceae	Oscillospira		42	0.003
Bacteria	Actinobacteria	Actinobacteria	Actinomycetales	Mycobacteriaceae	Mycobacterium	lepromatosis	42	0.003
Bacteria	Actinobacteria	Actinobacteria	Actinomycetales	Micrococcaceae	Micrococcus		41	0.003
Bacteria	Firmicutes	Clostridia	Clostridiales	Clostridiaceae	Caloramator	mitchellensis	41	0.003
Bacteria	Bacteroidetes	Bacteroidia	Bacteroidales	Prevotellaceae	Prevotella	micans	41	0.003
Bacteria	Firmicutes	Bacilli	Lactobacillales	Lactobacillaceae			40	0.003
Bacteria	Bacteroidetes	Bacteroidia	Bacteroidales	Prevotellaceae	Prevotella	aurantiaca	40	0.003
Bacteria	Actinobacteria	Actinobacteria	Actinomycetales	Micromonosporaceae	Actinocatenispora	silicis	39	0.003
Bacteria	Firmicutes	Bacilli	Lactobacillales	Aerococcaceae	Abiotrophia		38	0.003
Bacteria	Cyanobacteria	Nostocophycideae	Nostocales	Nostocaceae	Nostoc		38	0.003
Bacteria	Firmicutes	Bacilli	Bacillales	Bacillaceae	Alkalibacillus		38	0.003
Bacteria	Firmicutes	Bacilli	Bacillales	Planococcaceae	Lysinibacillus	parviboronicapiens	37	0.003
Bacteria	Actinobacteria	Actinobacteria	Actinomycetales	Actinomycetaceae	Arcanobacterium	bernardiae	37	0.003
Bacteria	Proteobacteria	Betaproteobacteria	Burkholderiales	Oxalobacteraceae	Ralstonia	detusculanense	37	0.003
Bacteria	Firmicutes	Bacilli	Lactobacillales	Streptococcaceae	Streptococcus	gallinaceus	37	0.003
Bacteria	Proteobacteria	Alphaproteobacteria	Rhodospirillales	Rhodospirillaceae			37	0.003
Bacteria	Tenericutes	Mollicutes	Acholeplasmatales	Acholeplasmataceae	Candidatus Phytoplasma		37	0.003
Bacteria	Firmicutes	Bacilli	Lactobacillales	Lactobacillaceae	Pediococcus		36	0.003
Bacteria	Actinobacteria	Actinobacteria	Actinomycetales	Propionibacteriaceae			36	0.003
Bacteria	Firmicutes	Clostridia	Clostridiales	Ruminococcaceae	Oscillospira	eae	35	0.003
Bacteria	Bacteroidetes	Bacteroidia	Bacteroidales	Prevotellaceae	Prevotella	oris	35	0.003
Bacteria	Bacteroidetes	Sphingobacteriia	Sphingobacteriales				35	0.003
Bacteria	Bacteroidetes	Sphingobacteriia	Sphingobacteriales	Saprospiraceae	Lewinella	marina	35	0.003
Bacteria	Actinobacteria	Actinobacteria	Actinomycetales	Actinomycetaceae	Arcanobacterium		34	0.003
Bacteria	Firmicutes	Clostridia	Clostridiales	Lachnospiraceae	Lachnospira	pectinoschiza	34	0.003
Bacteria	Bacteroidetes	Sphingobacteriia	Sphingobacteriales	Flexibacteraceae	Emticicia	oligotrophica	33	0.003
Bacteria	Proteobacteria	Betaproteobacteria	Burkholderiales	Oxalobacteraceae	Ralstonia	pickettii	32	0.003
Bacteria	Firmicutes	Clostridia	Clostridiales	Peptococcaceae	Desulfotomaculum	indicum	32	0.003
Bacteria	Actinobacteria	Actinobacteria	Actinomycetales	Micrococcaceae	Micrococcus	yunnanensis	32	0.003
Bacteria	Firmicutes	Clostridia	Coriobacteriales	Coriobacteriaceae	Slackia	piriformis	32	0.003
Bacteria	Proteobacteria	Betaproteobacteria	Burkholderiales	Burkholderiaceae	Candidatus Glomeribacter		32	0.003
Bacteria	Bacteroidetes	Sphingobacteriia	Sphingobacteriales	Amoebophilaceae	Candidatus Amoebophilus	asiaticus	31	0.003
Bacteria	Fusobacteria	Fusobacteria	Fusobacteriales	Leptotrichiaceae	Sebaldella	termitidis	31	0.003
Bacteria	Firmicutes	Bacilli	Bacillales	Paenibacillaceae	Paenibacillus	donghaensis	31	0.003
Bacteria	Proteobacteria	Gammaproteobacteria	Alteromonadales	Shewanellaceae	Shewanella		31	0.003
Bacteria	Proteobacteria	Betaproteobacteria	Neisseriales	Neisseriaceae	Chromobacterium	piscinae	31	0.003
Bacteria	Actinobacteria	Actinobacteria	Actinomycetales	Micrococcaceae	Kocuria	koreensis	31	0.003
Bacteria	Firmicutes	Clostridia	Clostridiales	Peptostreptococcaceae	Filifactor		30	0.002
Bacteria	Proteobacteria	Epsilonproteobacteria	Campylobacterales				30	0.002
Bacteria	Firmicutes	Clostridia	Clostridiales	Clostridiaceae	Peptoniphilus	lacrimalis	30	0.002
Bacteria	Firmicutes	Clostridia	Clostridiales	Clostridiaceae	Clostridium	alkalicellulosi	29	0.002
Bacteria	Actinobacteria	Actinobacteria	Actinomycetales	Actinosynnemataceae			29	0.002
Bacteria	Proteobacteria	Betaproteobacteria	Burkholderiales	Oxalobacteraceae			29	0.002
Bacteria	Thermi	Deinococci	Thermales	Thermaceae	Thermus		29	0.002
Bacteria	Firmicutes	Bacilli	Lactobacillales	Streptococcaceae	Streptococcus	mitis	29	0.002
Bacteria	Firmicutes	Bacilli	Bacillales	Bacillaceae	Geobacillus	thermoglucosidans	28	0.002
Bacteria	Proteobacteria	Gammaproteobacteria	Thiohalorhabdales	Thiohalorhabdaceae	Thiohalorhabdus	denitrificans	28	0.002
Bacteria	Firmicutes	Clostridia	Clostridiales	Peptococcaceae			28	0.002
Bacteria	Proteobacteria	Gammaproteobacteria	Vibrionales	Vibrionaceae	Vibrio		28	0.002
Bacteria	Firmicutes	Bacilli	Lactobacillales	Lactobacillaceae	Pediococcus	stilesii	28	0.002
Bacteria	Proteobacteria	Alphaproteobacteria	Sphingomonadales	Sphingomonadaceae	Sphingobium		28	0.002
Bacteria	Firmicutes	Clostridia	Coriobacteriales	Coriobacteriaceae	Slackia		27	0.002
Bacteria	Chloroflexi						27	0.002
Bacteria	Actinobacteria	Actinobacteria	Actinomycetales	Streptomycetaceae	Kitasatospora	melanogena	27	0.002
Bacteria	Bacteroidetes	Flavobacteriia	Flavobacteriales	Flavobacteriaceae	Capnocytophaga	granulosa	27	0.002
Bacteria	Proteobacteria	Alphaproteobacteria	Caulobacterales	Caulobacteraceae	Phenylobacterium	koreense	27	0.002
Bacteria	Proteobacteria	Alphaproteobacteria	Rhizobiales				26	0.002
Bacteria	Actinobacteria	Actinobacteria	Actinomycetales	Nocardioidaceae	Actinopolymorpha	rutila	26	0.002
Bacteria	Firmicutes	Clostridia	Thermoanaerobacterales	Thermoanaerobacteraceae			26	0.002
Bacteria	Actinobacteria	Actinobacteria	Actinomycetales	Pseudonocardiaceae			26	0.002
Bacteria	Actinobacteria	Actinobacteria	Actinomycetales	Microbacteriaceae	Leucobacter		26	0.002
Bacteria	Tenericutes	Mollicutes	Acholeplasmatales	Acholeplasmataceae	Acholeplasma	cavigenitalium	26	0.002
Bacteria	Chlamydiae	Chlamydiia	Chlamydiales	Rhabdochlamydiaceae	Candidatus Rhabdochlamydia	crassificans	25	0.002
Bacteria	Proteobacteria	Deltaproteobacteria	Syntrophobacterales	Desulfobacteraceae	Desulfofrigus	oceanense	25	0.002
Bacteria	Proteobacteria	Gammaproteobacteria	Chromatiales				25	0.002
Bacteria	Actinobacteria	Actinobacteria	Actinomycetales	Micromonosporaceae	Dactylosporangium	maewongense	25	0.002
Bacteria	Actinobacteria	Actinobacteria	Actinomycetales	Streptomycetaceae	Streptomyces	danangensis	25	0.002
Bacteria	Actinobacteria	Actinobacteria	Bifidobacteriales	Bifidobacteriaceae			25	0.002
Bacteria	Spirochaetes	Spirochaetes	Spirochaetales	Spirochaetaceae	Treponema	porcinum	25	0.002
Bacteria	Proteobacteria	Alphaproteobacteria	Rhodobacterales	Rhodobacteraceae			25	0.002
Bacteria	Firmicutes	Clostridia	Clostridiales	Clostridiaceae	Mogibacterium	neglectum	24	0.002
Bacteria	Proteobacteria	Deltaproteobacteria	Myxococcales	Nannocystaceae	Nannocystis		24	0.002
Bacteria	Proteobacteria	Gammaproteobacteria	Alteromonadales				24	0.002
Bacteria	Fusobacteria	Fusobacteria	Fusobacteriales	Leptotrichiaceae	Leptotrichia	trevisanii	24	0.002
Bacteria	Proteobacteria	Epsilonproteobacteria	Campylobacterales	Campylobacteraceae	Sulfurospirillum		24	0.002
Bacteria	Firmicutes	Bacilli	Bacillales	Bacillaceae	Bacillus	butanolivorans	24	0.002
Bacteria	Actinobacteria	Actinobacteria	Actinomycetales	Micrococcaceae	Kocuria	gwangalliensis	24	0.002
Bacteria	Actinobacteria	Actinobacteria	Actinomycetales	Micrococcaceae	Rothia	aeria	24	0.002
Bacteria	Firmicutes	Bacilli	Lactobacillales	Leuconostocaceae			24	0.002
Bacteria	Actinobacteria	Actinobacteria	Actinomycetales	Corynebacteriaceae	Corynebacterium	argentoratense	23	0.002
Bacteria	Proteobacteria	Gammaproteobacteria	Enterobacteriales	Enterobacteriaceae	Citrobacter	freundii	23	0.002
Bacteria	Actinobacteria	Actinobacteria	Actinomycetales	Corynebacteriaceae	Corynebacterium	ulceribovis	23	0.002
Bacteria	Firmicutes	Bacilli	Lactobacillales	Streptococcaceae	Streptococcus	ursoris	23	0.002
Bacteria	Firmicutes	Clostridia	Clostridiales	Peptococcaceae	Desulfosporosinus	hippei	23	0.002
Bacteria	Proteobacteria	Gammaproteobacteria	Pasteurellales	Pasteurellaceae	Mannheimia		23	0.002
Bacteria	Deferribacteres	Deferribacteres	Deferribacterales	Deferribacteraceae	Deferribacter	autotrophicus	23	0.002
Bacteria	Actinobacteria	Actinobacteria	Actinomycetales	Micrococcaceae	Zhihengliuella	salsuginis	23	0.002
Bacteria	Proteobacteria	Gammaproteobacteria	Legionellales	Coxiellaceae	Rickettsiella		23	0.002
Bacteria	Actinobacteria	Actinobacteria	Actinomycetales	Corynebacteriaceae	Corynebacterium	vitaeruminis	23	0.002
Bacteria	Firmicutes	Clostridia	Coriobacteriales	Coriobacteriaceae	Slackia	exigua	23	0.002
Bacteria	Cyanobacteria	Synechococcophycideae	Pseudanabaenales	Pseudanabaenaceae	Leptolyngbya	laminosa	23	0.002
Bacteria	Actinobacteria	Actinobacteria	Actinomycetales	Micromonosporaceae			23	0.002
Bacteria	Firmicutes	Bacilli	Bacillales	Bacillaceae	Anoxybacillus	ayderensis	22	0.002
Bacteria	Proteobacteria	Gammaproteobacteria	Oceanospirillales	Halomonadaceae			22	0.002
Bacteria	Proteobacteria	Betaproteobacteria	Neisseriales	Neisseriaceae	Chromobacterium		22	0.002
Bacteria	Firmicutes	Clostridia	Halanaerobiales	Halanaerobiaceae	Halanaerobium	fermentans	22	0.002
Bacteria	Actinobacteria	Actinobacteria	Actinomycetales	Intrasporangiaceae	Knoellia	aerolata	22	0.002
Bacteria	Bacteroidetes	Bacteroidia	Bacteroidales	Prevotellaceae	Prevotella	salivae	22	0.002
Bacteria	Firmicutes	Clostridia	Clostridiales	Eubacteriaceae	Acetobacterium	tundrae	21	0.002
Bacteria	Firmicutes	Erysipelotrichi	Erysipelotrichales	Erysipelotrichaceae	Erysipelothrix		21	0.002
Bacteria	Acidobacteria	Acidobacteria	Acidobacteriales	Acidobacteriaceae			21	0.002
Bacteria	Firmicutes	Bacilli	Lactobacillales	Streptococcaceae	Streptococcus	troglodytae	21	0.002
Bacteria	Chloroflexi	Anaerolineae	Caldilineales	Caldilineaceae	Caldilinea	tarbellica	21	0.002
Bacteria	Actinobacteria	Actinobacteria	Actinomycetales	Nocardioidaceae	Kribbella		21	0.002
Bacteria	Proteobacteria	Gammaproteobacteria	Enterobacteriales	Enterobacteriaceae	Citrobacter		21	0.002
Bacteria	Firmicutes	Bacilli	Lactobacillales	Lactobacillaceae	Lactobacillus	intermedius	21	0.002
Bacteria	Firmicutes	Clostridia	Clostridiales	Clostridiaceae	Anaerococcus	octavius	21	0.002
Bacteria	Actinobacteria	Actinobacteria	Actinomycetales	Nocardioidaceae	Kribbella	ginsengisoli	20	0.002
Bacteria	Tenericutes	Mollicutes	Acholeplasmatales	Acholeplasmataceae	Acholeplasma		20	0.002
Bacteria	Proteobacteria	Gammaproteobacteria	Oceanospirillales	Oceanospirillaceae	Marinospirillum		20	0.002
Bacteria	Proteobacteria	Gammaproteobacteria	Vibrionales	Vibrionaceae	Vibrio	porteresiae	20	0.002
Bacteria	Spirochaetes	Spirochaetes	Spirochaetales	Spirochaetaceae	Treponema	paraluiscuniculi	20	0.002
Bacteria	Firmicutes	Clostridia	Clostridiales	Heliobacteriaceae	Heliorestis		20	0.002
Bacteria	Actinobacteria	Actinobacteria	Actinomycetales	Intrasporangiaceae			20	0.002
Bacteria	Actinobacteria	Actinobacteria	Actinomycetales	Promicromonosporaceae	Promicromonospora		19	0.002
Bacteria	Actinobacteria	Actinobacteria	Actinomycetales	Propionibacteriaceae	Propionibacterium	humerusii	19	0.002
Bacteria	Proteobacteria	Alphaproteobacteria	Rickettsiales	Rickettsiaceae	Rickettsia		19	0.002
Bacteria	Proteobacteria	Betaproteobacteria	Neisseriales	Neisseriaceae	Eikenella		19	0.002
Bacteria	Actinobacteria	Actinobacteria	Actinomycetales	Corynebacteriaceae	Corynebacterium	fastidiosum	19	0.002
Bacteria	Proteobacteria	Betaproteobacteria	Burkholderiales	Burkholderiaceae	Burkholderia	ubonensis	19	0.002
Bacteria	Proteobacteria	Betaproteobacteria	Burkholderiales	Burkholderiaceae	Burkholderia	phenoliruptrix	19	0.002
Bacteria	Proteobacteria	Alphaproteobacteria	Rhodospirillales	Acetobacteraceae	Roseomonas		19	0.002
Bacteria	Firmicutes	Bacilli	Bacillales	Staphylococcaceae	Jeotgalicoccus		19	0.002
Bacteria	Proteobacteria	Betaproteobacteria	Burkholderiales	Burkholderiaceae	Burkholderia	fungorum	19	0.002
Bacteria	Proteobacteria	Gammaproteobacteria	Alteromonadales	Ferrimonadaceae	Ferrimonas		19	0.002
Bacteria	Proteobacteria	Alphaproteobacteria	Rhodobacterales	Rhodobacteraceae	Amaricoccus		19	0.002
Bacteria	Bacteroidetes	Bacteroidia	Bacteroidales	Prevotellaceae	Prevotella	loescheii	19	0.002
Bacteria	Proteobacteria	Betaproteobacteria	Neisseriales	Neisseriaceae	Vogesella	perlucida	19	0.002
Bacteria	Proteobacteria	Betaproteobacteria	Rhodocyclales	Rhodocyclaceae	Dechloromonas	hortensis	18	0.001
Bacteria	Proteobacteria	Gammaproteobacteria	Enterobacteriales	Enterobacteriaceae	Citrobacter	werkmanii	18	0.001
Bacteria	Actinobacteria	Actinobacteria	Actinomycetales	Microbacteriaceae	Microbacterium		18	0.001
Bacteria	Proteobacteria	Gammaproteobacteria	Pasteurellales	Pasteurellaceae	Mannheimia	granulomatis	18	0.001
Bacteria	Proteobacteria	Deltaproteobacteria	Myxococcales	Cystobacteraceae	Cystobacter		18	0.001
Bacteria	Firmicutes	Clostridia	Clostridiales	Veillonellaceae	Megasphaera	paucivorans	18	0.001
Bacteria	Actinobacteria	Actinobacteria	Actinomycetales	Corynebacteriaceae	Corynebacterium	accolens	18	0.001
Bacteria	Firmicutes	Clostridia	Clostridiales	Clostridiaceae	Clostridium	caenicola	18	0.001
Bacteria	Actinobacteria	Actinobacteria	Actinomycetales	Micrococcaceae	Arthrobacter	soli	18	0.001
Bacteria	Bacteroidetes	Sphingobacteriia	Sphingobacteriales	Flexibacteraceae	Hymenobacter		18	0.001
Bacteria	Firmicutes	Bacilli	Bacillales	Planococcaceae	Planomicrobium		18	0.001
Bacteria	Actinobacteria	Actinobacteria	Actinomycetales	Pseudonocardiaceae	Saccharopolyspora		18	0.001
Bacteria	Bacteroidetes	Flavobacteriia	Flavobacteriales	Flavobacteriaceae	Chryseobacterium	caeni	17	0.001
Bacteria	Firmicutes	Bacilli	Bacillales	Planococcaceae	Planococcus	columbae	17	0.001
Bacteria	Planctomycetes	Brocadiae	Brocadiales	Brocadiaceae	Candidatus Scalindua	brodae	17	0.001
Bacteria	Firmicutes	Bacilli	Lactobacillales	Enterococcaceae	Enterococcus	camelliae	17	0.001
Bacteria	Firmicutes	Bacilli	Lactobacillales	Streptococcaceae	Streptococcus	pneumoniae	17	0.001
Bacteria	Actinobacteria	Actinobacteria	Actinomycetales	Corynebacteriaceae	Corynebacterium	tuberculostearicum	17	0.001
Bacteria	Bacteroidetes	Bacteroidia	Bacteroidales	Prevotellaceae	Prevotella	multisaccharivorax	17	0.001
Bacteria	Firmicutes	Clostridia	Thermoanaerobacterales	Thermovenabulum	Thermovenabulum	ferriorganovorum	17	0.001
Bacteria	Proteobacteria	Betaproteobacteria	Burkholderiales	Oxalobacteraceae	Polynucleobacter		17	0.001
Bacteria	Proteobacteria	Deltaproteobacteria	Desulfuromonadales	Geobacteraceae	Geobacter		16	0.001
Bacteria	Firmicutes	Clostridia	Clostridiales	Veillonellaceae	Megasphaera	geminatus	16	0.001
Bacteria	Actinobacteria	Actinobacteria	Actinomycetales	Intrasporangiaceae	Serinicoccus		16	0.001
Bacteria	Firmicutes	Bacilli	Lactobacillales	Streptococcaceae	Streptococcus	halichoeri	16	0.001
Bacteria	Proteobacteria	Alphaproteobacteria	Rhodospirillales	Acetobacteraceae			16	0.001
Bacteria	Firmicutes	Clostridia	Clostridiales	Clostridiaceae	Clostridium	caliptrosporum	16	0.001
Bacteria	Firmicutes	Bacilli	Lactobacillales	Carnobacteriaceae			16	0.001
Bacteria	Firmicutes	Bacilli	Bacillales	Bacillaceae	Alkalibacillus	salilacus	16	0.001
Bacteria	Firmicutes	Erysipelotrichi	Erysipelotrichales	Erysipelotrichaceae	Erysipelothrix	inopinata	15	0.001
Bacteria	Firmicutes	Bacilli	Bacillales	Bacillaceae	Anaerobacillus	alkalilacustre	15	0.001
Bacteria	Proteobacteria	Gammaproteobacteria	Enterobacteriales	Enterobacteriaceae	Escherichia	coli	15	0.001
Bacteria	Firmicutes	Clostridia	Clostridiales	Clostridiaceae	Mogibacterium	timidum	15	0.001
Bacteria	Actinobacteria	Actinobacteria	Actinomycetales	Pseudonocardiaceae	Saccharopolyspora	cebuensis	15	0.001
Bacteria	Actinobacteria	Actinobacteria	Actinomycetales	Pseudonocardiaceae	Amycolatopsis	methanolica	15	0.001
Bacteria	Proteobacteria	Gammaproteobacteria	Chromatiales	Ectothiorhodospiraceae	Thioalkalivibrio	jannaschii	15	0.001
Bacteria	Firmicutes	Bacilli	Bacillales	Paenibacillaceae	Cohnella	damuensis	15	0.001
Bacteria	Proteobacteria	Gammaproteobacteria	Pseudomonadales	Moraxellaceae			15	0.001
Bacteria	Proteobacteria	Gammaproteobacteria	Enterobacteriales	Enterobacteriaceae	Klebsiella	variicola	14	0.001
Bacteria	Bacteroidetes	Sphingobacteriia	Sphingobacteriales	Sphingobacteriaceae	Olivibacter		14	0.001
Bacteria	Proteobacteria	Gammaproteobacteria	Chromatiales	Chromatiaceae	Marichromatium	gracile	14	0.001
Bacteria	Actinobacteria	Actinobacteria	Actinomycetales	Cellulomonadaceae	Demequina		14	0.001
Bacteria	Firmicutes	Clostridia	Clostridiales	Veillonellaceae	Megasphaera		14	0.001
Bacteria	Proteobacteria	Gammaproteobacteria	Oceanospirillales	Halomonadaceae	Halomonas		14	0.001
Bacteria	Proteobacteria	Gammaproteobacteria	Alteromonadales	Alteromonadaceae	Marinobacter	arcticus	13	0.001
Bacteria	Firmicutes	Clostridia	Clostridiales	Clostridiaceae	Thermoanaerobacterium	islandicum	13	0.001
Bacteria	Actinobacteria	Actinobacteria	Actinomycetales	Mycobacteriaceae	Mycobacterium	pinnipedii	13	0.001
Bacteria	Proteobacteria	Gammaproteobacteria	Alteromonadales	Alteromonadaceae	Marinobacter		13	0.001
Bacteria	Proteobacteria	Gammaproteobacteria	Pasteurellales	Pasteurellaceae	Avibacterium		13	0.001
Bacteria	Proteobacteria	Gammaproteobacteria	Enterobacteriales	Enterobacteriaceae	Brenneria		13	0.001
Bacteria	Proteobacteria	Gammaproteobacteria	Thiotrichales	Piscirickettsiaceae	Methylophaga		13	0.001
Bacteria	Firmicutes	Erysipelotrichi	Erysipelotrichales	Coprobacillaceae	Sharpea		13	0.001
Bacteria	Proteobacteria	Betaproteobacteria	Rhodocyclales	Rhodocyclaceae	Hydrogenophilus		13	0.001
Bacteria	Proteobacteria	Alphaproteobacteria	Rhodospirillales	Acetobacteraceae	Gluconobacter		13	0.001
Bacteria	Actinobacteria	Actinobacteria	Actinomycetales	Actinopolysporaceae	Actinopolyspora		13	0.001
Bacteria	Firmicutes	Bacilli	Lactobacillales	Streptococcaceae	Streptococcus	sinensis	13	0.001
Bacteria	Proteobacteria	Gammaproteobacteria	Xanthomonadales	Xanthomonadaceae	Luteibacter	anthropi	12	0.001
Bacteria	Tenericutes	Mollicutes					12	0.001
Bacteria	Proteobacteria	Gammaproteobacteria	Oceanospirillales	Alcanivoracaceae	Alcanivorax	indicus	12	0.001
Bacteria	Firmicutes	Clostridia	Clostridiales	Clostridiaceae	Clostridium	thermosuccinogenes	12	0.001
Bacteria	Proteobacteria	Gammaproteobacteria	Pasteurellales	Pasteurellaceae	Chelonobacter		12	0.001
Bacteria	Proteobacteria	Gammaproteobacteria	Xanthomonadales	Xanthomonadaceae	Stenotrophomonas	pavanii	12	0.001
Bacteria	Firmicutes	Clostridia	Clostridiales	Clostridiaceae	Anaerococcus		12	0.001
Bacteria	Proteobacteria	Gammaproteobacteria	Oceanospirillales	Litoricolaceae	Litoricola	lipolytica	12	0.001
Bacteria	Firmicutes	Clostridia	Clostridiales	Clostridiaceae	Clostridium	taeniosporum	12	0.001
Bacteria	Proteobacteria	Alphaproteobacteria	Rickettsiales	Anaplasmataceae	Ehrlichia	ovina	11	0.001
Bacteria	Firmicutes	Clostridia	Clostridiales	Peptococcaceae	Desulfurispora	thermophila	11	0.001
Bacteria	Actinobacteria	Actinobacteria	Actinomycetales	Pseudonocardiaceae	Actinomycetospora		11	0.001
Bacteria	Actinobacteria	Actinobacteria	Actinomycetales	Actinomycetaceae	Actinobaculum	suis	11	0.001
Bacteria	Actinobacteria	Actinobacteria	Actinomycetales	Thermomonosporaceae			11	0.001
Bacteria	Proteobacteria	Alphaproteobacteria	Rhodospirillales	Rhodospirillaceae	Telmatospirillum	siberiense	11	0.001
Bacteria	Firmicutes	Bacilli	Lactobacillales	Lactobacillaceae	Pediococcus	cellicola	11	0.001
Bacteria	Thermodesulfobacteria	Thermodesulfobacteria	Thermodesulfobacteriales	Thermodesulfobacteriaceae	Thermodesulfatator	atlanticus	11	0.001
Bacteria	Actinobacteria	Actinobacteria	Actinomycetales	Streptomycetaceae	Streptomyces	coriofaciens	11	0.001
Bacteria	Proteobacteria	Deltaproteobacteria	Bdellovibrionales	Bdellovibrionaceae	Bdellovibrio	exovorus	11	0.001
Bacteria	Proteobacteria	Deltaproteobacteria	Syntrophobacterales	Syntrophobacteraceae			11	0.001
Bacteria	Proteobacteria	Betaproteobacteria	Burkholderiales	Comamonadaceae	Paucibacter		11	0.001
Bacteria	Proteobacteria	Gammaproteobacteria	Chromatiales	Chromatiaceae	Thiocapsa		11	0.001
Bacteria	Firmicutes	Bacilli	Bacillales	Staphylococcaceae	Salinicoccus		11	0.001
Bacteria	Bacteroidetes	Sphingobacteriia	Sphingobacteriales	Sphingobacteriaceae	Sphingobacterium	bambusae	10	0.001
Bacteria	Firmicutes	Clostridia	Clostridiales	Syntrophomonadaceae	Syntrophomonas	sapovorans	10	0.001
Bacteria	Bacteroidetes	Flavobacteriia	Flavobacteriales	Flavobacteriaceae	Gramella		10	0.001
Bacteria	Proteobacteria	Alphaproteobacteria	Rhizobiales	Brucellaceae	Ochrobactrum	thiophenivorans	10	0.001
Bacteria	Actinobacteria	Actinobacteria	Actinomycetales	Nocardiaceae	Nocardia		10	0.001
Bacteria	Bacteroidetes	Sphingobacteriia	Sphingobacteriales	Sphingobacteriaceae			10	0.001
Bacteria	Firmicutes	Clostridia	Coriobacteriales	Coriobacteriaceae	Olsenella	uli	10	0.001
Bacteria	Actinobacteria	Actinobacteria	Actinomycetales	Micrococcaceae	Arthrobacter	rhombi	10	0.001
Bacteria	Actinobacteria	Actinobacteria	Actinomycetales	Corynebacteriaceae	Corynebacterium	mustelae	10	0.001
Bacteria	Actinobacteria	Actinobacteria	Actinomycetales	Streptosporangiaceae			10	0.001
Bacteria	Actinobacteria	Actinobacteria	Actinomycetales	Propionibacteriaceae	Propionibacterium	microaerophilum	10	0.001
Bacteria	Firmicutes	Bacilli	Bacillales	Paenibacillaceae			10	0.001
Bacteria	Actinobacteria	Actinobacteria	Actinomycetales	Bogoriellaceae	Georgenia	halophila	10	0.001
Bacteria	Proteobacteria	Betaproteobacteria	Rhodocyclales	Rhodocyclaceae	Rhodocyclus	purpureus	10	0.001
Bacteria	Proteobacteria	Alphaproteobacteria	Sphingomonadales	Sphingomonadaceae	Sphingomonas		10	0.001
Bacteria	Tenericutes	Mollicutes	Mycoplasmatales	Mycoplasmataceae	Mycoplasma	edwardii	10	0.001
Bacteria	Firmicutes	Bacilli	Bacillales	Listeriaceae	Listeria		10	0.001
Bacteria	Firmicutes	Clostridia	Clostridiales	Clostridiaceae	Clostridium	histolyticum	10	0.001
Bacteria	Firmicutes	Bacilli	Bacillales	Listeriaceae	Listeria	innocua	9	0.001
Bacteria	Proteobacteria	Gammaproteobacteria	Oceanospirillales	Oceanospirillaceae			9	0.001
Bacteria	Firmicutes	Bacilli	Lactobacillales	Streptococcaceae	Streptococcus	marimammalium	9	0.001
Bacteria	Firmicutes	Clostridia	Thermoanaerobacterales				9	0.001
Bacteria	Firmicutes	Clostridia	Clostridiales	Veillonellaceae	Phascolarctobacterium	succinatutens	9	0.001
Bacteria	Firmicutes	Bacilli	Lactobacillales	Leuconostocaceae	Oenococcus		9	0.001
Bacteria	Firmicutes	Clostridia	Clostridiales	Veillonellaceae	Anaeromusa	acidaminophila	9	0.001
Bacteria	Cyanobacteria						9	0.001
Bacteria	Firmicutes	Clostridia	Thermoanaerobacterales	Thermoanaerobacteraceae	Thermoanaerobacter	sulfurigignens	9	0.001
Bacteria	Proteobacteria	Betaproteobacteria	Neisseriales	Neisseriaceae	Aquitalea	denitrificans	9	0.001
Bacteria	Firmicutes	Bacilli	Bacillales	Bacillaceae	Marinococcus		9	0.001
Bacteria	Firmicutes	Bacilli	Lactobacillales	Enterococcaceae	Enterococcus	rottae	9	0.001
Bacteria	Firmicutes	Erysipelotrichi	Erysipelotrichales	Erysipelotrichaceae	Bulleidia		9	0.001
Bacteria	Proteobacteria	Gammaproteobacteria	Pseudomonadales	Pseudomonadaceae	Pseudomonas		9	0.001
Bacteria	Firmicutes	Clostridia	Clostridiales	Sulfobacillaceae	Sulfobacillus	yellowstonensis	9	0.001
Bacteria	Proteobacteria	Gammaproteobacteria	Oceanospirillales	Oceanospirillaceae	Amphritea	atlantica	9	0.001
Bacteria	Proteobacteria	Betaproteobacteria	Neisseriales	Neisseriaceae	Chromobacterium	subtsugae	9	0.001
Bacteria	Spirochaetes	Spirochaetes	Spirochaetales	Spirochaetaceae	Treponema	succinifaciens	9	0.001
Bacteria	Bacteroidetes	Bacteroidia	Bacteroidales	Prevotellaceae	Prevotella	shahii	9	0.001
Bacteria	Firmicutes	Bacilli	Lactobacillales	Lactobacillaceae	Lactobacillus	iners	9	0.001
Bacteria	Bacteroidetes	Bacteroidia	Bacteroidales	Prevotellaceae	Prevotella	albensis	9	0.001
Bacteria	Proteobacteria	Deltaproteobacteria	Desulfovibrionales	Desulfonatronumaceae	Desulfonatronum	thiosulfatophilum	9	0.001
Bacteria	Firmicutes	Clostridia	Clostridiales	Peptococcaceae	Desulfosporosinus		9	0.001
Bacteria	Firmicutes	Bacilli	Lactobacillales	Lactobacillaceae	Lactobacillus	equi	9	0.001
Bacteria	Proteobacteria	Gammaproteobacteria	Enterobacteriales	Enterobacteriaceae	Candidatus Blochmannia	vafer	8	0.001
Bacteria	Firmicutes	Clostridia	Clostridiales	Clostridiaceae	Clostridium	cavendishii	8	0.001
Bacteria	Firmicutes	Bacilli	Lactobacillales	Streptococcaceae	Streptococcus	castoreus	8	0.001
Bacteria	Cyanobacteria	Nostocophycideae	Stigonematales	Rivulariaceae	Calothrix	parietina	8	0.001
Bacteria	Firmicutes	Bacilli	Lactobacillales	Leuconostocaceae	Fructobacillus	pseudoficulneus	8	0.001
Bacteria	Firmicutes	Clostridia	Clostridiales	Clostridiaceae	Caloramator		8	0.001
Bacteria	Firmicutes	Bacilli	Bacillales	Planococcaceae	Planococcus	maritimus	8	0.001
Bacteria	Proteobacteria	Epsilonproteobacteria	Campylobacterales	Campylobacteraceae	Campylobacter	mucosalis	8	0.001
Bacteria	Proteobacteria	Gammaproteobacteria	Enterobacteriales	Enterobacteriaceae	Serratia		8	0.001
Bacteria	Proteobacteria	Deltaproteobacteria	Desulfobacterales	Desulfobulbaceae	Desulfobulbus		8	0.001
Bacteria	Firmicutes	Clostridia	Clostridiales	Clostridiaceae	Peptoniphilus	gorbachii	8	0.001
Bacteria	Bacteroidetes	Flavobacteriia	Flavobacteriales	Flavobacteriaceae	Tenacibaculum		8	0.001
Bacteria	Bacteroidetes	Flavobacteriia	Flavobacteriales	Flavobacteriaceae	Bergeyella	zoohelcum	8	0.001
Bacteria	Firmicutes	Bacilli	Bacillales	Paenibacillaceae	Paenibacillus	filicis	8	0.001
Bacteria	Proteobacteria	Gammaproteobacteria	Alteromonadales	Idiomarinaceae	Pseudidiomarina		8	0.001
Bacteria	Firmicutes	Bacilli	Lactobacillales	Lactobacillaceae	Pediococcus	argentinicus	8	0.001
Bacteria	Firmicutes	Bacilli	Lactobacillales	Enterococcaceae	Melissococcus		8	0.001
Bacteria	Proteobacteria	Betaproteobacteria	Burkholderiales	Comamonadaceae	Delftia	lacustris	8	0.001
Bacteria	Actinobacteria	Actinobacteria	Actinomycetales	Streptomycetaceae	Streptomyces	roseogilvus	8	0.001
Bacteria	Firmicutes	Clostridia	Clostridiales	Clostridiaceae	Clostridium	hveragerdense	8	0.001
Bacteria	Proteobacteria	Betaproteobacteria	Neisseriales	Neisseriaceae	Kingella	oralis	8	0.001
Bacteria	Actinobacteria	Acidimicrobiia	Acidimicrobiales	Acidimicrobiaceae	Acidimicrobium		8	0.001
Bacteria	Actinobacteria	Actinobacteria	Actinomycetales	Microbacteriaceae	Agromyces	salentinus	8	0.001
Bacteria	Actinobacteria	Actinobacteria	Actinomycetales	Nocardioidaceae	Nocardioides	islandensis	7	0.001
Bacteria	Proteobacteria	Deltaproteobacteria	Syntrophobacterales	Desulfobacteraceae			7	0.001
Bacteria	Firmicutes	Bacilli	Lactobacillales	Lactobacillaceae	Pediococcus	acidilactici	7	0.001
Bacteria	Firmicutes	Clostridia	Clostridiales	Lachnospiraceae	Butyrivibrio		7	0.001
Bacteria	Actinobacteria	Actinobacteria	Actinomycetales	Streptosporangiaceae	Nonomuraea		7	0.001
Bacteria	Bacteroidetes	Flavobacteriia	Flavobacteriales	Flavobacteriaceae	Polaribacter		7	0.001
Bacteria	Proteobacteria	Betaproteobacteria	Burkholderiales	Comamonadaceae	Thiomonas	thermosulfata	7	0.001
Bacteria	Firmicutes	Bacilli	Bacillales	Paenibacillaceae	Paenibacillus	taiwanensis	7	0.001
Bacteria	Proteobacteria	Betaproteobacteria	Burkholderiales	Burkholderiaceae	Burkholderia	brasilensis	7	0.001
Bacteria	Actinobacteria	Actinobacteria	Actinomycetales	Dietziaceae	Dietzia	alimentaria	7	0.001
Bacteria	Bacteroidetes	Sphingobacteriia	Sphingobacteriales	Sphingobacteriaceae	Parapedobacter	koreensis	7	0.001
Bacteria	Proteobacteria	Gammaproteobacteria	Alteromonadales	Alteromonadaceae	Candidatus Endobugula		7	0.001
Bacteria	Firmicutes	Bacilli	Bacillales	Planococcaceae			7	0.001
Bacteria	Proteobacteria	Alphaproteobacteria	Rhizobiales	Bradyrhizobiaceae	Bradyrhizobium	jicamae	7	0.001
Bacteria	Proteobacteria	Gammaproteobacteria	Alteromonadales	Alteromonadaceae	Glaciecola	nitratireducens	7	0.001
Bacteria	Actinobacteria	Actinobacteria	Actinomycetales	Brevibacteriaceae	Brevibacterium		7	0.001
Bacteria	Firmicutes	Clostridia	Clostridiales	Ruminococcaceae	Faecalibacterium		7	0.001
Bacteria	Firmicutes	Clostridia	Clostridiales	Veillonellaceae	Veillonella	magna	6	0.000
Bacteria	Proteobacteria	Betaproteobacteria	Burkholderiales	Oxalobacteraceae	Ralstonia		6	0.000
Bacteria	Firmicutes	Bacilli	Lactobacillales	Lactobacillaceae	Lactobacillus	senmaizukei	6	0.000
Bacteria	Firmicutes	Clostridia	Thermoanaerobacterales	Thermoanaerobacteraceae	Tepidanaerobacter	syntrophicus	6	0.000
Bacteria	Actinobacteria	Actinobacteria	Actinomycetales	Nocardioidaceae	Friedmanniella		6	0.000
Bacteria	Actinobacteria	Actinobacteria	Actinomycetales	Pseudonocardiaceae	Pseudonocardia		6	0.000
Bacteria	Actinobacteria	Actinobacteria	Actinomycetales	Thermomonosporaceae	Actinoallomurus	luridus	6	0.000
Bacteria	Proteobacteria	Epsilonproteobacteria	Campylobacterales	Helicobacteraceae	Helicobacter		6	0.000
Bacteria	Proteobacteria	Gammaproteobacteria	Vibrionales	Vibrionaceae	Vibrio	litoralis	6	0.000
Bacteria	Proteobacteria	Gammaproteobacteria	Thiotrichales	Piscirickettsiaceae	Cycloclasticus	oligotrophus	6	0.000
Bacteria	Chlamydiae	Chlamydiia	Chlamydiales				6	0.000
Bacteria	Proteobacteria	Alphaproteobacteria	Rhodobacterales	Hyphomonadaceae	Maricaulis	indicus	6	0.000
Bacteria	Actinobacteria	Actinobacteria	Actinomycetales	Microbacteriaceae	Rathayibacter		6	0.000
Bacteria	Proteobacteria	Gammaproteobacteria	Enterobacteriales	Enterobacteriaceae	Candidatus Blochmannia	herculeanus	6	0.000
Bacteria	Proteobacteria	Alphaproteobacteria	Rickettsiales	Rickettsiaceae	Rickettsia	monacensis	6	0.000
Bacteria	Nitrospirae	Nitrospira	Nitrospirales	Thermodesulfovibrionaceae	Thermodesulfovibrio		6	0.000
Bacteria	Proteobacteria	Gammaproteobacteria	Enterobacteriales	Enterobacteriaceae	Enterobacter	nickellidurans	6	0.000
Bacteria	Firmicutes	Bacilli	Bacillales	Bacillaceae	Bacillus	ferrariarum	6	0.000
Bacteria	Proteobacteria	Epsilonproteobacteria	Campylobacterales	Campylobacteraceae	Arcobacter	skirrowii	6	0.000
Bacteria	Proteobacteria	Gammaproteobacteria	Oceanospirillales	Saccharospirillaceae	Saccharospirillum	impatiens	6	0.000
Bacteria	Proteobacteria	Alphaproteobacteria	Rhizobiales	Xanthobacteraceae	Labrys		6	0.000
Bacteria	Actinobacteria	Actinobacteria	Actinomycetales	Corynebacteriaceae	Corynebacterium	atypicum	6	0.000
Bacteria	Bacteroidetes	Bacteroidia	Bacteroidales	Bacteroidaceae	Bacteroides	xylanisolvens	6	0.000
Bacteria	Proteobacteria	Epsilonproteobacteria	Campylobacterales	Helicobacteraceae	Helicobacter	baculiformis	6	0.000
Bacteria	Proteobacteria	Betaproteobacteria	Burkholderiales	Comamonadaceae	Comamonas	testosteroni	6	0.000
Bacteria	Firmicutes	Bacilli	Bacillales	Staphylococcaceae	Staphylococcus	caprae	6	0.000
Bacteria	Proteobacteria	Gammaproteobacteria	Pseudomonadales	Pseudomonadaceae	Pseudomonas	clemancea	6	0.000
Bacteria	Actinobacteria	Actinobacteria	Actinomycetales	Frankiaceae	Frankia	alni	6	0.000
Bacteria	Nitrospirae	Nitrospira	Nitrospirales	Thermodesulfovibrionaceae	Thermodesulfovibrio	thiophilus	6	0.000
Bacteria	Firmicutes	Bacilli	Bacillales	Paenibacillaceae	Cohnella	soli	6	0.000
Bacteria	Actinobacteria	Actinobacteria	Actinomycetales	Micrococcaceae	Nesterenkonia	flava	6	0.000
Bacteria	Proteobacteria	Betaproteobacteria	Burkholderiales	Alcaligenaceae	Sutterella	sanguinus	6	0.000
Bacteria	Bacteroidetes	Bacteroidia	Bacteroidales	Prevotellaceae	Prevotella	dentasini	6	0.000
Bacteria	Proteobacteria	Deltaproteobacteria	Desulfuromonadales	Desulfuromonadaceae	Desulfuromusa		6	0.000
Bacteria	Bacteroidetes	Flavobacteriia	Flavobacteriales	Flavobacteriaceae	Chryseobacterium	hungaricum	5	0.000
Bacteria	Acidobacteria	Acidobacteria	Acidobacteriales	Acidobacteriaceae	Edaphobacter	modestus	5	0.000
Bacteria	Firmicutes	Clostridia	Clostridiales	Clostridiaceae	Caloramator	uzoniensis	5	0.000
Bacteria	Verrucomicrobia	Opitutae	Puniceicoccales	Puniceicoccaceae	Coraliomargarita	akajimensis	5	0.000
Bacteria	Tenericutes	Mollicutes	Acholeplasmatales	Acholeplasmataceae	Candidatus Phytoplasma	prunorum	5	0.000
Bacteria	Proteobacteria	Gammaproteobacteria	Chromatiales	Ectothiorhodospiraceae			5	0.000
Bacteria	Proteobacteria	Gammaproteobacteria	Xanthomonadales	Xanthomonadaceae	Stenotrophomonas		5	0.000
Bacteria	Actinobacteria	Actinobacteria	Actinomycetales	Streptomycetaceae	Streptomyces	scopiformis	5	0.000
Bacteria	Bacteroidetes	Bacteroidia	Bacteroidales	Prevotellaceae	Prevotella	nigrescens	5	0.000
Bacteria	Actinobacteria	Actinobacteria	Bifidobacteriales	Bifidobacteriaceae	Gardnerella	vaginalis	5	0.000
Bacteria	Firmicutes	Bacilli	Lactobacillales	Lactobacillaceae	Lactobacillus	tucceti	5	0.000
Bacteria	Actinobacteria	Actinobacteria	Actinomycetales	Gordoniaceae	Gordonia		5	0.000
Bacteria	Firmicutes	Bacilli	Lactobacillales	Streptococcaceae	Streptococcus	phocae	5	0.000
Bacteria	Actinobacteria	Actinobacteria	Actinomycetales	Actinomycetaceae	Mobiluncus		5	0.000
Bacteria	Verrucomicrobia	Methylacidiphilae	Methylacidiphilales	Methylacidiphilaceae	Candidatus Methylacidiphilum		5	0.000
Bacteria	Proteobacteria	Gammaproteobacteria	Enterobacteriales	Enterobacteriaceae	Klebsiella		5	0.000
Bacteria	Tenericutes	Mollicutes	Mycoplasmatales	Mycoplasmataceae	Mycoplasma	iguanae	5	0.000
Bacteria	Proteobacteria	Betaproteobacteria	Burkholderiales	Burkholderiaceae			5	0.000
Bacteria	Actinobacteria	Actinobacteria	Actinomycetales	Thermomonosporaceae	Actinomadura	maheshkhaliensis	5	0.000
Bacteria	Firmicutes	Bacilli	Bacillales	Bacillaceae	Bacillus	mucilaginosus	5	0.000
Bacteria	Firmicutes	Bacilli	Bacillales	Alicyclobacillaceae	Alicyclobacillus		5	0.000
Bacteria	Proteobacteria	Gammaproteobacteria	Alteromonadales	Alteromonadaceae	Candidatus Endobugula	glebosa	5	0.000
Bacteria	Firmicutes	Clostridia	Halanaerobiales	Halobacteroidaceae	Halanaerobacter	chitinivorans	5	0.000
Bacteria	Firmicutes	Bacilli	Bacillales	Staphylococcaceae	Staphylococcus	intermedius	5	0.000
Bacteria	Proteobacteria	Gammaproteobacteria	Chromatiales	Chromatiaceae	Thiorhodococcus	pfennigii	5	0.000
Bacteria	Firmicutes	Bacilli	Lactobacillales	Lactobacillaceae	Lactobacillus	taiwanensis	5	0.000
Bacteria	Proteobacteria	Deltaproteobacteria	Desulfovibrionales	Desulfohalobiaceae	Desulfonauticus	autotrophicus	5	0.000
Bacteria	Proteobacteria	Epsilonproteobacteria	Campylobacterales	Campylobacteraceae	Campylobacter	insulaenigrae	5	0.000
Bacteria	Actinobacteria	Actinobacteria	Actinomycetales	Nocardioidaceae	Actinopolymorpha		5	0.000
Bacteria	Proteobacteria	Alphaproteobacteria	Rhizobiales	Hyphomicrobiaceae	Hyphomicrobium	aestuarii	5	0.000
Bacteria	Actinobacteria	Actinobacteria	Actinomycetales	Kineosporiaceae	Kineococcus	gynurae	5	0.000
Bacteria	Actinobacteria	Actinobacteria	Actinomycetales	Micrococcaceae	Micrococcus	thailandicus	5	0.000
Bacteria	Proteobacteria	Alphaproteobacteria	Rhizobiales	Beijerinckiaceae	Methylocella		5	0.000
Bacteria	Proteobacteria	Gammaproteobacteria	Xanthomonadales	Xanthomonadaceae	Stenotrophomonas	geniculata	5	0.000
Bacteria	Actinobacteria	Actinobacteria	Actinomycetales	Micrococcaceae	Zhihengliuella		4	0.000
Bacteria	Actinobacteria	Actinobacteria	Actinomycetales	Pseudonocardiaceae	Saccharopolyspora	shandongensis	4	0.000
Bacteria	Proteobacteria	Betaproteobacteria	Gallionellales	Gallionellaceae	Gallionella	ferruginea	4	0.000
Bacteria	Firmicutes	Bacilli	Lactobacillales	Lactobacillaceae	Lactobacillus	mucosae	4	0.000
Bacteria	Actinobacteria	Actinobacteria	Actinomycetales	Micrococcaceae	Citricoccus	muralis	4	0.000
Bacteria	Proteobacteria	Gammaproteobacteria	Alteromonadales	Psychromonadaceae	Psychromonas		4	0.000
Bacteria	Proteobacteria	Betaproteobacteria	Neisseriales	Neisseriaceae	Neisseria	polysaccharea	4	0.000
Bacteria	Proteobacteria	Gammaproteobacteria	Oceanospirillales				4	0.000
Bacteria	Proteobacteria	Gammaproteobacteria	Pseudomonadales	Moraxellaceae	Psychrobacter	phenylpyruvicus	4	0.000
Bacteria	Cyanobacteria	Oscillatoriophycideae	Chroococcales				4	0.000
Bacteria	Firmicutes	Clostridia	Clostridiales	Carboxydocellaceae	Carboxydocella	ferrireducens	4	0.000
Bacteria	Proteobacteria	Betaproteobacteria	Hydrogenophilales	Hydrogenophilaceae	Thiobacillus		4	0.000
Bacteria	Proteobacteria	Gammaproteobacteria	Vibrionales	Vibrionaceae	Salinivibrio	budaii	4	0.000
Bacteria	Synergistetes	Synergistia	Synergistales	Dethiosulfovibrionaceae	Dethiosulfovibrio		4	0.000
Bacteria	Proteobacteria	Gammaproteobacteria	Oceanospirillales	Litoricolaceae	Litoricola		4	0.000
Bacteria	Thermi	Deinococci	Thermales	Thermaceae	Thermus	rehai	4	0.000
Bacteria	Proteobacteria	Gammaproteobacteria	Legionellales	Francisellaceae	Francisella	hispaniensis	4	0.000
Bacteria	Bacteroidetes	Bacteroidia	Bacteroidales	Paraprevotellaceae	Prevotella	tannerae	4	0.000
Bacteria	Actinobacteria	Actinobacteria	Actinomycetales	Nocardioidaceae	Aeromicrobium	ponti	4	0.000
Bacteria	Actinobacteria	Actinobacteria	Actinomycetales	Nocardiaceae	Nocardia	devorans	4	0.000
Bacteria	Actinobacteria	Actinobacteria	Actinomycetales	Actinomycetaceae	Actinomyces	vaccimaxillae	4	0.000
Bacteria	Actinobacteria	Actinobacteria	Actinomycetales	Micromonosporaceae	Pilimelia	columellifera	4	0.000
Bacteria	Actinobacteria	Actinobacteria	Actinomycetales	Thermomonosporaceae	Actinomadura	latina	4	0.000
Bacteria	Proteobacteria	Gammaproteobacteria	Enterobacteriales	Enterobacteriaceae	Candidatus Phlomobacter	fragariae	4	0.000
Bacteria	Proteobacteria	Gammaproteobacteria	Chromatiales	Chromatiaceae	Nitrosococcus	watsoni	4	0.000
Bacteria	Proteobacteria	Betaproteobacteria	Neisseriales	Neisseriaceae	Chromobacterium	haemolyticum	4	0.000
Bacteria	Proteobacteria	Alphaproteobacteria	Rhizobiales	Methylobacteriaceae	Methylobacterium		4	0.000
Bacteria	Proteobacteria	Betaproteobacteria	Rhodocyclales	Rhodocyclaceae	Methyloversatilis	universalis	4	0.000
Bacteria	Actinobacteria	Actinobacteria	Actinomycetales	Propionibacteriaceae	Propionibacterium		4	0.000
Bacteria	Proteobacteria	Gammaproteobacteria	Enterobacteriales	Enterobacteriaceae	Erwinia	oleae	4	0.000
Bacteria	Actinobacteria	Actinobacteria	Actinomycetales	Cellulomonadaceae	Demequina	globuliformis	4	0.000
Bacteria	Proteobacteria	Alphaproteobacteria	Rhizobiales	Bradyrhizobiaceae	Bradyrhizobium	yuanmingense	4	0.000
Bacteria	Proteobacteria	Gammaproteobacteria	Pasteurellales	Pasteurellaceae	Haemophilus	aegyptius	4	0.000
Bacteria	Actinobacteria	Actinobacteria	Actinomycetales	Microbacteriaceae	Agromyces		4	0.000
Bacteria	Proteobacteria	Betaproteobacteria	Neisseriales	Neisseriaceae	Conchiformibius	kuhniae	4	0.000
Bacteria	Bacteroidetes	Bacteroidia	Bacteroidales	Porphyromonadaceae	Porphyromonas	gingivalis	4	0.000
Bacteria	Proteobacteria	Gammaproteobacteria	Enterobacteriales	Enterobacteriaceae	Erwinia	papayae	4	0.000
Bacteria	Proteobacteria	Gammaproteobacteria	Vibrionales	Vibrionaceae	Vibrio	pommerensis	4	0.000
Bacteria	Actinobacteria	Actinobacteria	Actinomycetales	Brevibacteriaceae	Brevibacterium	album	4	0.000
Bacteria	Bacteroidetes	Flavobacteriia	Flavobacteriales	Flavobacteriaceae	Zobellia	laminariae	4	0.000
Bacteria	Actinobacteria	Actinobacteria	Actinomycetales	Streptomycetaceae	Streptomyces	nanchangensis	4	0.000
Bacteria	Bacteroidetes	Bacteroidia	Bacteroidales	Bacteroidaceae	Bacteroides	paurosaccharolyticus	4	0.000
Bacteria	Thermotogae	Thermotogae	Thermotogales	Thermotogaceae	Fervidobacterium		4	0.000
Bacteria	Actinobacteria	Actinobacteria	Actinomycetales	Streptomycetaceae	Streptomyces	goraiensis	4	0.000
Bacteria	Bacteroidetes	Sphingobacteriia	Sphingobacteriales	Flexibacteraceae	Dyadobacter		4	0.000
Bacteria	Proteobacteria	Alphaproteobacteria	Kiloniellales	Kiloniellaceae	Thalassospira	tepidiphila	4	0.000
Bacteria	Actinobacteria	Actinobacteria	Actinomycetales	Actinomycetaceae	Arcanobacterium	phocae	4	0.000
Bacteria	Actinobacteria	Actinobacteria	Actinomycetales	Tsukamurellaceae	Tsukamurella		4	0.000
Bacteria	Proteobacteria	Gammaproteobacteria	Enterobacteriales	Enterobacteriaceae	Trabulsiella	odontotermitis	4	0.000
Bacteria	Bacteroidetes	Sphingobacteriia	Sphingobacteriales	Flexibacteraceae	Pontibacter	niistensis	4	0.000
Bacteria	Firmicutes	Clostridia	Clostridiales	Syntrophomonadaceae	Syntrophomonas		4	0.000
Bacteria	Firmicutes	Clostridia	Thermoanaerobacterales	Caldicellulosiruptoraceae	Caldicellulosiruptor		4	0.000
Bacteria	Firmicutes	Clostridia	Coriobacteriales	Coriobacteriaceae	Atopobium	rimae	4	0.000
Bacteria	Actinobacteria	Actinobacteria	Actinomycetales	Micromonosporaceae	Actinoplanes	pallidoaurantiacus	4	0.000
Bacteria	Bacteroidetes	Bacteroidia	Bacteroidales	Prevotellaceae	Prevotella	multiformis	4	0.000
Bacteria	Firmicutes	Clostridia	Clostridiales	Eubacteriaceae	Pseudoramibacter		3	0.000
Bacteria	Proteobacteria	Alphaproteobacteria	Rhizobiales	Xanthobacteraceae	Ancylobacter		3	0.000
Bacteria	Proteobacteria	Alphaproteobacteria	Kiloniellales	Kiloniellaceae	Thalassospira	xianhensis	3	0.000
Bacteria	Proteobacteria	Gammaproteobacteria	Xanthomonadales	Xanthomonadaceae	Dokdonella	fugitiva	3	0.000
Bacteria	Proteobacteria	Alphaproteobacteria	Rhodospirillales	Acetobacteraceae	Acidisoma	tundrae	3	0.000
Bacteria	Proteobacteria	Alphaproteobacteria	Rhizobiales	Rhizobiaceae	Candidatus Liberibacter	solanacearum	3	0.000
Bacteria	Spirochaetes	Spirochaetes	Spirochaetales	Spirochaetaceae	Treponema	socranskii	3	0.000
Bacteria	Cyanobacteria	Oscillatoriophycideae	Chroococcales	Microcystaceae	Microcystis	panniformis	3	0.000
Bacteria	Firmicutes	Bacilli	Lactobacillales	Streptococcaceae	Streptococcus	massiliensis	3	0.000
Bacteria	Bacteroidetes	Bacteroidia	Bacteroidales	Prevotellaceae	Prevotella	amnii	3	0.000
Bacteria	Proteobacteria	Alphaproteobacteria	Rhodospirillales	Rhodospirillaceae	Rhodovibrio	sodomensis	3	0.000
Bacteria	Firmicutes	Clostridia	Clostridiales	Ruminococcaceae	Oscillospira	guilliermondii	3	0.000
Bacteria	Bacteroidetes	Sphingobacteriia	Sphingobacteriales	Chitinophagaceae	Segetibacter	aerophilus	3	0.000
Bacteria	Actinobacteria	Actinobacteria	Actinomycetales	Streptomycetaceae	Streptomyces	qinlingensis	3	0.000
Bacteria	Bacteroidetes	Sphingobacteriia	Sphingobacteriales	Flexibacteraceae			3	0.000
Bacteria	Firmicutes	Bacilli	Lactobacillales	Lactobacillaceae	Lactobacillus	brantae	3	0.000
Bacteria	Actinobacteria	Actinobacteria	Actinomycetales	Micromonosporaceae	Micromonospora	rifamycinica	3	0.000
Bacteria	Proteobacteria	Alphaproteobacteria	Caulobacterales	Caulobacteraceae	Asticcacaulis	benevestitus	3	0.000
Bacteria	Firmicutes	Bacilli	Bacillales	Staphylococcaceae	Salinicoccus	iranensis	3	0.000
Bacteria	Bacteroidetes	Bacteroidia	Bacteroidales	Prevotellaceae	Prevotella	paludivivens	3	0.000
Bacteria	Proteobacteria	Gammaproteobacteria	Vibrionales	Vibrionaceae			3	0.000
Bacteria	Thermotogae	Thermotogae	Thermotogales	Thermotogaceae	Petrotoga		3	0.000
Bacteria	Actinobacteria	Actinobacteria	Actinomycetales	Microbacteriaceae	Leucobacter	chironomi	3	0.000
Bacteria	Proteobacteria	Alphaproteobacteria	Rhizobiales	Phyllobacteriaceae	Phyllobacterium		3	0.000
Bacteria	Proteobacteria	Deltaproteobacteria	Desulfovibrionales	Desulfomicrobiaceae	Desulfomicrobium	orale	3	0.000
Bacteria	Thermotogae	Thermotogae	Thermotogales	Thermotogaceae	Fervidobacterium	islandicum	3	0.000
Bacteria	Proteobacteria	Alphaproteobacteria	Sphingomonadales	Sphingomonadaceae			3	0.000
Bacteria	Verrucomicrobia	Verrucomicrobiae	Verrucomicrobiales	Verrucomicrobiaceae	Rubritalea		3	0.000
Bacteria	Firmicutes	Bacilli	Bacillales	Bacillaceae	Anoxybacillus		3	0.000
Bacteria	Firmicutes	Bacilli	Lactobacillales	Streptococcaceae	Streptococcus	dentapri	3	0.000
Bacteria	Bacteroidetes	Flavobacteriia	Flavobacteriales	Flavobacteriaceae	Tenacibaculum	japonica	3	0.000
Bacteria	Actinobacteria	Actinobacteria	Actinomycetales	Promicromonosporaceae	Isoptericola		3	0.000
Bacteria	Proteobacteria	Gammaproteobacteria	Alteromonadales	Alteromonadaceae	Microbulbifer		3	0.000
Bacteria	Firmicutes	Clostridia	Thermoanaerobacterales	Thermoanaerobacteraceae	Caldanaerobacter	hydrothermalis	3	0.000
Bacteria	Actinobacteria	Actinobacteria	Actinomycetales	Corynebacteriaceae	Corynebacterium	kutscheri	3	0.000
Bacteria	Proteobacteria	Alphaproteobacteria	Rhizobiales	Hyphomicrobiaceae	Rhodoplanes		3	0.000
Bacteria	Proteobacteria	Gammaproteobacteria	Enterobacteriales	Enterobacteriaceae	Candidatus Blochmannia	rufipes	3	0.000
Bacteria	Actinobacteria	Actinobacteria	Actinomycetales	Nocardiaceae	Nocardia	polyresistens	3	0.000
Bacteria	Firmicutes	Clostridia	Thermoanaerobacterales	Thermoanaerobacteraceae	Thermoanaerobacter		3	0.000
Bacteria	Firmicutes	Clostridia	Clostridiales	Clostridiaceae	Clostridium	sulfidigenes	3	0.000
Bacteria	Firmicutes	Bacilli	Lactobacillales	Aerococcaceae	Facklamia	tabacinasalis	3	0.000
Bacteria	Thermotogae	Thermotogae	Thermotogales	Thermotogaceae			3	0.000
Bacteria	Actinobacteria	Actinobacteria	Actinomycetales	Corynebacteriaceae	Corynebacterium	nuruki	3	0.000
Bacteria	Proteobacteria	Gammaproteobacteria	Oceanospirillales	Oceanospirillaceae	Marinomonas		3	0.000
Bacteria	Proteobacteria	Gammaproteobacteria	Enterobacteriales	Enterobacteriaceae	Enterobacter	gergoviae	3	0.000
Bacteria	Actinobacteria	Actinobacteria	Actinomycetales	Dermabacteraceae	Brachybacterium	squillarum	3	0.000
Bacteria	Proteobacteria	Alphaproteobacteria	Rhizobiales	Xanthobacteraceae	Xanthobacter	polyaromaticivorans	3	0.000
Bacteria	Bacteroidetes	Bacteroidia	Bacteroidales	Porphyromonadaceae	Porphyromonas	circumdentaria	3	0.000
Bacteria	Proteobacteria	Gammaproteobacteria	Enterobacteriales	Enterobacteriaceae	Dickeya	paradisiaca	3	0.000
Bacteria	Proteobacteria	Gammaproteobacteria	Pseudomonadales	Moraxellaceae	Acinetobacter	antiviralis	3	0.000
Bacteria	Proteobacteria	Deltaproteobacteria	Desulfuromonadales				3	0.000
Bacteria	Firmicutes	Clostridia	Clostridiales	Lachnospiraceae	Ruminococcus	gnavus	3	0.000
Bacteria	Firmicutes	Bacilli	Bacillales	Planococcaceae	Planomicrobium	flavidum	3	0.000
Bacteria	Proteobacteria	Gammaproteobacteria	Chromatiales	Chromatiaceae	Chromatium	weissei	3	0.000
Bacteria	Proteobacteria	Gammaproteobacteria	Enterobacteriales	Enterobacteriaceae	Candidatus Blochmannia	castaneus	3	0.000
Bacteria	Thermi	Deinococci	Deinococcales	Deinococcaceae	Deinococcus	altitudinis	3	0.000
Bacteria	Proteobacteria	Alphaproteobacteria	Sphingomonadales	Sphingomonadaceae	Novosphingobium		3	0.000
Bacteria	Firmicutes	Bacilli	Bacillales	Staphylococcaceae	Salinicoccus	salsiraiae	3	0.000
Bacteria	Proteobacteria	Deltaproteobacteria	Syntrophobacterales	Syntrophaceae	Desulfomonile	tiedjei	3	0.000
Bacteria	Proteobacteria	Gammaproteobacteria	Pasteurellales	Pasteurellaceae	Mannheimia	varigena	3	0.000
Bacteria	Firmicutes	Bacilli	Bacillales	Bacillaceae	Lentibacillus	kapialis	3	0.000
Bacteria	Proteobacteria	Betaproteobacteria	Burkholderiales	Comamonadaceae	Comamonas	kerstersii	2	0.000
Bacteria	Firmicutes	Clostridia	Clostridiales	Veillonellaceae	Megasphaera	sueciensis	2	0.000
Bacteria	Bacteroidetes	Flavobacteriia	Flavobacteriales	Flavobacteriaceae	Chryseobacterium	soli	2	0.000
Bacteria	Firmicutes	Bacilli	Bacillales	Planococcaceae	Sporosarcina		2	0.000
Bacteria	Bacteroidetes	Sphingobacteriia	Sphingobacteriales	Flexibacteraceae	Runella	limosa	2	0.000
Bacteria	Proteobacteria	Alphaproteobacteria	Rhizobiales	Xanthobacteraceae	Blastochloris	gulmargensis	2	0.000
Bacteria	Firmicutes	Bacilli	Lactobacillales	Enterococcaceae	Enterococcus	hawaiiensis	2	0.000
Bacteria	Proteobacteria	Gammaproteobacteria	Enterobacteriales	Enterobacteriaceae	Enterobacter	hormaechei	2	0.000
Bacteria	Tenericutes	Mollicutes	Mycoplasmatales	Mycoplasmataceae	Mycoplasma	haemominutum	2	0.000
Bacteria	Actinobacteria	Actinobacteria	Actinomycetales	Cellulomonadaceae	Cellulomonas	composti	2	0.000
Bacteria	Proteobacteria	Betaproteobacteria	Burkholderiales	Burkholderiaceae	Lautropia		2	0.000
Bacteria	Firmicutes	Clostridia	Clostridiales	Syntrophomonadaceae	Syntrophomonas	bryantii	2	0.000
Bacteria	Firmicutes	Bacilli	Bacillales	Bacillaceae	Sediminibacillus	halophilus	2	0.000
Bacteria	Proteobacteria	Alphaproteobacteria	Rhodobacterales	Rhodobacteraceae	Rhodobacter	apigmentum	2	0.000
Bacteria	Bacteroidetes	Sphingobacteriia	Sphingobacteriales	Chitinophagaceae	Niabella	soli	2	0.000
Bacteria	Bacteroidetes	Bacteroidia	Bacteroidales	Prevotellaceae	Prevotella	pleuritidis	2	0.000
Bacteria	Actinobacteria	Actinobacteria	Actinomycetales	Propionibacteriaceae	Propionibacterium	acnes	2	0.000
Bacteria	Bacteroidetes	Sphingobacteriia	Sphingobacteriales	Chitinophagaceae	Sediminibacterium		2	0.000
Bacteria	Firmicutes	Bacilli	Bacillales	Paenibacillaceae	Paenibacillus	caespitis	2	0.000
Bacteria	Bacteroidetes	Flavobacteriia	Flavobacteriales	Flavobacteriaceae	Flavobacterium	terrigena	2	0.000
Bacteria	Actinobacteria	Actinobacteria	Actinomycetales	Streptosporangiaceae	Streptosporangium		2	0.000
Bacteria	Proteobacteria	Gammaproteobacteria	Alteromonadales	Alteromonadaceae	Candidatus Endobugula	sertula	2	0.000
Bacteria	Bacteroidetes	Sphingobacteriia	Sphingobacteriales	Chitinophagaceae	Flavisolibacter	ginsengisoli	2	0.000
Bacteria	Bacteroidetes	Bacteroidia	Bacteroidales	Prevotellaceae	Prevotella	intermedia	2	0.000
Bacteria	Proteobacteria	Betaproteobacteria	Burkholderiales	Comamonadaceae	Limnobacter	litoralis	2	0.000
Bacteria	Firmicutes	Bacilli	Bacillales	Staphylococcaceae	Salinicoccus	carnicancri	2	0.000
Bacteria	Actinobacteria	Actinobacteria	Actinomycetales	Thermomonosporaceae	Actinoallomurus		2	0.000
Bacteria	Actinobacteria	Actinobacteria	Actinomycetales	Sanguibacteraceae	Sanguibacter	suarezii	2	0.000
Bacteria	Firmicutes	Bacilli	Bacillales	Staphylococcaceae	Staphylococcus	fleurettii	2	0.000
Bacteria	Proteobacteria	Gammaproteobacteria	Alteromonadales	Alteromonadaceae			2	0.000
Bacteria	Firmicutes	Clostridia	Clostridiales	Clostridiaceae	Helcococcus	ovis	2	0.000
Bacteria	Proteobacteria	Alphaproteobacteria	Sphingomonadales	Sphingomonadaceae	Sphingomonas	asaccharolytica	2	0.000
Bacteria	Proteobacteria	Betaproteobacteria	Burkholderiales	Alcaligenaceae			2	0.000
Bacteria	Actinobacteria	Actinobacteria	Actinomycetales	Actinomycetaceae	Actinomyces	canis	2	0.000
Bacteria	Proteobacteria	Alphaproteobacteria	Rhizobiales	Bartonellaceae	Bartonella		2	0.000
Bacteria	Firmicutes	Bacilli	Lactobacillales	Enterococcaceae	Vagococcus		2	0.000
Bacteria	Firmicutes	Clostridia	Clostridiales	Clostridiaceae	Clostridium	bovipellis	2	0.000
Bacteria	Firmicutes	Bacilli	Bacillales	Planococcaceae	Planococcus		2	0.000
Bacteria	Chloroflexi	Anaerolineae	Anaerolineales	Anaerolinaceae	Longilinea	arvoryzae	2	0.000
Bacteria	Actinobacteria	Actinobacteria	Actinomycetales	Nocardiopsaceae	Nocardiopsis	terrae	2	0.000
Bacteria	Firmicutes	Bacilli	Bacillales	Bacillaceae	Bacillus	shandongensis	2	0.000
Bacteria	Proteobacteria	Gammaproteobacteria	Thiotrichales	Piscirickettsiaceae	Methylophaga	lonarensis	2	0.000
Bacteria	Tenericutes	Mollicutes	Mycoplasmatales	Mycoplasmataceae	Mycoplasma	insons	2	0.000
Bacteria	Actinobacteria	Actinobacteria	Bifidobacteriales	Bifidobacteriaceae	Bifidobacterium	subtile	2	0.000
Bacteria	Firmicutes	Clostridia	Clostridiales	Eubacteriaceae	Acetobacterium	submarinus	2	0.000
Bacteria	Proteobacteria	Gammaproteobacteria	Oceanospirillales	Saccharospirillaceae	Saccharospirillum		2	0.000
Bacteria	Firmicutes	Clostridia	Clostridiales	Lachnospiraceae	Blautia	hansenii	2	0.000
Bacteria	Actinobacteria	Actinobacteria	Actinomycetales	Thermomonosporaceae	Actinomadura		2	0.000
Bacteria	Bacteroidetes	Sphingobacteriia	Sphingobacteriales	Flammeovirgaceae	Flammeovirga	pacifica	2	0.000
Bacteria	Proteobacteria	Alphaproteobacteria	Caulobacterales	Caulobacteraceae	Phenylobacterium	mobile	2	0.000
Bacteria	Proteobacteria	Alphaproteobacteria	Rhizobiales	Bradyrhizobiaceae	Bradyrhizobium	japonicum	2	0.000
Bacteria	Firmicutes	Bacilli	Bacillales	Listeriaceae			2	0.000
Bacteria	Actinobacteria	Actinobacteria	Actinomycetales	Mycobacteriaceae	Mycobacterium	senuense	2	0.000
Bacteria	Actinobacteria	Acidimicrobiia	Acidimicrobiales	Acidimicrobiaceae	Ferrimicrobium	acidiphilum	2	0.000
Bacteria	Firmicutes	Bacilli	Lactobacillales	Streptococcaceae	Streptococcus	orisratti	2	0.000
Bacteria	Actinobacteria	Actinobacteria	Actinomycetales	Mycobacteriaceae	Mycobacterium	novocastrense	2	0.000
Bacteria	Proteobacteria	Gammaproteobacteria	Thiotrichales				2	0.000
Bacteria	Actinobacteria	Actinobacteria	Actinomycetales	Actinomycetaceae	Actinobaculum	massiliense	2	0.000
Bacteria	Proteobacteria	Gammaproteobacteria	Thiotrichales	Piscirickettsiaceae			2	0.000
Bacteria	Actinobacteria	Actinobacteria	Actinomycetales	Microbacteriaceae	Agromyces	succinolyticus	2	0.000
Bacteria	Bacteroidetes	Sphingobacteriia	Sphingobacteriales	Saprospiraceae	Lewinella	lutea	2	0.000
Bacteria	Proteobacteria	Alphaproteobacteria	Rhodobacterales	Rhodobacteraceae	Amaricoccus	kaplicensis	2	0.000
Bacteria	Actinobacteria	Actinobacteria	Actinomycetales	Pseudonocardiaceae	Prauserella		2	0.000
Bacteria	Chloroflexi	Anaerolineae	Anaerolineales	Anaerolinaceae	Anaerolinea	thermolimosa	2	0.000
Bacteria	Proteobacteria	Alphaproteobacteria	Rhodospirillales	Acetobacteraceae	Acidiphilium	symbioticum	2	0.000
Bacteria	Proteobacteria	Alphaproteobacteria	Sphingomonadales	Sphingomonadaceae	Sphingomonas	leidyia	2	0.000
Bacteria	Firmicutes	Clostridia	Clostridiales	Peptococcaceae	Desulfosporosinus	lacus	2	0.000
Bacteria	Proteobacteria	Betaproteobacteria	Burkholderiales	Burkholderiaceae	Burkholderia	sediminicola	2	0.000
Bacteria	Firmicutes	Bacilli	Lactobacillales	Streptococcaceae	Streptococcus	uberis	2	0.000
Bacteria	Proteobacteria	Gammaproteobacteria	Thiotrichales	Thiotrichaceae			2	0.000
Bacteria	Proteobacteria	Betaproteobacteria	Burkholderiales	Comamonadaceae	Pelomonas	puraquae	2	0.000
Bacteria	Thermotogae	Thermotogae	Thermotogales	Thermotogaceae	Kosmotoga	arenicorallina	2	0.000
Bacteria	Actinobacteria	Actinobacteria	Actinomycetales	Pseudonocardiaceae	Amycolatopsis	jejuensis	2	0.000
Bacteria	Firmicutes	Bacilli	Bacillales	Paenibacillaceae	Cohnella	hongkongensis	2	0.000
Bacteria	Proteobacteria	Gammaproteobacteria	Vibrionales	Vibrionaceae	Vibrio	neonatus	2	0.000
Bacteria	Firmicutes	Bacilli	Bacillales	Bacillaceae	Anoxybacillus	amylolyticus	2	0.000
Bacteria	Proteobacteria	Gammaproteobacteria	Xanthomonadales	Xanthomonadaceae	Xanthomonas	oryzae	2	0.000
Bacteria	Proteobacteria	Betaproteobacteria	Burkholderiales	Comamonadaceae	Polaromonas		2	0.000
Bacteria	Proteobacteria	Gammaproteobacteria	Pseudomonadales	Moraxellaceae	Moraxella	lacunata	2	0.000
Bacteria	Bacteroidetes	Bacteroidia	Bacteroidales	Porphyromonadaceae	Dysgonomonas	wimpennyi	2	0.000
Bacteria	Firmicutes	Bacilli	Bacillales	Bacillaceae	Bacillus	ginsenggisoli	2	0.000
Bacteria	Proteobacteria	Gammaproteobacteria	Xanthomonadales	Sinobacteraceae	Hydrocarboniphaga	daqingensis	2	0.000
Bacteria	Firmicutes	Clostridia	Coriobacteriales	Coriobacteriaceae			2	0.000
Bacteria	Bacteroidetes	Flavobacteriia	Flavobacteriales	Flavobacteriaceae	Myroides		2	0.000
Bacteria	Proteobacteria	Gammaproteobacteria	Xanthomonadales	Xanthomonadaceae	Stenotrophomonas	terrae	2	0.000
Bacteria	Firmicutes	Bacilli	Lactobacillales	Streptococcaceae	Streptococcus	salivarius	2	0.000
Bacteria	Proteobacteria	Betaproteobacteria	Burkholderiales	Comamonadaceae	Leptothrix	discophora	2	0.000
Bacteria	Proteobacteria	Gammaproteobacteria	Oceanospirillales	Halomonadaceae	Kushneria	indalinina	2	0.000
Bacteria	Firmicutes	Bacilli	Bacillales	Bacillaceae	Bacillus	isabeliae	2	0.000
Bacteria	Firmicutes	Clostridia	Thermoanaerobacterales	Thermoanaerobacteraceae	Ammonifex	thiophilus	2	0.000
Bacteria	Proteobacteria	Deltaproteobacteria	Desulfovibrionales	Desulfovibrionaceae	Desulfovibrio	fairfieldensis	2	0.000
Bacteria	Firmicutes	Bacilli	Bacillales	Staphylococcaceae	Macrococcus	bovicus	2	0.000
Bacteria	Proteobacteria	Gammaproteobacteria	Xanthomonadales	Xanthomonadaceae	Lysobacter		2	0.000
Bacteria	Firmicutes	Clostridia	Clostridiales	Veillonellaceae	Veillonella	ratti	2	0.000
Bacteria	Proteobacteria	Gammaproteobacteria	Oceanospirillales	Oceanospirillaceae	Marinomonas	basaltis	2	0.000
Bacteria	Firmicutes	Bacilli	Bacillales	Staphylococcaceae	Staphylococcus	pseudolugdunensis	2	0.000
Bacteria	Bacteroidetes	Bacteroidia	Bacteroidales	Prevotellaceae	Prevotella	oulorum	2	0.000
Bacteria	Firmicutes	Bacilli	Bacillales	Paenibacillaceae	Brevibacillus	ginsengisoli	2	0.000
Bacteria	Firmicutes	Bacilli	Bacillales	Bacillaceae	Bacillus	deserti	2	0.000
Bacteria	Proteobacteria	Alphaproteobacteria	Caulobacterales	Caulobacteraceae	Arthrospira		2	0.000
Bacteria	Bacteroidetes	Sphingobacteriia	Sphingobacteriales	Saprospiraceae	Lewinella		2	0.000
Bacteria	Firmicutes	Clostridia	Coriobacteriales	Coriobacteriaceae	Collinsella	aerofaciens	2	0.000
Archaea	Euryarchaeota	Halobacteria	Halobacteriales	Halobacteriaceae	Halococcus	thailandensis	2	0.000
Bacteria	Firmicutes	Bacilli	Lactobacillales	Lactobacillaceae	Lactobacillus	parafarraginis	1	0.000
Bacteria	Bacteroidetes	Bacteroidia	Bacteroidales	Prevotellaceae	Prevotella	maculosa	1	0.000
Bacteria	Proteobacteria	Gammaproteobacteria	Legionellales				1	0.000
Bacteria	Proteobacteria	Gammaproteobacteria	Pseudomonadales	Pseudomonadaceae	Pseudomonas	caricapapayae	1	0.000
Bacteria	Proteobacteria	Deltaproteobacteria	Desulfuromonadales	Pelobacteraceae	Pelobacter	acetylenicus	1	0.000
Bacteria	Actinobacteria	Actinobacteria	Bifidobacteriales	Bifidobacteriaceae	Alloscardovia		1	0.000
Bacteria	Firmicutes	Clostridia	Clostridiales	Clostridiaceae	Sedimentibacter	hongkongensis	1	0.000
Bacteria	Proteobacteria	Alphaproteobacteria	Rhizobiales	Xanthobacteraceae	Ancylobacter	rudongensis	1	0.000
Bacteria	Actinobacteria	Actinobacteria	Actinomycetales	Microbacteriaceae	Agrococcus		1	0.000
Bacteria	Proteobacteria	Alphaproteobacteria	Rhodospirillales	Rhodospirillaceae	Azospirillum	rugosum	1	0.000
Bacteria	Proteobacteria	Deltaproteobacteria	Desulfuromonadales	Desulfuromonadaceae	Desulfuromonas	svalbardensis	1	0.000
Bacteria	Proteobacteria	Alphaproteobacteria	Rhodospirillales	Acetobacteraceae	Acidocella	aluminiidurans	1	0.000
Bacteria	Proteobacteria	Epsilonproteobacteria	Campylobacterales	Helicobacteraceae	Helicobacter	mastomyrinus	1	0.000
Bacteria	Actinobacteria	Actinobacteria	Actinomycetales	Pseudonocardiaceae	Pseudonocardia	thermophila	1	0.000
Bacteria	Proteobacteria	Alphaproteobacteria	Rhodospirillales	Acetobacteraceae	Roseomonas	massiliensis	1	0.000
Bacteria	Bacteroidetes	Sphingobacteriia	Sphingobacteriales	Sphingobacteriaceae	Pedobacter	kwangyangensis	1	0.000
Bacteria	Actinobacteria	Thermoleophilia	Solirubrobacterales	Conexibacteraceae	Conexibacter		1	0.000
Bacteria	Proteobacteria	Gammaproteobacteria	Thiotrichales	Piscirickettsiaceae	Methylophaga	thiooxydans	1	0.000
Bacteria	Chloroflexi	Ktedonobacteria	Thermogemmatisporales	Thermogemmatisporaceae	Thermogemmatispora	foliorum	1	0.000
Bacteria	Actinobacteria	Actinobacteria	Actinomycetales	Micrococcaceae	Micrococcus	flavus	1	0.000
Bacteria	Actinobacteria	Actinobacteria	Actinomycetales	Bogoriellaceae	Georgenia	deserti	1	0.000
Bacteria	Firmicutes	Clostridia	Clostridiales	Peptostreptococcaceae	Peptostreptococcus		1	0.000
Bacteria	Proteobacteria	Gammaproteobacteria	Pasteurellales	Pasteurellaceae	Actinobacillus	capsulatus	1	0.000
Bacteria	Proteobacteria	Gammaproteobacteria	Thiotrichales	Thiotrichaceae	Leucothrix	mucor	1	0.000
Bacteria	Proteobacteria	Gammaproteobacteria	Pseudomonadales	Moraxellaceae	Moraxella	equi	1	0.000
Bacteria	Proteobacteria	Gammaproteobacteria	Enterobacteriales	Enterobacteriaceae	Edwardsiella	hoshinae	1	0.000
Bacteria	Actinobacteria	Actinobacteria	Actinomycetales	Nocardiaceae	Rhodococcus		1	0.000
Bacteria	Actinobacteria	Actinobacteria	Actinomycetales	Mycobacteriaceae	Mycobacterium	simulans	1	0.000
Bacteria	Proteobacteria	Epsilonproteobacteria	Campylobacterales	Campylobacteraceae	Arcobacter	marinus	1	0.000
Bacteria	Firmicutes	Bacilli	Bacillales	Planococcaceae	Sporosarcina	contaminans	1	0.000
Bacteria	Proteobacteria	Gammaproteobacteria	Chromatiales	Ectothiorhodospiraceae	Thiorhodospira		1	0.000
Bacteria	Bacteroidetes	Bacteroidia	Bacteroidales	Bacteroidaceae	Bacteroides	vulgatus	1	0.000
Bacteria	Proteobacteria	Gammaproteobacteria	Chromatiales	Ectothiorhodospiraceae	Methylonatrum	kenyense	1	0.000
Bacteria	Proteobacteria	Alphaproteobacteria	Rhodobacterales	Rhodobacteraceae	Paracoccus		1	0.000
Bacteria	Proteobacteria	Deltaproteobacteria	Desulfovibrionales	Desulfohalobiaceae	Desulfonatronovibrio		1	0.000
Bacteria	Actinobacteria	Actinobacteria	Actinomycetales	Pseudonocardiaceae	Jiangella	ginsengisoli	1	0.000
Bacteria	Tenericutes	Mollicutes	Acholeplasmatales	Acholeplasmataceae	Candidatus Phytoplasma	pini	1	0.000
Bacteria	Firmicutes	Bacilli	Bacillales	Planococcaceae	Planomicrobium	stackebrandtii	1	0.000
Bacteria	Firmicutes	Clostridia	Halanaerobiales	Halobacteroidaceae	Natroniella		1	0.000
Bacteria	Proteobacteria	Alphaproteobacteria	Rhizobiales	Bradyrhizobiaceae	Nitrobacter	alkalicus	1	0.000
Bacteria	Firmicutes	Bacilli	Bacillales	Bacillaceae	Virgibacillus	byunsanensis	1	0.000
Bacteria	Firmicutes	Bacilli	Lactobacillales	Lactobacillaceae	Lactobacillus	faeni	1	0.000
Bacteria	Proteobacteria	Betaproteobacteria	Burkholderiales	Comamonadaceae	Methylibium		1	0.000
Bacteria	Firmicutes	Bacilli	Exiguobacterales	Exiguobacteraceae	Exiguobacterium	taiwanense	1	0.000
Bacteria	Firmicutes	Bacilli	Bacillales	Staphylococcaceae	Staphylococcus	hominis	1	0.000
Bacteria	Proteobacteria	Betaproteobacteria	Methylophilales	Methylophilaceae	Methylotenera	versatilis	1	0.000
Bacteria	Firmicutes	Bacilli	Lactobacillales	Lactobacillaceae	Lactobacillus	apis	1	0.000
Bacteria	Firmicutes	Bacilli	Bacillales	Bacillaceae	Virgibacillus		1	0.000
Bacteria	Proteobacteria	Gammaproteobacteria	Oceanospirillales	Oceanospirillaceae	Marinobacterium	sediminicola	1	0.000
Bacteria	Proteobacteria	Betaproteobacteria	Hydrogenophilales	Hydrogenophilaceae	Thiobacillus	thiophilus	1	0.000
Bacteria	Firmicutes	Bacilli	Lactobacillales	Carnobacteriaceae	Trichococcus	flocculiformis	1	0.000
Bacteria	Proteobacteria	Betaproteobacteria	Burkholderiales	Burkholderiaceae	Burkholderia	sartisoli	1	0.000
Bacteria	Proteobacteria	Alphaproteobacteria	Sphingomonadales	Sphingomonadaceae	Sphingomonas	abaci	1	0.000
Bacteria	Firmicutes	Bacilli	Bacillales	Planococcaceae	Ureibacillus	terrenus	1	0.000
Bacteria	Proteobacteria	Gammaproteobacteria	Pseudomonadales	Moraxellaceae	Moraxella		1	0.000
Bacteria	Proteobacteria	Betaproteobacteria	Burkholderiales	Alcaligenaceae	Denitrobacter	permanens	1	0.000
Bacteria	Firmicutes	Bacilli	Bacillales	Bacillaceae	Geobacillus	anatolicus	1	0.000
Bacteria	Proteobacteria	Betaproteobacteria	Neisseriales	Neisseriaceae	Kingella		1	0.000
Bacteria	Firmicutes	Bacilli	Bacillales	Bacillaceae	Bacillus	oryzae	1	0.000
Bacteria	Proteobacteria	Alphaproteobacteria	Rhizobiales	Bartonellaceae	Bartonella	rochalimae	1	0.000
Bacteria	Actinobacteria	Actinobacteria	Actinomycetales	Microbacteriaceae	Agrococcus	terreus	1	0.000
Bacteria	Cyanobacteria	Oscillatoriophycideae	Chroococcales	Phormidiaceae			1	0.000
Bacteria	Chrysiogenetes	Chrysiogenetes	Chrysiogenales	Chrysiogenaceae	Desulfurispirillum	alkaliphilum	1	0.000
Bacteria	Bacteroidetes	Flavobacteriia	Flavobacteriales	Flavobacteriaceae	Aquimarina	macrocephali	1	0.000
Bacteria	Actinobacteria	Actinobacteria	Actinomycetales	Pseudonocardiaceae	Pseudonocardia	hydrocarbonoxydans	1	0.000
Bacteria	Actinobacteria	Actinobacteria	Actinomycetales	Pseudonocardiaceae	Pseudonocardia	kongjuensis	1	0.000
Bacteria	Proteobacteria	Gammaproteobacteria	Pseudomonadales	Pseudomonadaceae	Pseudomonas	metavorans	1	0.000
Bacteria	Actinobacteria	Actinobacteria	Actinomycetales	Mycobacteriaceae	Mycobacterium	neworleansense	1	0.000
Bacteria	Proteobacteria	Gammaproteobacteria	Alteromonadales	Psychromonadaceae	Psychromonas	ossibalaenae	1	0.000
Bacteria	Firmicutes	Erysipelotrichi	Erysipelotrichales	Erysipelotrichaceae	Bulleidia	extructa	1	0.000
Bacteria	Actinobacteria	Actinobacteria	Actinomycetales	Pseudonocardiaceae	Pseudonocardia	babensis	1	0.000
Bacteria	Proteobacteria	Gammaproteobacteria	Enterobacteriales	Enterobacteriaceae	Enterobacter	amnigenus	1	0.000
Bacteria	Proteobacteria	Gammaproteobacteria	Legionellales	Legionellaceae	Legionella	cherrii	1	0.000
Bacteria	Bacteroidetes	Flavobacteriia	Flavobacteriales	Flavobacteriaceae	Tenacibaculum	adriaticum	1	0.000
Bacteria	Actinobacteria	Actinobacteria	Actinomycetales	Pseudonocardiaceae	Saccharopolyspora	halophila	1	0.000
Bacteria	Bacteroidetes	Bacteroidia	Bacteroidales	Prevotellaceae	Prevotella	marshii	1	0.000
Bacteria	Actinobacteria	Actinobacteria	Actinomycetales	Actinosynnemataceae	Actinoalloteichus	alkalophilus	1	0.000
Bacteria	Firmicutes	Bacilli	Bacillales	Paenibacillaceae	Ammoniphilus	oxalivorans	1	0.000
Bacteria	Proteobacteria	Deltaproteobacteria	Desulfobacterales	Desulfobulbaceae	Desulfobulbus	elongatus	1	0.000
Bacteria	Bacteroidetes	Bacteroidia	Bacteroidales	Bacteroidaceae	Bacteroides	fragilis	1	0.000
Bacteria	Actinobacteria	Actinobacteria	Actinomycetales	Micrococcaceae	Nesterenkonia		1	0.000
Bacteria	Proteobacteria	Deltaproteobacteria	Myxococcales	Haliangiaceae	Haliangium		1	0.000
Bacteria	Actinobacteria	Actinobacteria	Actinomycetales	Micromonosporaceae	Actinocatenispora		1	0.000
Bacteria	Proteobacteria	Gammaproteobacteria	Vibrionales	Vibrionaceae	Vibrio	caribbenthicus	1	0.000
Bacteria	Proteobacteria	Alphaproteobacteria	Caulobacterales	Caulobacteraceae	Caulobacter	tundrae	1	0.000
Bacteria	Proteobacteria	Gammaproteobacteria	Enterobacteriales	Enterobacteriaceae	Erwinia	billingiae	1	0.000
Bacteria	Firmicutes	Clostridia	Thermoanaerobacterales	Thermoanaerobacteraceae	Thermoanaerobacter	thermocopriae	1	0.000
Bacteria	Cyanobacteria	Nostocophycideae	Nostocales	Nostocaceae	Dolichospermum		1	0.000
Bacteria	Firmicutes	Clostridia	Clostridiales	Clostridiaceae	Anaerococcus	vaginalis	1	0.000
Bacteria	Proteobacteria	Deltaproteobacteria	Myxococcales				1	0.000
Bacteria	Firmicutes	Bacilli	Bacillales	Staphylococcaceae	Staphylococcus	epidermidis	1	0.000
Bacteria	Firmicutes	Bacilli	Exiguobacterales	Exiguobacteraceae	Exiguobacterium	soli	1	0.000
Bacteria	Cyanobacteria	Oscillatoriophycideae					1	0.000
Bacteria	Firmicutes	Bacilli	Bacillales	Paenibacillaceae	Paenibacillus	pinihumi	1	0.000
Bacteria	Proteobacteria	Betaproteobacteria	Rhodocyclales	Rhodocyclaceae	Azoarcus		1	0.000
Bacteria	Proteobacteria	Gammaproteobacteria	Xanthomonadales	Xanthomonadaceae	Luteimonas		1	0.000
Bacteria	Thermi	Deinococci	Deinococcales	Deinococcaceae	Deinococcus	piscis	1	0.000
Bacteria	Actinobacteria	Actinobacteria	Actinomycetales	Corynebacteriaceae	Corynebacterium	acetoacidophilum	1	0.000
Bacteria	Fibrobacteres	Fibrobacteria	Fibrobacterales	Fibrobacteraceae	Fibrobacter	intestinalis	1	0.000
Bacteria	Actinobacteria	Actinobacteria	Actinomycetales	Kineosporiaceae	Kineosporia		1	0.000
Bacteria	Proteobacteria	Alphaproteobacteria	Rhodobacterales	Rhodobacteraceae	Ruegeria		1	0.000
Bacteria	Proteobacteria	Deltaproteobacteria	Desulfovibrionales	Desulfovibrionaceae	Desulfovibrio	piger	1	0.000
Bacteria	Firmicutes	Bacilli	Bacillales	Bacillaceae	Pontibacillus	marinus	1	0.000
Bacteria	Proteobacteria	Betaproteobacteria	Burkholderiales	Comamonadaceae	Comamonas	composti	1	0.000
Bacteria	Firmicutes	Bacilli	Bacillales	Staphylococcaceae	Jeotgalicoccus	coquinae	1	0.000
Bacteria	Actinobacteria	Actinobacteria	Actinomycetales	Streptomycetaceae	Streptomyces	auratus	1	0.000
Bacteria	Bacteroidetes	Flavobacteriia	Flavobacteriales	Flavobacteriaceae	Salegentibacter		1	0.000
Bacteria	Proteobacteria	Alphaproteobacteria	Rhizobiales	Bradyrhizobiaceae	Bradyrhizobium	elkanii	1	0.000
Bacteria	Proteobacteria	Epsilonproteobacteria	Campylobacterales	Campylobacteraceae			1	0.000
Bacteria	Firmicutes	Clostridia	Clostridiales	Clostridiaceae	Clostridium	tepidiprofundi	1	0.000
Bacteria	Firmicutes	Clostridia	Clostridiales	Clostridiaceae	Clostridium	aestuarii	1	0.000
Bacteria	Proteobacteria	Gammaproteobacteria	Oceanospirillales	Litoricolaceae	Litoricola	marina	1	0.000
Bacteria	Actinobacteria	Actinobacteria	Actinomycetales	Corynebacteriaceae	Corynebacterium	canis	1	0.000
Bacteria	Firmicutes	Bacilli	Lactobacillales	Leuconostocaceae	Weissella	minor	1	0.000
Bacteria	Actinobacteria	Actinobacteria	Actinomycetales	Kineosporiaceae			1	0.000
Bacteria	Firmicutes	Bacilli	Bacillales	Bacillaceae	Bacillus	litoralis	1	0.000
Bacteria	Actinobacteria	Actinobacteria	Actinomycetales	Nocardioidaceae	Kribbella	sandramycini	1	0.000
Bacteria	Tenericutes	Mollicutes	Acholeplasmatales	Acholeplasmataceae	Candidatus Phytoplasma	brasiliense	1	0.000
Bacteria	Firmicutes	Bacilli	Bacillales	Staphylococcaceae	Staphylococcus	massiliensis	1	0.000
Bacteria	Actinobacteria	Actinobacteria	Actinomycetales	Nocardiaceae	Rhodococcus	equi	1	0.000
Bacteria	Firmicutes	Bacilli	Lactobacillales	Enterococcaceae	Vagococcus	penaei	1	0.000
Bacteria	Actinobacteria	Actinobacteria	Actinomycetales	Micromonosporaceae	Catellatospora	yuxiensis	1	0.000
Bacteria	Actinobacteria	Actinobacteria	Actinomycetales	Pseudonocardiaceae	Saccharopolyspora	flava	1	0.000
Bacteria	Proteobacteria	Betaproteobacteria	Burkholderiales	Oxalobacteraceae	Janthinobacterium	agaricidamnosum	1	0.000
Bacteria	Proteobacteria	Gammaproteobacteria	Xanthomonadales	Xanthomonadaceae	Stenotrophomonas	maltophilia	1	0.000
Bacteria	Firmicutes	Clostridia	Coriobacteriales	Coriobacteriaceae	Adlercreutzia		1	0.000
Bacteria	Proteobacteria	Alphaproteobacteria	Rhodobacterales	Rhodobacteraceae	Rhodobacter		1	0.000
Bacteria	Proteobacteria	Alphaproteobacteria	Rickettsiales	Anaplasmataceae	Neorickettsia	helminthoeca	1	0.000
Bacteria	Proteobacteria	Deltaproteobacteria	Desulfovibrionales				1	0.000
Bacteria	Proteobacteria	Betaproteobacteria	Burkholderiales	Comamonadaceae	Hydrogenophaga		1	0.000
Bacteria	Proteobacteria	Gammaproteobacteria	Pseudomonadales	Moraxellaceae	Acinetobacter	psychrotolerans	1	0.000
Bacteria	Proteobacteria	Gammaproteobacteria	Xanthomonadales	Xanthomonadaceae	Luteimonas	terricola	1	0.000
Bacteria	Firmicutes	Bacilli	Lactobacillales	Lactobacillaceae	Lactobacillus	antri	1	0.000
Bacteria	Firmicutes	Bacilli	Bacillales	Bacillaceae	Bacillus	pseudomegaterium	1	0.000
Bacteria	Proteobacteria	Alphaproteobacteria	Rhizobiales	Xanthobacteraceae	Azorhizobium		1	0.000
Bacteria	Spirochaetes	Leptospirae	Leptospirales	Leptospiraceae	Leptospira	licerasiae	1	0.000
Bacteria	Firmicutes	Bacilli	Lactobacillales	Lactobacillaceae	Lactobacillus	siliginis	1	0.000
Bacteria	Actinobacteria	Actinobacteria	Actinomycetales	Corynebacteriaceae	Corynebacterium	minutissimum	1	0.000
Bacteria	Proteobacteria	Alphaproteobacteria	Rhodobacterales	Rhodobacteraceae	Amaricoccus	macauensis	1	0.000
Bacteria	Actinobacteria	Actinobacteria	Actinomycetales	Micrococcaceae	Arthrobacter	creatinolyticus	1	0.000
Bacteria	Bacteroidetes	Flavobacteriia	Flavobacteriales	Flavobacteriaceae	Psychroflexus	gondwanensis	1	0.000
Bacteria	Actinobacteria	Actinobacteria	Actinomycetales	Propionibacteriaceae	Propionibacterium	avidum	1	0.000
Bacteria	Actinobacteria	Actinobacteria	Actinomycetales	Microbacteriaceae	Microbacterium	xinjiangensis	1	0.000
Bacteria	Proteobacteria	Gammaproteobacteria	Chromatiales	Ectothiorhodospiraceae	Halorhodospira	halochloris	1	0.000
Bacteria	Proteobacteria	Gammaproteobacteria	Pseudomonadales	Moraxellaceae	Acinetobacter	tjernbergiae	1	0.000
Bacteria	Chloroflexi	Anaerolineae	Anaerolineales	Anaerolinaceae			1	0.000
Bacteria	Bacteroidetes	Flavobacteriia	Flavobacteriales	Flavobacteriaceae	Maribacter	goseongensis	1	0.000
Bacteria	Proteobacteria	Alphaproteobacteria	Sphingomonadales	Sphingomonadaceae	Novosphingobium	hassiacum	1	0.000
Bacteria	Firmicutes	Bacilli	Bacillales	Bacillaceae	Anoxybacillus	tengchongensis	1	0.000
Bacteria	Bacteroidetes	Sphingobacteriia	Sphingobacteriales	Sphingobacteriaceae	Sphingobacterium	shayense	1	0.000
Bacteria	Proteobacteria	Betaproteobacteria	Rhodocyclales	Rhodocyclaceae	Hydrogenophilus	denitrificans	1	0.000
Bacteria	Actinobacteria	Actinobacteria	Actinomycetales	Thermomonosporaceae	Actinocorallia	herbida	1	0.000
Bacteria	Proteobacteria	Betaproteobacteria	Rhodocyclales	Rhodocyclaceae	Dechloromonas		1	0.000
Bacteria	Firmicutes	Clostridia	Clostridiales	Syntrophomonadaceae	Syntrophomonas	cellicola	1	0.000
Bacteria	Proteobacteria	Gammaproteobacteria	Pseudomonadales	Moraxellaceae	Moraxella	caviae	1	0.000
Bacteria	Proteobacteria	Deltaproteobacteria	Syntrophobacterales	Desulfobacteraceae	Desulfosarcina	ovata	1	0.000
Bacteria	Proteobacteria	Betaproteobacteria	Rhodocyclales	Rhodocyclaceae	Uliginosibacterium	gangwonense	1	0.000
Bacteria	Firmicutes	Bacilli	Bacillales	Paenibacillaceae	Paenibacillus	ourofinensis	1	0.000
Bacteria	Firmicutes	Bacilli	Bacillales	Paenibacillaceae	Thermobacillus	xylanilyticus	1	0.000
Bacteria	Actinobacteria	Actinobacteria	Actinomycetales	Corynebacteriaceae	Corynebacterium	doosanense	1	0.000
Bacteria	Proteobacteria	Alphaproteobacteria	Sphingomonadales	Sphingomonadaceae	Novosphingobium	yangbajingensis	1	0.000
Bacteria	Verrucomicrobia	Opitutae	Cerasicoccales	Cerasicoccaceae	Cerasicoccus	arenae	1	0.000
Bacteria	Proteobacteria	Alphaproteobacteria	Caulobacterales	Caulobacteraceae	Phenylobacterium	immobile	1	0.000
Bacteria	Firmicutes	Bacilli	Bacillales	Bacillaceae	Bacillus	aminovorans	1	0.000
Bacteria	Verrucomicrobia	Opitutae					1	0.000
Bacteria	Actinobacteria	Actinobacteria	Actinomycetales	Actinopolysporaceae	Actinopolyspora	salina	1	0.000
Bacteria	Proteobacteria	Betaproteobacteria	Burkholderiales	Comamonadaceae	Hydrogenophaga	defluvii	1	0.000
Bacteria	Actinobacteria	Actinobacteria	Actinomycetales	Microbacteriaceae	Microbacterium	binotii	1	0.000
Bacteria	Proteobacteria	Betaproteobacteria	Burkholderiales	Comamonadaceae	Comamonas		1	0.000
Bacteria	Firmicutes	Clostridia	Thermoanaerobacterales	Thermoanaerobacteraceae	Moorella		1	0.000
Bacteria	Actinobacteria	Actinobacteria	Actinomycetales	Mycobacteriaceae	Mycobacterium	engbaekii	1	0.000
Bacteria	Proteobacteria	Alphaproteobacteria	Rhodobacterales	Rhodobacteraceae	Paracoccus	sulfuroxidans	1	0.000
Bacteria	Actinobacteria	Actinobacteria	Actinomycetales	Promicromonosporaceae	Promicromonospora	kroppenstedtii	1	0.000
Bacteria	Firmicutes	Clostridia	Clostridiales	Clostridiaceae	Peptoniphilus	tyrrelliae	1	0.000
Bacteria	Proteobacteria	Alphaproteobacteria	Rhodobacterales				1	0.000
Bacteria	Actinobacteria	Actinobacteria	Actinomycetales	Gordoniaceae	Gordonia	australis	1	0.000
Bacteria	Firmicutes	Bacilli	Bacillales	Paenibacillaceae	Paenibacillus	pocheonensis	1	0.000
Archaea	Crenarchaeota	Thermoprotei	Desulfurococcales	Desulfurococcaceae	Desulfurococcus		1	0.000
Bacteria	Proteobacteria	Alphaproteobacteria	Rhizobiales	Methylobacteriaceae	Methylobacterium	jeotgali	1	0.000
Bacteria	Firmicutes	Bacilli	Bacillales	Bacillaceae	Lentibacillus		1	0.000
Bacteria	Firmicutes	Bacilli	Bacillales	Paenibacillaceae	Paenibacillus	thailandensis	1	0.000
Bacteria	Proteobacteria	Alphaproteobacteria	Rhizobiales	Methylocystaceae	Methylosinus		1	0.000
Bacteria	Proteobacteria	Gammaproteobacteria	Alteromonadales	Shewanellaceae	Shewanella	upenei	1	0.000
Bacteria	Proteobacteria	Alphaproteobacteria	Sphingomonadales	Sphingomonadaceae	Sphingobium	abikonense	1	0.000
Bacteria	Actinobacteria	Actinobacteria	Actinomycetales	Actinomycetaceae	Actinomyces	suimastitidis	1	0.000
