# Supplementary material for: The human jejunum has an endogenous microbiota that differs from those in the oral cavity and colon
Source: BMC Microbiol. 2017 Jul 17;17:160. doi: 10.1186/s12866-017-1059-6 (PMC5513040; doi:10.1186/s12866-017-1059-6)
Supplement: Supplementary file 14 — M. Illumina abundance summary file. Distribution of microbiota from raw Illumina file. (CSV 111 kb) [file 12866_2017_1059_MOESM14_ESM.csv]

Kingdom	Phylum	Class	Order	Family	Genus	Species	num_hits	%_hits
Unclassified							1084	0.088
Bacteria	Firmicutes	Bacilli	Lactobacillales	Streptococcaceae	Streptococcus	tigurinus	147306	11.929
Bacteria	Firmicutes	Bacilli	Lactobacillales	Streptococcaceae	Streptococcus		107838	8.733
Bacteria	Firmicutes	Bacilli	Lactobacillales	Streptococcaceae	Streptococcus	vestibularis	93072	7.537
Bacteria	Firmicutes	Clostridia	Clostridiales	Veillonellaceae	Veillonella	atypica	58245	4.717
Bacteria	Bacteroidetes	Bacteroidia	Bacteroidales	Prevotellaceae	Prevotella	melaninogenica	50207	4.066
Bacteria	Firmicutes	Bacilli	Lactobacillales	Streptococcaceae	Streptococcus	parasanguinis	38809	3.143
Bacteria	Proteobacteria	Gammaproteobacteria	Enterobacteriales	Enterobacteriaceae	Escherichia	albertii	36955	2.993
Bacteria	Actinobacteria	Actinobacteria	Actinomycetales	Micrococcaceae	Rothia	mucilaginosa	36850	2.984
Bacteria	Bacteroidetes	Bacteroidia	Bacteroidales	Prevotellaceae	Prevotella	histicola	28629	2.318
Bacteria	Actinobacteria	Actinobacteria	Actinomycetales	Micrococcaceae	Rothia		28351	2.296
Bacteria	Proteobacteria	Gammaproteobacteria	Pasteurellales	Pasteurellaceae	Mannheimia	caviae	27174	2.2
Bacteria	Proteobacteria	Gammaproteobacteria	Pasteurellales	Pasteurellaceae	Haemophilus	parainfluenzae	26042	2.109
Bacteria	Firmicutes	Bacilli	Lactobacillales	Streptococcaceae	Streptococcus	bovis	25389	2.056
Bacteria	Firmicutes	Bacilli	Lactobacillales	Streptococcaceae	Streptococcus	pseudopneumoniae	25179	2.039
Bacteria	Actinobacteria	Actinobacteria	Actinomycetales	Actinomycetaceae	Actinomyces	odontolyticus	21378	1.731
Bacteria	Bacteroidetes	Bacteroidia	Bacteroidales	Prevotellaceae	Prevotella	veroralis	21047	1.704
Bacteria	Actinobacteria	Actinobacteria	Actinomycetales				15659	1.268
Bacteria	Firmicutes	Clostridia	Clostridiales	Veillonellaceae	Veillonella	dispar	14500	1.174
Bacteria	Fusobacteria	Fusobacteria	Fusobacteriales	Fusobacteriaceae	Fusobacterium	nucleatum	11518	0.933
Bacteria	Firmicutes	Clostridia	Clostridiales	Veillonellaceae	Veillonella		10930	0.885
Bacteria	Bacteroidetes	Bacteroidia	Bacteroidales	Bacteroidaceae	Bacteroides	denticanum	10748	0.87
Bacteria	Firmicutes	Bacilli	Gemellales	Gemellaceae	Gemella	cunicula	10524	0.852
Bacteria	Actinobacteria	Actinobacteria	Actinomycetales	Actinomycetaceae	Actinomyces	lingnae	10117	0.819
Bacteria	Firmicutes	Bacilli	Lactobacillales	Carnobacteriaceae	Granulicatella	adiacens	9793	0.793
Bacteria	Firmicutes	Bacilli	Gemellales	Gemellaceae	Gemella	sanguinis	9683	0.784
Bacteria	Firmicutes	Bacilli	Gemellales	Gemellaceae	Gemella		9655	0.782
Bacteria	Firmicutes	Bacilli	Lactobacillales	Streptococcaceae	Streptococcus	oralis	9042	0.732
Bacteria	Firmicutes	Bacilli	Lactobacillales	Streptococcaceae	Streptococcus	infantis	8519	0.69
Bacteria	Proteobacteria	Epsilonproteobacteria	Campylobacterales	Campylobacteraceae	Campylobacter	concisus	8461	0.685
Bacteria	Actinobacteria	Actinobacteria	Actinomycetales	Actinomycetaceae	Actinomyces		8415	0.681
Bacteria	Firmicutes	Clostridia	Clostridiales	Veillonellaceae	Veillonella	montpellierensis	8365	0.677
Bacteria	Proteobacteria	Alphaproteobacteria	Caulobacterales	Caulobacteraceae	Phenylobacterium	lituiforme	8240	0.667
Bacteria							8139	0.659
Bacteria	Fusobacteria	Fusobacteria	Fusobacteriales	Fusobacteriaceae	Fusobacterium	naviforme	7908	0.64
Bacteria	Firmicutes	Erysipelotrichi	Erysipelotrichales	Erysipelotrichaceae	Bulleidia	moorei	7535	0.61
Bacteria	Proteobacteria	Gammaproteobacteria	Enterobacteriales	Enterobacteriaceae	Serratia	entomophila	7500	0.607
Bacteria	Proteobacteria	Gammaproteobacteria	Enterobacteriales	Enterobacteriaceae			6949	0.563
Bacteria	Bacteroidetes	Bacteroidia	Bacteroidales	Prevotellaceae	Prevotella	salivae	6920	0.56
Bacteria	Proteobacteria	Betaproteobacteria	Burkholderiales	Burkholderiaceae	Lautropia	mirabilis	6524	0.528
Bacteria	Proteobacteria						6493	0.526
Bacteria	Firmicutes	Clostridia	Clostridiales	Lachnospiraceae	Oribacterium	sinus	6307	0.511
Bacteria	Firmicutes	Clostridia	Clostridiales	Lachnospiraceae	Moryella		6250	0.506
Bacteria	Firmicutes	Bacilli	Lactobacillales	Streptococcaceae	Streptococcus	peroris	6032	0.488
Bacteria	Bacteroidetes	Bacteroidia	Bacteroidales	Prevotellaceae	Prevotella	nanceiensis	5893	0.477
Bacteria	Proteobacteria	Gammaproteobacteria	Pasteurellales	Pasteurellaceae			5830	0.472
Bacteria	Actinobacteria	Actinobacteria	Actinomycetales	Actinomycetaceae	Parascardovia		5640	0.457
Bacteria	Bacteroidetes	Bacteroidia	Bacteroidales	Bacteroidaceae	Bacteroides		5443	0.441
Bacteria	Actinobacteria	Actinobacteria	Actinomycetales	Actinomycetaceae	Actinomyces	turicensis	5376	0.435
Bacteria	Firmicutes	Bacilli	Lactobacillales				5341	0.433
Bacteria	Firmicutes	Clostridia	Clostridiales	Veillonellaceae	Veillonella	denticariosi	5135	0.416
Bacteria	Firmicutes	Clostridia	Clostridiales	Veillonellaceae	Megasphaera	micronuciformis	5065	0.41
Bacteria	Fusobacteria	Fusobacteria	Fusobacteriales	Fusobacteriaceae	Fusobacterium		4642	0.376
Bacteria	Firmicutes	Clostridia	Clostridiales	Veillonellaceae	Selenomonas		4516	0.366
Bacteria	Bacteroidetes	Bacteroidia	Bacteroidales	Paraprevotellaceae	Prevotella		4417	0.358
Bacteria	Bacteroidetes	Bacteroidia	Bacteroidales	Prevotellaceae	Prevotella		4413	0.357
Bacteria	Bacteroidetes	Sphingobacteriia	Sphingobacteriales	Chitinophagaceae	Chitinophaga	soli	4064	0.329
Bacteria	Proteobacteria	Betaproteobacteria	Neisseriales	Neisseriaceae	Neisseria	elongata	3977	0.322
Bacteria	Proteobacteria	Gammaproteobacteria	Pasteurellales	Pasteurellaceae	Actinobacillus	parahaemolyticus	3760	0.304
Bacteria	Firmicutes	Bacilli	Lactobacillales	Streptococcaceae	Streptococcus	australis	3442	0.279
Bacteria	Proteobacteria	Betaproteobacteria	Burkholderiales	Oxalobacteraceae	Ralstonia	insidiosa	3419	0.277
Bacteria	Firmicutes	Clostridia	Coriobacteriales	Coriobacteriaceae	Atopobium	parvulum	3131	0.254
Bacteria	Proteobacteria	Gammaproteobacteria	Pasteurellales	Pasteurellaceae	Actinobacillus	pleuropneumoniae	2949	0.239
Bacteria	Firmicutes	Bacilli	Gemellales	Gemellaceae	Gemella	haemolysans	2826	0.229
Bacteria	Firmicutes						2680	0.217
Bacteria	Firmicutes	Clostridia	Clostridiales				2672	0.216
Bacteria	Firmicutes	Bacilli	Lactobacillales	Streptococcaceae			2600	0.211
Bacteria	Actinobacteria	Actinobacteria	Actinomycetales	Cellulomonadaceae	Cellulomonas		2497	0.202
Bacteria	Firmicutes	Bacilli	Lactobacillales	Streptococcaceae	Streptococcus	fryi	2376	0.192
Bacteria	Actinobacteria	Actinobacteria	Actinomycetales	Cellulomonadaceae	Oerskovia	ginkgo	2235	0.181
Bacteria	Bacteroidetes	Flavobacteriia	Flavobacteriales	Flavobacteriaceae	Capnocytophaga	gingivalis	2219	0.18
Bacteria	Proteobacteria	Epsilonproteobacteria	Campylobacterales	Campylobacteraceae	Campylobacter	curvus	2191	0.177
Bacteria	Firmicutes	Clostridia	Clostridiales	Lachnospiraceae	Oribacterium		2171	0.176
Bacteria	Actinobacteria	Actinobacteria	Actinomycetales	Micrococcaceae			2119	0.172
Bacteria	Actinobacteria	Actinobacteria	Actinomycetales	Streptomycetaceae	Streptomyces		2047	0.166
Bacteria	Proteobacteria	Alphaproteobacteria	Rhizobiales	Bradyrhizobiaceae	Bradyrhizobium	cytisi	2032	0.165
Bacteria	Firmicutes	Clostridia	Clostridiales	Lachnospiraceae	Butyrivibrio	proteoclasticus	1961	0.159
Bacteria	Actinobacteria	Actinobacteria	Actinomycetales	Micrococcaceae	Arthrobacter	psychrochitiniphilus	1929	0.156
Bacteria	Firmicutes	Clostridia	Clostridiales	Veillonellaceae	Selenomonas	artemidis	1840	0.149
Bacteria	Proteobacteria	Gammaproteobacteria	Enterobacteriales	Enterobacteriaceae	Escherichia		1745	0.141
Bacteria	Actinobacteria	Actinobacteria	Actinomycetales	Actinomycetaceae	Actinomyces	meyeri	1724	0.14
Bacteria	Bacteroidetes	Bacteroidia	Bacteroidales				1700	0.138
Bacteria	Firmicutes	Clostridia	Clostridiales	Clostridiaceae	Clostridium		1667	0.135
Bacteria	Firmicutes	Bacilli	Lactobacillales	Streptococcaceae	Streptococcus	dentirousetti	1660	0.134
Bacteria	Firmicutes	Clostridia	Clostridiales	Clostridiaceae			1587	0.129
Bacteria	Fusobacteria	Fusobacteria	Fusobacteriales	Fusobacteriaceae	Fusobacterium	periodonticum	1582	0.128
Bacteria	Firmicutes	Erysipelotrichi	Erysipelotrichales	Erysipelotrichaceae	Erysipelothrix	muris	1575	0.128
Bacteria	Proteobacteria	Gammaproteobacteria					1537	0.124
Bacteria	Firmicutes	Bacilli	Lactobacillales	Streptococcaceae	Streptococcus	oligofermentans	1522	0.123
Bacteria	Proteobacteria	Alphaproteobacteria	Rhizobiales	Bradyrhizobiaceae	Bradyrhizobium		1451	0.117
Bacteria	Firmicutes	Bacilli	Lactobacillales	Streptococcaceae	Streptococcus	milleri	1445	0.117
Bacteria	Actinobacteria	Actinobacteria	Actinomycetales	Dermabacteraceae	Brachybacterium		1438	0.116
Bacteria	Firmicutes	Clostridia	Clostridiales	Lachnospiraceae	Catonella		1386	0.112
Bacteria	Firmicutes	Bacilli	Lactobacillales	Enterococcaceae	Vagococcus	teuberi	1385	0.112
Bacteria	Bacteroidetes	Flavobacteriia	Flavobacteriales	Flavobacteriaceae	Capnocytophaga		1346	0.109
Bacteria	Firmicutes	Bacilli	Bacillales				1333	0.108
Bacteria	Firmicutes	Clostridia	Clostridiales	Veillonellaceae	Selenomonas	infelix	1281	0.104
Bacteria	Actinobacteria	Actinobacteria					1243	0.101
Bacteria	Firmicutes	Bacilli					1198	0.097
Bacteria	Firmicutes	Bacilli	Lactobacillales	Enterococcaceae	Tetragenococcus	doogicus	1133	0.092
Bacteria	Actinobacteria	Actinobacteria	Actinomycetales	Dermabacteraceae	Brachybacterium	arcticum	1120	0.091
Bacteria	Firmicutes	Clostridia	Coriobacteriales	Coriobacteriaceae	Atopobium		1097	0.089
Bacteria	Firmicutes	Clostridia	Clostridiales	Clostridiaceae	Mogibacterium		1036	0.084
Bacteria	Fusobacteria	Fusobacteria	Fusobacteriales	Leptotrichiaceae	Leptotrichia		1026	0.083
Bacteria	Actinobacteria	Actinobacteria	Actinomycetales	Dermabacteraceae	Brachybacterium	squillarum	1004	0.081
Bacteria	Firmicutes	Bacilli	Lactobacillales	Enterococcaceae			978	0.079
Bacteria	Proteobacteria	Alphaproteobacteria	Caulobacterales	Caulobacteraceae	Phenylobacterium		944	0.076
Bacteria	Firmicutes	Clostridia	Clostridiales	Veillonellaceae	Veillonella	parvula	933	0.076
Bacteria	Firmicutes	Clostridia	Clostridiales	Clostridiaceae	Alkaliphilus	crotonatoxidans	894	0.072
Bacteria	Proteobacteria	Gammaproteobacteria	Enterobacteriales	Enterobacteriaceae	Enterobacter		877	0.071
Bacteria	Verrucomicrobia	Opitutae	Pelagicoccales	Pelagicoccaceae	Pelagicoccus		874	0.071
Bacteria	Firmicutes	Bacilli	Bacillales	Alicyclobacillaceae	Alicyclobacillus		868	0.07
Bacteria	Firmicutes	Bacilli	Lactobacillales	Streptococcaceae	Streptococcus	mutans	854	0.069
Bacteria	Proteobacteria	Alphaproteobacteria	Caulobacterales	Caulobacteraceae			851	0.069
Bacteria	Proteobacteria	Gammaproteobacteria	Pasteurellales	Pasteurellaceae	Haemophilus		803	0.065
Bacteria	Actinobacteria	Actinobacteria	Actinomycetales	Streptomycetaceae	Streptacidiphilus	griseus	758	0.061
Bacteria	Proteobacteria	Deltaproteobacteria	Myxococcales	Polyangiaceae	Chondromyces	pediculatus	746	0.06
Bacteria	Firmicutes	Bacilli	Bacillales	Bacillaceae	Bacillus		726	0.059
Bacteria	Firmicutes	Clostridia	Clostridiales	Veillonellaceae	Megasphaera	hominis	704	0.057
Bacteria	Firmicutes	Bacilli	Lactobacillales	Carnobacteriaceae	Granulicatella		691	0.056
Bacteria	Proteobacteria	Epsilonproteobacteria	Campylobacterales	Campylobacteraceae	Campylobacter		691	0.056
Bacteria	Firmicutes	Bacilli	Lactobacillales	Streptococcaceae	Streptococcus	intermedius	678	0.055
Bacteria	Firmicutes	Clostridia	Clostridiales	Veillonellaceae			657	0.053
Bacteria	Firmicutes	Bacilli	Lactobacillales	Enterococcaceae	Enterococcus		621	0.05
Bacteria	Proteobacteria	Gammaproteobacteria	Enterobacteriales	Enterobacteriaceae	Enterobacter	aceae	614	0.05
Bacteria	Firmicutes	Bacilli	Lactobacillales	Carnobacteriaceae	Trichococcus		613	0.05
Bacteria	Firmicutes	Bacilli	Lactobacillales	Streptococcaceae	Streptococcus	sanguinis	613	0.05
Bacteria	Firmicutes	Clostridia					606	0.049
Bacteria	Proteobacteria	Alphaproteobacteria	Rhodospirillales	Rhodospirillaceae	Rhodospirillum		598	0.048
Bacteria	Firmicutes	Bacilli	Lactobacillales	Streptococcaceae	Streptococcus	gordonii	546	0.044
Bacteria	Firmicutes	Bacilli	Bacillales	Bacillaceae	Bacillus	butanolivorans	531	0.043
Bacteria	Firmicutes	Clostridia	Clostridiales	Clostridiaceae	Sedimentibacter	hydroxybenzoicus	512	0.041
Bacteria	Actinobacteria	Actinobacteria	Actinomycetales	Glycomycetaceae	Glycomyces		507	0.041
Bacteria	Proteobacteria	Alphaproteobacteria	Sphingomonadales	Sphingomonadaceae	Sphingomonas	oligophenolica	498	0.04
Bacteria	Actinobacteria	Actinobacteria	Actinomycetales	Intrasporangiaceae	Serinicoccus	chungangensis	476	0.039
Bacteria	Proteobacteria	Gammaproteobacteria	Pasteurellales	Pasteurellaceae	Actinobacillus		468	0.038
Bacteria	Bacteroidetes	Flavobacteriia	Flavobacteriales	Flavobacteriaceae	Capnocytophaga	leadbetteri	453	0.037
Bacteria	Firmicutes	Bacilli	Lactobacillales	Carnobacteriaceae	Granulicatella	elegans	449	0.036
Bacteria	Proteobacteria	Betaproteobacteria	Neisseriales	Neisseriaceae	Neisseria	mucosa	443	0.036
Bacteria	Fusobacteria	Fusobacteria	Fusobacteriales	Fusobacteriaceae	Fusobacterium	canifelinum	438	0.035
Bacteria	Firmicutes	Bacilli	Bacillales	Staphylococcaceae	Staphylococcus		403	0.033
Bacteria	Actinobacteria	Actinobacteria	Actinomycetales	Micrococcaceae	Arthrobacter		398	0.032
Bacteria	Firmicutes	Bacilli	Bacillales	Paenibacillaceae	Paenibacillus		394	0.032
Bacteria	Cyanobacteria	Synechococcophycideae	Pseudanabaenales	Pseudanabaenaceae	Leptolyngbya	laminosa	381	0.031
Bacteria	Bacteroidetes	Bacteroidia	Bacteroidales	Prevotellaceae	Prevotella	amnii	366	0.03
Bacteria	Bacteroidetes	Flavobacteriia	Flavobacteriales	Flavobacteriaceae			354	0.029
Bacteria	Proteobacteria	Gammaproteobacteria	Chromatiales	Ectothiorhodospiraceae	Ectothiorhodospira	haloalkaliphila	350	0.028
Bacteria	Firmicutes	Clostridia	Clostridiales	Lachnospiraceae	Catonella	morbi	349	0.028
Bacteria	Firmicutes	Bacilli	Lactobacillales	Streptococcaceae	Streptococcus	troglodytae	348	0.028
Bacteria	Actinobacteria	Actinobacteria	Actinomycetales	Actinomycetaceae	Actinomyces	naturae	347	0.028
Bacteria	Proteobacteria	Alphaproteobacteria	Caulobacterales	Caulobacteraceae	Brevundimonas	olei	345	0.028
Bacteria	Bacteroidetes						339	0.027
Bacteria	Proteobacteria	Epsilonproteobacteria	Campylobacterales	Campylobacteraceae	Campylobacter	showae	337	0.027
Bacteria	Proteobacteria	Betaproteobacteria	Burkholderiales	Oxalobacteraceae	Ralstonia	pickettii	325	0.026
Bacteria	Actinobacteria	Actinobacteria	Actinomycetales	Streptomycetaceae			317	0.026
Bacteria	Actinobacteria	Actinobacteria	Bifidobacteriales	Bifidobacteriaceae	Bifidobacterium	scardovii	315	0.026
Bacteria	Actinobacteria	Actinobacteria	Actinomycetales	Corynebacteriaceae	Corynebacterium		306	0.025
Bacteria	Actinobacteria	Actinobacteria	Actinomycetales	Micromonosporaceae	Actinocatenispora	thailandica	305	0.025
Bacteria	Proteobacteria	Betaproteobacteria					294	0.024
Bacteria	Bacteroidetes	Sphingobacteriia	Sphingobacteriales	Chitinophagaceae			290	0.023
Bacteria	Firmicutes	Bacilli	Lactobacillales	Streptococcaceae	Lactococcus	fujiensis	287	0.023
Bacteria	Firmicutes	Clostridia	Clostridiales	Veillonellaceae	Selenomonas	noxia	279	0.023
Bacteria	Proteobacteria	Gammaproteobacteria	Chromatiales	Chromatiaceae			277	0.022
Bacteria	Proteobacteria	Alphaproteobacteria					276	0.022
Bacteria	Actinobacteria	Actinobacteria	Bifidobacteriales	Bifidobacteriaceae	Bifidobacterium	indicum	276	0.022
Bacteria	Actinobacteria	Actinobacteria	Actinomycetales	Mycobacteriaceae	Mycobacterium		272	0.022
Bacteria	Firmicutes	Clostridia	Clostridiales	Eubacteriaceae	Acetobacterium		262	0.021
Bacteria	Actinobacteria	Actinobacteria	Actinomycetales	Pseudonocardiaceae	Amycolatopsis		261	0.021
Bacteria	Proteobacteria	Gammaproteobacteria	Pasteurellales	Pasteurellaceae	Avibacterium	avium	258	0.021
Bacteria	Actinobacteria	Actinobacteria	Bifidobacteriales	Bifidobacteriaceae	Bifidobacterium		255	0.021
Bacteria	Firmicutes	Clostridia	Clostridiales	Clostridiaceae	Clostridium	fallax	253	0.02
Bacteria	Bacteroidetes	Flavobacteriia	Flavobacteriales	Flavobacteriaceae	Zhouia	amylolytica	253	0.02
Bacteria	Firmicutes	Clostridia	Clostridiales	Veillonellaceae	Negativicoccus	succinicivorans	249	0.02
Bacteria	Firmicutes	Clostridia	Clostridiales	Lachnospiraceae	Blautia		248	0.02
Bacteria	Cyanobacteria	Nostocophycideae	Nostocales	Nostocaceae			247	0.02
Bacteria	Thermotogae	Thermotogae	Thermotogales	Thermotogaceae	Marinitoga		246	0.02
Bacteria	Bacteroidetes	Sphingobacteriia	Sphingobacteriales	Chitinophagaceae	Segetibacter	aerophilus	245	0.02
Bacteria	Firmicutes	Bacilli	Lactobacillales	Streptococcaceae	Streptococcus	cristatus	235	0.019
Bacteria	Firmicutes	Clostridia	Clostridiales	Lachnospiraceae			233	0.019
Bacteria	Proteobacteria	Epsilonproteobacteria	Campylobacterales				230	0.019
Bacteria	Actinobacteria	Actinobacteria	Actinomycetales	Micrococcaceae	Kocuria	assamensis	224	0.018
Bacteria	Proteobacteria	Betaproteobacteria	Methylophilales	Methylophilaceae	Methylobacillus	glycogenes	218	0.018
Bacteria	Firmicutes	Bacilli	Bacillales	Bacillaceae	Virgibacillus	salexigens	217	0.018
Bacteria	Fusobacteria	Fusobacteria	Fusobacteriales	Leptotrichiaceae	Leptotrichia	shahii	214	0.017
Bacteria	Firmicutes	Bacilli	Lactobacillales	Streptococcaceae	Streptococcus	lactarius	214	0.017
Bacteria	Firmicutes	Bacilli	Bacillales	Paenibacillaceae	Cohnella		212	0.017
Bacteria	Actinobacteria	Actinobacteria	Actinomycetales	Bogoriellaceae	Georgenia		203	0.016
Bacteria	Firmicutes	Bacilli	Lactobacillales	Streptococcaceae	Streptococcus	anginosus	202	0.016
Bacteria	Actinobacteria	Actinobacteria	Bifidobacteriales	Bifidobacteriaceae	Alloscardovia	omnicolens	197	0.016
Bacteria	Proteobacteria	Betaproteobacteria	Burkholderiales	Oxalobacteraceae	Ralstonia	detusculanense	195	0.016
Bacteria	Proteobacteria	Alphaproteobacteria	Caulobacterales	Caulobacteraceae	Phenylobacterium	koreense	192	0.016
Bacteria	Firmicutes	Bacilli	Bacillales	Bacillaceae			189	0.015
Bacteria	Actinobacteria	Actinobacteria	Actinomycetales	Mycobacteriaceae	Mycobacterium	lepromatosis	187	0.015
Bacteria	Proteobacteria	Betaproteobacteria	Burkholderiales				187	0.015
Bacteria	Proteobacteria	Alphaproteobacteria	Sphingomonadales	Erythrobacteraceae	Erythrobacter	aquimaris	180	0.015
Bacteria	Proteobacteria	Betaproteobacteria	Neisseriales	Neisseriaceae	Neisseria		178	0.014
Bacteria	Bacteroidetes	Sphingobacteriia	Sphingobacteriales				168	0.014
Bacteria	Proteobacteria	Epsilonproteobacteria	Campylobacterales	Campylobacteraceae	Campylobacter	faecalis	167	0.014
Bacteria	Proteobacteria	Betaproteobacteria	Burkholderiales	Burkholderiaceae	Lautropia		165	0.013
Bacteria	Actinobacteria	Actinobacteria	Actinomycetales	Streptomycetaceae	Streptomyces	lazureus	165	0.013
Bacteria	Thermi	Deinococci	Deinococcales	Deinococcaceae	Deinococcus		163	0.013
Bacteria	Proteobacteria	Gammaproteobacteria	Pseudomonadales	Moraxellaceae	Psychrobacter		163	0.013
Bacteria	Proteobacteria	Betaproteobacteria	Neisseriales	Neisseriaceae	Kingella	oralis	161	0.013
Bacteria	Bacteroidetes	Flavobacteriia	Flavobacteriales	Flavobacteriaceae	Elizabethkingia		160	0.013
Bacteria	Firmicutes	Clostridia	Clostridiales	Lachnospiraceae	Johnsonella	ignava	157	0.013
Bacteria	Bacteroidetes	Sphingobacteriia	Sphingobacteriales	Saprospiraceae	Lewinella	marina	155	0.013
Bacteria	Firmicutes	Clostridia	Clostridiales	Clostridiaceae	Clostridium	thermosuccinogenes	155	0.013
Bacteria	Actinobacteria	Actinobacteria	Actinomycetales	Micrococcaceae	Zhihengliuella	salsuginis	154	0.012
Bacteria	Actinobacteria	Actinobacteria	Actinomycetales	Micrococcaceae	Kocuria		153	0.012
Bacteria	Proteobacteria	Gammaproteobacteria	Pasteurellales	Pasteurellaceae	Actinobacillus	porcinus	153	0.012
Bacteria	Fusobacteria	Fusobacteria	Fusobacteriales	Leptotrichiaceae	Sebaldella		153	0.012
Bacteria	Proteobacteria	Deltaproteobacteria					152	0.012
Bacteria	Proteobacteria	Gammaproteobacteria	Enterobacteriales	Enterobacteriaceae	Providencia		148	0.012
Bacteria	Bacteroidetes	Flavobacteriia	Flavobacteriales	Flavobacteriaceae	Capnocytophaga	granulosa	148	0.012
Bacteria	Bacteroidetes	Flavobacteriia	Flavobacteriales	Flavobacteriaceae	Chryseobacterium		147	0.012
Bacteria	Fusobacteria	Fusobacteria	Fusobacteriales	Fusobacteriaceae	Fusobacterium	simiae	145	0.012
Bacteria	Proteobacteria	Betaproteobacteria	Burkholderiales	Oxalobacteraceae	Oxalobacter	vibrioformis	145	0.012
Bacteria	Proteobacteria	Betaproteobacteria	Neisseriales	Neisseriaceae			145	0.012
Bacteria	Proteobacteria	Betaproteobacteria	Neisseriales	Neisseriaceae	Eikenella		144	0.012
Bacteria	Firmicutes	Bacilli	Bacillales	Staphylococcaceae	Macrococcus		143	0.012
Bacteria	Firmicutes	Bacilli	Thermicanales	Thermicanaceae	Thermicanus		143	0.012
Bacteria	Bacteroidetes	Flavobacteriia	Flavobacteriales	Flavobacteriaceae	Flavobacterium		142	0.011
Bacteria	Fusobacteria	Fusobacteria	Fusobacteriales	Fusobacteriaceae	Fusobacterium	gonidiaformans	141	0.011
Bacteria	Actinobacteria	Actinobacteria	Actinomycetales	Actinosynnemataceae	Actinokineospora	inagensis	139	0.011
Bacteria	Fusobacteria	Fusobacteria	Fusobacteriales	Leptotrichiaceae	Sneathia	sanguinegens	138	0.011
Bacteria	Actinobacteria	Actinobacteria	Actinomycetales	Micrococcaceae	Arthrobacter	rhombi	137	0.011
Bacteria	Bacteroidetes	Bacteroidia	Bacteroidales	Prevotellaceae	Prevotella	albensis	135	0.011
Bacteria	Firmicutes	Clostridia	Coriobacteriales	Coriobacteriaceae	Atopobium	fossor	130	0.011
Bacteria	Actinobacteria	Actinobacteria	Actinomycetales	Micromonosporaceae	Micromonospora		128	0.01
Bacteria	Actinobacteria	Actinobacteria	Actinomycetales	Yaniellaceae	Yaniella		128	0.01
Bacteria	Firmicutes	Clostridia	Clostridiales	Clostridiaceae	Sarcina	maxima	127	0.01
Bacteria	Proteobacteria	Gammaproteobacteria	Xanthomonadales	Xanthomonadaceae	Stenotrophomonas	pavanii	126	0.01
Bacteria	Firmicutes	Bacilli	Bacillales	Listeriaceae	Brochothrix	thermosphacta	125	0.01
Bacteria	Firmicutes	Bacilli	Bacillales	Paenibacillaceae	Paenibacillus	darangshiensis	122	0.01
Bacteria	Proteobacteria	Gammaproteobacteria	Enterobacteriales	Enterobacteriaceae	Klebsiella	granulomatis	121	0.01
Bacteria	Proteobacteria	Gammaproteobacteria	Alteromonadales	Chromatiaceae	Alishewanella		121	0.01
Bacteria	Proteobacteria	Epsilonproteobacteria	Campylobacterales	Campylobacteraceae	Campylobacter	mucosalis	120	0.01
Bacteria	Firmicutes	Bacilli	Turicibacterales	Turicibacteraceae	Turicibacter	sanguinis	118	0.01
Bacteria	Proteobacteria	Gammaproteobacteria	Enterobacteriales	Enterobacteriaceae	Citrobacter	freundii	117	0.009
Bacteria	Proteobacteria	Gammaproteobacteria	Aeromonadales	Aeromonadaceae	Tolumonas	auensis	116	0.009
Bacteria	Tenericutes	Mollicutes	Entomoplasmatales	Entomoplasmataceae	Mesoplasma	entomophilum	115	0.009
Bacteria	Actinobacteria	Actinobacteria	Bifidobacteriales	Bifidobacteriaceae	Bifidobacterium	bombi	115	0.009
Bacteria	Proteobacteria	Gammaproteobacteria	Cardiobacteriales	Cardiobacteriaceae	Cardiobacterium	valvarum	113	0.009
Bacteria	Firmicutes	Clostridia	Clostridiales	Clostridiaceae	Alkaliphilus	peptidifermentans	112	0.009
Bacteria	Proteobacteria	Alphaproteobacteria	Rhizobiales	Bradyrhizobiaceae	Bradyrhizobium	pachyrhizi	112	0.009
Bacteria	Actinobacteria						112	0.009
Bacteria	Firmicutes	Bacilli	Lactobacillales	Carnobacteriaceae	Carnobacterium	inhibens	112	0.009
Bacteria	Firmicutes	Bacilli	Bacillales	Bacillaceae	Bacillus	horneckiae	111	0.009
Bacteria	Firmicutes	Bacilli	Bacillales	Bacillaceae	Pontibacillus	halophilus	110	0.009
Bacteria	Firmicutes	Bacilli	Lactobacillales	Lactobacillaceae	Lactobacillus		110	0.009
Bacteria	Bacteroidetes	Sphingobacteriia	Sphingobacteriales	Sphingobacteriaceae	Pedobacter		108	0.009
Bacteria	Fusobacteria	Fusobacteria	Fusobacteriales	Fusobacteriaceae			107	0.009
Bacteria	Proteobacteria	Deltaproteobacteria	Desulfovibrionales	Desulfovibrionaceae	Desulfovibrio	psychrotolerans	106	0.009
Bacteria	Firmicutes	Bacilli	Bacillales	Planococcaceae	Viridibacillus	neidei	102	0.008
Bacteria	Actinobacteria	Actinobacteria	Actinomycetales	Actinosynnemataceae			98	0.008
Bacteria	Firmicutes	Clostridia	Natranaerobiales	Anaerobrancaceae	Anaerobranca	zavarzinii	98	0.008
Bacteria	Actinobacteria	Actinobacteria	Actinomycetales	Streptomycetaceae	Streptomyces	danangensis	97	0.008
Bacteria	Actinobacteria	Actinobacteria	Actinomycetales	Nocardioidaceae	Kribbella		96	0.008
Bacteria	Actinobacteria	Actinobacteria	Actinomycetales	Actinosynnemataceae	Lentzea		96	0.008
Bacteria	Proteobacteria	Epsilonproteobacteria	Campylobacterales	Helicobacteraceae	Helicobacter	suncus	94	0.008
Bacteria	Firmicutes	Clostridia	Clostridiales	Peptococcaceae	Pelotomaculum	isophthalicicum	94	0.008
Bacteria	Proteobacteria	Alphaproteobacteria	Rhizobiales				93	0.008
Bacteria	Firmicutes	Clostridia	Clostridiales	Veillonellaceae	Pectinatus	cerevisiiphilus	93	0.008
Bacteria	Firmicutes	Bacilli	Bacillales	Paenibacillaceae	Paenibacillus	contaminans	92	0.007
Bacteria	Firmicutes	Bacilli	Lactobacillales	Streptococcaceae	Streptococcus	plurextorum	90	0.007
Bacteria	Bacteroidetes	Sphingobacteriia	Sphingobacteriales	Flexibacteraceae	Emticicia	oligotrophica	90	0.007
Bacteria	Proteobacteria	Gammaproteobacteria	Alteromonadales	Shewanellaceae	Shewanella		90	0.007
Bacteria	Firmicutes	Clostridia	Clostridiales	Lachnospiraceae	Blautia	wexlerae	90	0.007
Bacteria	Actinobacteria	Actinobacteria	Actinomycetales	Microbacteriaceae	Leucobacter		90	0.007
Bacteria	Firmicutes	Clostridia	Clostridiales	Ruminococcaceae	Oscillospira	eae	88	0.007
Bacteria	Proteobacteria	Alphaproteobacteria	Caulobacterales	Caulobacteraceae	Asticcacaulis		86	0.007
Bacteria	Firmicutes	Erysipelotrichi	Erysipelotrichales	Erysipelotrichaceae			86	0.007
Bacteria	Firmicutes	Bacilli	Lactobacillales	Leuconostocaceae	Leuconostoc		85	0.007
Bacteria	Firmicutes	Bacilli	Bacillales	Staphylococcaceae			85	0.007
Bacteria	Firmicutes	Bacilli	Lactobacillales	Streptococcaceae	Streptococcus	gallinaceus	84	0.007
Bacteria	Cyanobacteria	Nostocophycideae	Nostocales	Nostocaceae	Nostoc		84	0.007
Bacteria	Proteobacteria	Gammaproteobacteria	Enterobacteriales	Enterobacteriaceae	Enterobacter	soli	84	0.007
Bacteria	Firmicutes	Clostridia	Halanaerobiales	Halanaerobiaceae	Halanaerobium	alcaliphilum	84	0.007
Bacteria	Proteobacteria	Epsilonproteobacteria	Campylobacterales	Campylobacteraceae	Sulfurospirillum		83	0.007
Bacteria	Actinobacteria	Actinobacteria	Actinomycetales	Intrasporangiaceae	Tetrasphaera	vanveenii	82	0.007
Bacteria	Proteobacteria	Gammaproteobacteria	Enterobacteriales	Enterobacteriaceae	Arsenophonus		82	0.007
Bacteria	Firmicutes	Bacilli	Bacillales	Sporolactobacillaceae	Sporolactobacillus	putidus	81	0.007
Bacteria	Proteobacteria	Betaproteobacteria	Burkholderiales	Oxalobacteraceae	Ralstonia		79	0.006
Bacteria	Firmicutes	Clostridia	Clostridiales	Peptococcaceae	Peptococcus	niger	79	0.006
Bacteria	Cyanobacteria	Oscillatoriophycideae	Chroococcales	Xenococcaceae	Chroococcidiopsis		78	0.006
Bacteria	Proteobacteria	Betaproteobacteria	Burkholderiales	Burkholderiaceae	Burkholderia		78	0.006
Bacteria	Actinobacteria	Actinobacteria	Actinomycetales	Corynebacteriaceae	Corynebacterium	tuberculostearicum	78	0.006
Bacteria	Firmicutes	Clostridia	Clostridiales	Veillonellaceae	Megasphaera		77	0.006
Bacteria	Actinobacteria	Actinobacteria	Actinomycetales	Streptomycetaceae	Kitasatospora		76	0.006
Bacteria	Firmicutes	Clostridia	Clostridiales	Clostridiaceae	Mogibacterium	neglectum	76	0.006
Bacteria	Proteobacteria	Betaproteobacteria	Burkholderiales	Comamonadaceae	Pelomonas	saccharophila	74	0.006
Bacteria	Bacteroidetes	Bacteroidia	Bacteroidales	Prevotellaceae	Prevotella	dentasini	74	0.006
Bacteria	Bacteroidetes	Sphingobacteriia	Sphingobacteriales	Rhodothermaceae	Rhodothermus	clarus	72	0.006
Bacteria	Actinobacteria	Actinobacteria	Bifidobacteriales	Bifidobacteriaceae			71	0.006
Bacteria	Firmicutes	Bacilli	Lactobacillales	Aerococcaceae	Alkalibacterium		71	0.006
Bacteria	Firmicutes	Clostridia	Clostridiales	Veillonellaceae	Megasphaera	paucivorans	71	0.006
Bacteria	Firmicutes	Clostridia	Clostridiales	Clostridiaceae	Alkaliphilus		70	0.006
Bacteria	Firmicutes	Clostridia	Clostridiales	Clostridiaceae	Clostridium	cadaveris	70	0.006
Bacteria	Bacteroidetes	Flavobacteriia	Flavobacteriales	Flavobacteriaceae	Chryseobacterium	hungaricum	70	0.006
Bacteria	Firmicutes	Bacilli	Bacillales	Bacillaceae	Geobacillus		70	0.006
Bacteria	Firmicutes	Bacilli	Exiguobacterales	Exiguobacteraceae	Exiguobacterium		69	0.006
Bacteria	Proteobacteria	Betaproteobacteria	Burkholderiales	Comamonadaceae	Curvibacter	lanceolatus	69	0.006
Bacteria	Proteobacteria	Gammaproteobacteria	Pasteurellales	Pasteurellaceae	Pasteurella	pneumotropica	69	0.006
Bacteria	Proteobacteria	Gammaproteobacteria	Enterobacteriales	Enterobacteriaceae	Candidatus Blochmannia		69	0.006
Bacteria	Firmicutes	Clostridia	Clostridiales	Veillonellaceae	Propionispora	hippei	68	0.006
Bacteria	Proteobacteria	Gammaproteobacteria	Pasteurellales	Pasteurellaceae	Actinobacillus	rossii	68	0.006
Bacteria	Actinobacteria	Actinobacteria	Actinomycetales	Micrococcaceae	Micrococcus	yunnanensis	68	0.006
Bacteria	Proteobacteria	Gammaproteobacteria	Pasteurellales	Pasteurellaceae	Chelonobacter	oris	66	0.005
Bacteria	Chlamydiae	Chlamydiia	Chlamydiales	Rhabdochlamydiaceae	Candidatus Rhabdochlamydia	crassificans	66	0.005
Bacteria	Actinobacteria	Actinobacteria	Actinomycetales	Actinomycetaceae			65	0.005
Bacteria	Proteobacteria	Betaproteobacteria	Burkholderiales	Comamonadaceae			65	0.005
Bacteria	Proteobacteria	Alphaproteobacteria	Rhodospirillales	Rhodospirillaceae	Roseospira		64	0.005
Bacteria	Verrucomicrobia	Opitutae	Pelagicoccales	Pelagicoccaceae	Pelagicoccus	croceus	64	0.005
Bacteria	Proteobacteria	Gammaproteobacteria	Enterobacteriales	Enterobacteriaceae	Escherichia	coli	64	0.005
Bacteria	Proteobacteria	Gammaproteobacteria	Chromatiales				63	0.005
Bacteria	Cyanobacteria	Nostocophycideae	Nostocales	Nostocaceae	Dolichospermum		62	0.005
Bacteria	Proteobacteria	Gammaproteobacteria	Enterobacteriales	Enterobacteriaceae	Klebsiella	variicola	59	0.005
Bacteria	Firmicutes	Bacilli	Lactobacillales	Lactobacillaceae			58	0.005
Bacteria	Actinobacteria	Actinobacteria	Actinomycetales	Micromonosporaceae	Actinocatenispora	silicis	58	0.005
Bacteria	Proteobacteria	Gammaproteobacteria	Xanthomonadales	Xanthomonadaceae	Stenotrophomonas	geniculata	58	0.005
Bacteria	Firmicutes	Bacilli	Bacillales	Bacillaceae	Lentibacillus	salinarum	58	0.005
Bacteria	Actinobacteria	Actinobacteria	Actinomycetales	Micromonosporaceae	Dactylosporangium	maewongense	56	0.005
Bacteria	Bacteroidetes	Flavobacteriia	Flavobacteriales	Flavobacteriaceae	Polaribacter	butkevichii	56	0.005
Bacteria	Proteobacteria	Epsilonproteobacteria	Campylobacterales	Campylobacteraceae	Campylobacter	insulaenigrae	56	0.005
Bacteria	Proteobacteria	Epsilonproteobacteria	Campylobacterales	Campylobacteraceae	Campylobacter	canadensis	56	0.005
Bacteria	Proteobacteria	Alphaproteobacteria	Rhizobiales	Bradyrhizobiaceae	Bradyrhizobium	yuanmingense	54	0.004
Bacteria	Actinobacteria	Actinobacteria	Actinomycetales	Nocardioidaceae	Actinopolymorpha	rutila	54	0.004
Bacteria	Cyanobacteria	Nostocophycideae	Stigonematales	Rivulariaceae	Calothrix	parietina	53	0.004
Bacteria	Proteobacteria	Alphaproteobacteria	Rhizobiales	Rhizobiaceae	Candidatus Liberibacter		53	0.004
Bacteria	Bacteroidetes	Sphingobacteriia	Sphingobacteriales	Flexibacteraceae	Hymenobacter		53	0.004
Bacteria	Firmicutes	Bacilli	Bacillales	Planococcaceae	Sporosarcina	pasteurii	52	0.004
Bacteria	Actinobacteria	Actinobacteria	Actinomycetales	Actinomycetaceae	Actinomyces	cardiffensis	52	0.004
Bacteria	Proteobacteria	Alphaproteobacteria	Rhodospirillales	Rhodospirillaceae			52	0.004
Bacteria	Actinobacteria	Actinobacteria	Actinomycetales	Micromonosporaceae			52	0.004
Bacteria	Actinobacteria	Actinobacteria	Actinomycetales	Intrasporangiaceae	Knoellia	aerolata	52	0.004
Bacteria	Proteobacteria	Alphaproteobacteria	Caulobacterales	Caulobacteraceae	Arthrospira		52	0.004
Bacteria	Actinobacteria	Actinobacteria	Actinomycetales	Dermabacteraceae	Brachybacterium	faecium	51	0.004
Bacteria	Actinobacteria	Actinobacteria	Actinomycetales	Streptomycetaceae	Streptomyces	scopiformis	51	0.004
Bacteria	Proteobacteria	Gammaproteobacteria	Xanthomonadales	Xanthomonadaceae	Luteibacter	anthropi	50	0.004
Bacteria	Proteobacteria	Betaproteobacteria	Burkholderiales	Comamonadaceae	Pelomonas	puraquae	50	0.004
Bacteria	Actinobacteria	Actinobacteria	Actinomycetales	Propionibacteriaceae	Propionibacterium	microaerophilum	50	0.004
Bacteria	Proteobacteria	Betaproteobacteria	Neisseriales	Neisseriaceae	Eikenella	corrodens	49	0.004
Bacteria	Proteobacteria	Betaproteobacteria	Burkholderiales	Oxalobacteraceae			49	0.004
Bacteria	Bacteroidetes	Bacteroidia	Bacteroidales	Porphyromonadaceae	Porphyromonas	canis	49	0.004
Bacteria	Actinobacteria	Actinobacteria	Actinomycetales	Pseudonocardiaceae	Amycolatopsis	methanolica	49	0.004
Bacteria	Proteobacteria	Betaproteobacteria	Burkholderiales	Comamonadaceae	Paucibacter		48	0.004
Bacteria	Actinobacteria	Actinobacteria	Actinomycetales	Propionibacteriaceae	Propionibacterium	humerusii	48	0.004
Bacteria	Proteobacteria	Betaproteobacteria	Burkholderiales	Comamonadaceae	Comamonas	testosteroni	48	0.004
Bacteria	Proteobacteria	Deltaproteobacteria	Syntrophobacterales	Desulfobacteraceae	Desulfosarcina		47	0.004
Bacteria	Firmicutes	Bacilli	Bacillales	Bacillaceae	Anaerobacillus	alkalilacustre	47	0.004
Bacteria	Proteobacteria	Gammaproteobacteria	Pasteurellales	Pasteurellaceae	Gallibacterium	melopsittaci	46	0.004
Bacteria	Firmicutes	Clostridia	Clostridiales	Clostridiaceae	Clostridium	alkalicellulosi	46	0.004
Bacteria	Spirochaetes	Spirochaetes	Borreliales	Borreliaceae	Borrelia		46	0.004
Bacteria	Actinobacteria	Actinobacteria	Actinomycetales	Pseudonocardiaceae			46	0.004
Bacteria	Bacteroidetes	Sphingobacteriia	Sphingobacteriales	Sphingobacteriaceae	Parapedobacter	koreensis	45	0.004
Bacteria	Firmicutes	Clostridia	Clostridiales	Clostridiaceae	Clostridium	hveragerdense	45	0.004
Bacteria	Tenericutes	Mollicutes	Acholeplasmatales	Acholeplasmataceae	Candidatus Phytoplasma		45	0.004
Bacteria	Firmicutes	Clostridia	Clostridiales	Peptococcaceae	Desulfotomaculum	indicum	45	0.004
Bacteria	Tenericutes	Mollicutes	Mycoplasmatales	Mycoplasmataceae	Mycoplasma	timone	44	0.004
Bacteria	Actinobacteria	Nitriliruptoria	Euzebyales	Euzebyaceae	Euzebya	tangerina	44	0.004
Bacteria	Firmicutes	Bacilli	Bacillales	Staphylococcaceae	Staphylococcus	caprae	44	0.004
Bacteria	Proteobacteria	Gammaproteobacteria	Alteromonadales	Pseudoalteromonadaceae	Pseudoalteromonas		44	0.004
Bacteria	Firmicutes	Clostridia	Clostridiales	Peptococcaceae	Desulfosporosinus		44	0.004
Bacteria	Actinobacteria	Actinobacteria	Actinomycetales	Micrococcaceae	Kocuria	rosea	44	0.004
Bacteria	Proteobacteria	Alphaproteobacteria	Sphingomonadales	Sphingomonadaceae	Sphingomonas		44	0.004
Bacteria	Proteobacteria	Gammaproteobacteria	Legionellales	Legionellaceae	Legionella		43	0.003
Bacteria	Firmicutes	Clostridia	Natranaerobiales	Contubernalisaceae	Candidatus Contubernalis	alkalaceticum	43	0.003
Bacteria	Firmicutes	Bacilli	Lactobacillales	Lactobacillaceae	Pediococcus	stilesii	43	0.003
Bacteria	Firmicutes	Bacilli	Bacillales	Staphylococcaceae	Staphylococcus	pseudolugdunensis	42	0.003
Bacteria	Actinobacteria	Actinobacteria	Actinomycetales	Micrococcaceae	Rothia	dentocariosa	41	0.003
Bacteria	Bacteroidetes	Sphingobacteriia	Sphingobacteriales	Sphingobacteriaceae			41	0.003
Bacteria	Proteobacteria	Gammaproteobacteria	Enterobacteriales	Enterobacteriaceae	Candidatus Regiella		41	0.003
Bacteria	Actinobacteria	Actinobacteria	Actinomycetales	Promicromonosporaceae	Promicromonospora		41	0.003
Bacteria	Actinobacteria	Actinobacteria	Actinomycetales	Nocardioidaceae	Actinopolymorpha		41	0.003
Bacteria	Proteobacteria	Gammaproteobacteria	Pasteurellales	Pasteurellaceae	Pasteurella		41	0.003
Bacteria	Spirochaetes	Spirochaetes	Spirochaetales	Spirochaetaceae	Treponema	porcinum	41	0.003
Bacteria	Actinobacteria	Actinobacteria	Actinomycetales	Corynebacteriaceae	Corynebacterium	argentoratense	40	0.003
Bacteria	Spirochaetes	Spirochaetes	Spirochaetales	Spirochaetaceae	Treponema	succinifaciens	40	0.003
Bacteria	Actinobacteria	Actinobacteria	Actinomycetales	Propionibacteriaceae	Propionibacterium		40	0.003
Bacteria	Actinobacteria	Actinobacteria	Actinomycetales	Micrococcaceae	Micrococcus		39	0.003
Bacteria	Firmicutes	Bacilli	Lactobacillales	Streptococcaceae	Streptococcus	ursoris	39	0.003
Bacteria	Actinobacteria	Actinobacteria	Actinomycetales	Microbacteriaceae			39	0.003
Bacteria	Firmicutes	Clostridia	Clostridiales	Peptococcaceae	Sporotomaculum	syntrophicum	39	0.003
Bacteria	Proteobacteria	Gammaproteobacteria	Enterobacteriales	Enterobacteriaceae	Brenneria		39	0.003
Bacteria	Firmicutes	Clostridia	Thermoanaerobacterales	Thermoanaerobacteraceae			38	0.003
Bacteria	Actinobacteria	Actinobacteria	Actinomycetales	Corynebacteriaceae	Corynebacterium	durum	38	0.003
Bacteria	Proteobacteria	Gammaproteobacteria	Enterobacteriales	Enterobacteriaceae	Serratia		38	0.003
Bacteria	Proteobacteria	Gammaproteobacteria	Xanthomonadales	Xanthomonadaceae	Stenotrophomonas	maltophilia	38	0.003
Bacteria	Bacteroidetes	Bacteroidia	Bacteroidales	Prevotellaceae	Prevotella	multisaccharivorax	37	0.003
Bacteria	Proteobacteria	Betaproteobacteria	Burkholderiales	Burkholderiaceae	Burkholderia	phenoliruptrix	37	0.003
Bacteria	Actinobacteria	Actinobacteria	Actinomycetales	Tsukamurellaceae	Tsukamurella		37	0.003
Bacteria	Proteobacteria	Alphaproteobacteria	Sphingomonadales	Sphingomonadaceae	Sphingobium	yanoikuyae	37	0.003
Bacteria	Proteobacteria	Gammaproteobacteria	Xanthomonadales	Xanthomonadaceae	Stenotrophomonas		37	0.003
Bacteria	Proteobacteria	Deltaproteobacteria	Syntrophobacterales	Desulfobacteraceae	Desulfobacter		37	0.003
Bacteria	Proteobacteria	Deltaproteobacteria	Desulfovibrionales	Desulfovibrionaceae	Desulfovibrio		37	0.003
Bacteria	Actinobacteria	Actinobacteria	Actinomycetales	Microbacteriaceae	Microbacterium		36	0.003
Bacteria	Proteobacteria	Gammaproteobacteria	Enterobacteriales	Enterobacteriaceae	Klebsiella		36	0.003
Bacteria	Firmicutes	Bacilli	Lactobacillales	Streptococcaceae	Streptococcus	halichoeri	35	0.003
Bacteria	Chloroflexi	Anaerolineae	Caldilineales	Caldilineaceae	Caldilinea	tarbellica	35	0.003
Bacteria	Actinobacteria	Actinobacteria	Actinomycetales	Microbacteriaceae	Agromyces	salentinus	35	0.003
Bacteria	Actinobacteria	Actinobacteria	Actinomycetales	Nocardiaceae	Rhodococcus	percolatus	35	0.003
Bacteria	Firmicutes	Clostridia	Clostridiales	Peptococcaceae			35	0.003
Bacteria	Firmicutes	Clostridia	Clostridiales	Ruminococcaceae	Oscillospira		35	0.003
Bacteria	Proteobacteria	Alphaproteobacteria	Rickettsiales	Rickettsiaceae	Rickettsia		34	0.003
Bacteria	Firmicutes	Clostridia	Halanaerobiales	Halanaerobiaceae	Halanaerobium	fermentans	34	0.003
Bacteria	Proteobacteria	Betaproteobacteria	Rhodocyclales	Rhodocyclaceae			34	0.003
Bacteria	Bacteroidetes	Flavobacteriia	Flavobacteriales	Flavobacteriaceae	Gramella		34	0.003
Bacteria	Proteobacteria	Alphaproteobacteria	Rhodobacterales	Rhodobacteraceae			34	0.003
Bacteria	Actinobacteria	Actinobacteria	Actinomycetales	Micrococcaceae	Kocuria	gwangalliensis	33	0.003
Bacteria	Proteobacteria	Betaproteobacteria	Neisseriales	Neisseriaceae	Chromobacterium	piscinae	33	0.003
Bacteria	Fusobacteria	Fusobacteria	Fusobacteriales	Leptotrichiaceae			33	0.003
Bacteria	Firmicutes	Clostridia	Clostridiales	Clostridiaceae	Clostridium	frigoris	33	0.003
Bacteria	Firmicutes	Bacilli	Lactobacillales	Enterococcaceae	Enterococcus	camelliae	33	0.003
Bacteria	Firmicutes	Bacilli	Lactobacillales	Leuconostocaceae	Weissella		32	0.003
Bacteria	Proteobacteria	Gammaproteobacteria	Alteromonadales	Shewanellaceae	Shewanella	profunda	32	0.003
Bacteria	Proteobacteria	Alphaproteobacteria	Rhodospirillales	Acetobacteraceae	Roseomonas	terpenica	32	0.003
Bacteria	Firmicutes	Bacilli	Lactobacillales	Streptococcaceae	Streptococcus	marimammalium	32	0.003
Bacteria	Proteobacteria	Alphaproteobacteria	Rhodobacterales	Rhodobacteraceae	Phaeobacter		32	0.003
Bacteria	Bacteroidetes	Sphingobacteriia	Sphingobacteriales	Amoebophilaceae	Candidatus Amoebophilus	asiaticus	32	0.003
Bacteria	Actinobacteria	Actinobacteria	Actinomycetales	Pseudonocardiaceae	Saccharopolyspora		32	0.003
Bacteria	Firmicutes	Clostridia	Clostridiales	Veillonellaceae	Veillonella	magna	31	0.003
Bacteria	Proteobacteria	Gammaproteobacteria	Alteromonadales	Ferrimonadaceae	Ferrimonas		31	0.003
Bacteria	Proteobacteria	Betaproteobacteria	Rhodocyclales	Rhodocyclaceae	Hydrogenophilus		31	0.003
Bacteria	Firmicutes	Bacilli	Turicibacterales	Turicibacteraceae	Turicibacter		31	0.003
Bacteria	Synergistetes	Synergistia	Synergistales	Aminiphilaceae	Aminiphilus	circumscriptus	31	0.003
Bacteria	Firmicutes	Bacilli	Bacillales	Bacillaceae	Alkalibacillus	salilacus	30	0.002
Bacteria	Firmicutes	Bacilli	Lactobacillales	Lactobacillaceae	Pediococcus		30	0.002
Bacteria	Cyanobacteria	Nostocophycideae	Stigonematales	Rivulariaceae	Calothrix		30	0.002
Bacteria	Firmicutes	Clostridia	Clostridiales	Peptococcaceae	Desulfosporosinus	hippei	30	0.002
Bacteria	Proteobacteria	Gammaproteobacteria	Pasteurellales	Pasteurellaceae	Pasteurella	eae	30	0.002
Bacteria	Proteobacteria	Gammaproteobacteria	Enterobacteriales	Enterobacteriaceae	Enterobacter	nickellidurans	30	0.002
Bacteria	Firmicutes	Bacilli	Lactobacillales	Lactobacillaceae	Lactobacillus	ultunensis	30	0.002
Bacteria	Bacteroidetes	Flavobacteriia	Flavobacteriales	Flavobacteriaceae	Polaribacter		30	0.002
Bacteria	Fusobacteria	Fusobacteria	Fusobacteriales	Leptotrichiaceae	Leptotrichia	trevisanii	29	0.002
Bacteria	Proteobacteria	Gammaproteobacteria	Enterobacteriales	Enterobacteriaceae	Candidatus Blochmannia	herculeanus	29	0.002
Bacteria	Actinobacteria	Actinobacteria	Actinomycetales	Micrococcaceae	Arthrobacter	nicotianae	29	0.002
Bacteria	Proteobacteria	Gammaproteobacteria	Chromatiales	Chromatiaceae	Marichromatium	gracile	29	0.002
Bacteria	Firmicutes	Bacilli	Bacillales	Staphylococcaceae	Staphylococcus	arlettae	28	0.002
Bacteria	Proteobacteria	Alphaproteobacteria	Rhodospirillales	Acetobacteraceae	Roseomonas		28	0.002
Bacteria	Firmicutes	Clostridia	Clostridiales	Clostridiaceae	Caloramator	mitchellensis	28	0.002
Bacteria	Cyanobacteria						28	0.002
Bacteria	Firmicutes	Bacilli	Lactobacillales	Aerococcaceae	Alkalibacterium	subtropicum	28	0.002
Bacteria	Actinobacteria	Actinobacteria	Actinomycetales	Kineosporiaceae	Kineosporia	mikuniensis	28	0.002
Bacteria	Firmicutes	Bacilli	Lactobacillales	Lactobacillaceae	Lactobacillus	intermedius	27	0.002
Bacteria	Actinobacteria	Actinobacteria	Actinomycetales	Propionibacteriaceae	Propionibacterium	acnes	27	0.002
Bacteria	Actinobacteria	Actinobacteria	Actinomycetales	Corynebacteriaceae	Corynebacterium	ureicelerivorans	27	0.002
Bacteria	Proteobacteria	Gammaproteobacteria	Legionellales	Coxiellaceae	Rickettsiella		27	0.002
Bacteria	Firmicutes	Clostridia	Clostridiales	Clostridiaceae	Clostridium	cavendishii	26	0.002
Bacteria	Proteobacteria	Deltaproteobacteria	Syntrophobacterales	Desulfobacteraceae	Desulfofrigus	oceanense	26	0.002
Bacteria	Actinobacteria	Actinobacteria	Actinomycetales	Corynebacteriaceae	Corynebacterium	ulceribovis	26	0.002
Bacteria	Actinobacteria	Actinobacteria	Actinomycetales	Actinomycetaceae	Arcanobacterium	bernardiae	26	0.002
Bacteria	Proteobacteria	Alphaproteobacteria	Sphingomonadales	Sphingomonadaceae	Sphingobium		26	0.002
Bacteria	Proteobacteria	Betaproteobacteria	Neisseriales	Neisseriaceae	Stenoxybacter		26	0.002
Bacteria	Firmicutes	Bacilli	Bacillales	Planococcaceae	Planococcus	maritimus	26	0.002
Bacteria	Proteobacteria	Betaproteobacteria	Burkholderiales	Comamonadaceae	Delftia	tsuruhatensis	25	0.002
Bacteria	Proteobacteria	Betaproteobacteria	Burkholderiales	Comamonadaceae	Comamonas	composti	25	0.002
Bacteria	Bacteroidetes	Bacteroidia	Bacteroidales	Prevotellaceae	Prevotella	shahii	25	0.002
Bacteria	Firmicutes	Bacilli	Lactobacillales	Lactobacillaceae	Lactobacillus	vaginalis	25	0.002
Bacteria	Proteobacteria	Alphaproteobacteria	Kiloniellales	Kiloniellaceae	Thalassospira		25	0.002
Bacteria	Firmicutes	Bacilli	Lactobacillales	Lactobacillaceae	Lactobacillus	antri	25	0.002
Bacteria	Proteobacteria	Deltaproteobacteria	Myxococcales	Nannocystaceae	Nannocystis		24	0.002
Bacteria	Proteobacteria	Gammaproteobacteria	Pasteurellales	Pasteurellaceae	Aggregatibacter	aphrophilus	24	0.002
Bacteria	Bacteroidetes	Sphingobacteriia	Sphingobacteriales	Sphingobacteriaceae	Sphingobacterium	bambusae	24	0.002
Bacteria	Actinobacteria	Actinobacteria	Actinomycetales	Streptomycetaceae	Streptomyces	coriofaciens	24	0.002
Bacteria	Proteobacteria	Gammaproteobacteria	Alteromonadales				24	0.002
Bacteria	Bacteroidetes	Bacteroidia	Bacteroidales	Prevotellaceae	Prevotella	aurantiaca	24	0.002
Bacteria	Actinobacteria	Actinobacteria	Actinomycetales	Micrococcaceae	Arthrobacter	soli	24	0.002
Bacteria	Firmicutes	Clostridia	Clostridiales	Veillonellaceae	Anaeromusa	acidaminophila	23	0.002
Bacteria	Caldithrix	Caldithrixae	Caldithrixales	Caldithrixaceae	Caldithrix		23	0.002
Bacteria	Actinobacteria	Actinobacteria	Actinomycetales	Actinomycetaceae	Arcanobacterium		23	0.002
Bacteria	Proteobacteria	Betaproteobacteria	Burkholderiales	Comamonadaceae	Comamonas		23	0.002
Bacteria	Firmicutes	Bacilli	Lactobacillales	Lactobacillaceae	Pediococcus	acidilactici	23	0.002
Bacteria	Proteobacteria	Gammaproteobacteria	Xanthomonadales	Xanthomonadaceae			23	0.002
Bacteria	Proteobacteria	Gammaproteobacteria	Vibrionales	Vibrionaceae	Vibrio		23	0.002
Bacteria	Proteobacteria	Gammaproteobacteria	Xanthomonadales	Xanthomonadaceae	Stenotrophomonas	acidaminiphila	23	0.002
Bacteria	Firmicutes	Clostridia	Clostridiales	Clostridiaceae	Clostridium	taeniosporum	22	0.002
Bacteria	Firmicutes	Clostridia	Clostridiales	Clostridiaceae	Thermoanaerobacterium	islandicum	22	0.002
Bacteria	Proteobacteria	Betaproteobacteria	Burkholderiales	Oxalobacteraceae	Polynucleobacter		22	0.002
Bacteria	Firmicutes	Bacilli	Bacillales	Bacillaceae	Bacillus	mucilaginosus	22	0.002
Bacteria	Firmicutes	Bacilli	Lactobacillales	Leuconostocaceae	Oenococcus		22	0.002
Bacteria	Proteobacteria	Gammaproteobacteria	Pseudomonadales	Moraxellaceae	Acinetobacter		22	0.002
Bacteria	Spirochaetes	Spirochaetes	Spirochaetales	Spirochaetaceae	Treponema	paraluiscuniculi	22	0.002
Bacteria	Actinobacteria	Actinobacteria	Actinomycetales	Nocardioidaceae	Kribbella	ginsengisoli	22	0.002
Bacteria	Proteobacteria	Gammaproteobacteria	Chromatiales	Chromatiaceae	Thiocapsa		21	0.002
Bacteria	Firmicutes	Bacilli	Bacillales	Listeriaceae	Listeria	innocua	21	0.002
Bacteria	Firmicutes	Bacilli	Lactobacillales	Streptococcaceae	Streptococcus	mitis	21	0.002
Bacteria	Bacteroidetes	Bacteroidia	Bacteroidales	Prevotellaceae	Prevotella	paludivivens	21	0.002
Bacteria	Proteobacteria	Alphaproteobacteria	Rhodobacterales	Hyphomonadaceae	Hyphomonas		21	0.002
Bacteria	Actinobacteria	Actinobacteria	Actinomycetales	Propionibacteriaceae	Propionibacterium	avidum	21	0.002
Bacteria	Firmicutes	Bacilli	Bacillales	Staphylococcaceae	Jeotgalicoccus		21	0.002
Bacteria	Actinobacteria	Actinobacteria	Actinomycetales	Pseudonocardiaceae	Saccharopolyspora	cebuensis	21	0.002
Bacteria	Actinobacteria	Actinobacteria	Actinomycetales	Streptomycetaceae	Streptomyces	roseogilvus	21	0.002
Bacteria	Firmicutes	Bacilli	Lactobacillales	Carnobacteriaceae			20	0.002
Bacteria	Proteobacteria	Gammaproteobacteria	Vibrionales	Vibrionaceae	Vibrio	porteresiae	20	0.002
Bacteria	Bacteroidetes	Flavobacteriia	Flavobacteriales	Flavobacteriaceae	Chryseobacterium	isbiliense	20	0.002
Bacteria	Firmicutes	Erysipelotrichi	Erysipelotrichales	Erysipelotrichaceae	Erysipelothrix		20	0.002
Bacteria	Firmicutes	Clostridia	Clostridiales	Lachnospiraceae	Lachnospira	pectinoschiza	20	0.002
Bacteria	Proteobacteria	Deltaproteobacteria	Bdellovibrionales	Bdellovibrionaceae	Bdellovibrio	exovorus	20	0.002
Bacteria	Deferribacteres	Deferribacteres	Deferribacterales	Deferribacteraceae	Deferribacter	autotrophicus	20	0.002
Bacteria	Proteobacteria	Gammaproteobacteria	Enterobacteriales	Enterobacteriaceae	Citrobacter	werkmanii	20	0.002
Bacteria	Firmicutes	Bacilli	Bacillales	Bacillaceae	Anoxybacillus	ayderensis	19	0.002
Bacteria	Actinobacteria	Actinobacteria	Actinomycetales	Corynebacteriaceae	Corynebacterium	imitans	19	0.002
Bacteria	Actinobacteria	Actinobacteria	Actinomycetales	Cellulomonadaceae			19	0.002
Bacteria	Bacteroidetes	Sphingobacteriia	Sphingobacteriales	Chitinophagaceae	Flavisolibacter	ginsengisoli	19	0.002
Bacteria	Firmicutes	Clostridia	Clostridiales	Clostridiaceae	Peptoniphilus	methioninivorax	19	0.002
Bacteria	Fusobacteria	Fusobacteria	Fusobacteriales				19	0.002
Bacteria	Fusobacteria	Fusobacteria	Fusobacteriales	Fusobacteriaceae	Propionigenium	modestum	19	0.002
Bacteria	Actinobacteria	Actinobacteria	Actinomycetales	Thermomonosporaceae	Actinomadura	latina	19	0.002
Bacteria	Firmicutes	Bacilli	Bacillales	Planococcaceae	Planomicrobium		19	0.002
Bacteria	Actinobacteria	Actinobacteria	Actinomycetales	Thermomonosporaceae	Actinoallomurus	luridus	18	0.001
Bacteria	Firmicutes	Clostridia	Clostridiales	Clostridiaceae	Clostridium	histolyticum	18	0.001
Bacteria	Actinobacteria	Actinobacteria	Actinomycetales	Dermabacteraceae	Brachybacterium	tyrofermentans	18	0.001
Bacteria	Proteobacteria	Gammaproteobacteria	Alteromonadales	Shewanellaceae	Shewanella	pneumatophori	18	0.001
Bacteria	Actinobacteria	Actinobacteria	Actinomycetales	Actinomycetaceae	Actinomyces	georgiae	18	0.001
Bacteria	Firmicutes	Clostridia	Clostridiales	Sulfobacillaceae	Sulfobacillus	yellowstonensis	18	0.001
Bacteria	Tenericutes	Mollicutes	Mycoplasmatales	Mycoplasmataceae	Mycoplasma		18	0.001
Bacteria	Firmicutes	Bacilli	Bacillales	Staphylococcaceae	Salinicoccus		18	0.001
Bacteria	Actinobacteria	Actinobacteria	Actinomycetales	Brevibacteriaceae	Brevibacterium		18	0.001
Bacteria	Actinobacteria	Actinobacteria	Actinomycetales	Bogoriellaceae	Georgenia	halophila	17	0.001
Bacteria	Firmicutes	Bacilli	Bacillales	Staphylococcaceae	Jeotgalicoccus	coquinae	17	0.001
Bacteria	Proteobacteria	Alphaproteobacteria	Rhodobacterales	Rhodobacteraceae	Paracoccus		17	0.001
Bacteria	Actinobacteria	Actinobacteria	Actinomycetales	Thermomonosporaceae			17	0.001
Bacteria	Proteobacteria	Alphaproteobacteria	Sphingomonadales	Sphingomonadaceae	Novosphingobium		17	0.001
Bacteria	Actinobacteria	Actinobacteria	Actinomycetales	Bogoriellaceae	Georgenia	soli	17	0.001
Bacteria	Firmicutes	Clostridia	Halanaerobiales	Halobacteroidaceae	Halanaerobacter	chitinivorans	17	0.001
Bacteria	Firmicutes	Clostridia	Clostridiales	Clostridiaceae	Clostridium	paraputrificum	17	0.001
Bacteria	Actinobacteria	Actinobacteria	Actinomycetales	Thermomonosporaceae	Actinoallomurus		17	0.001
Bacteria	Proteobacteria	Alphaproteobacteria	Rhodobacterales	Rhodobacteraceae	Rhodobacter	apigmentum	16	0.001
Bacteria	Actinobacteria	Actinobacteria	Actinomycetales	Pseudonocardiaceae	Saccharopolyspora	gregorii	16	0.001
Bacteria	Proteobacteria	Gammaproteobacteria	Pasteurellales	Pasteurellaceae	Haemophilus	quentini	16	0.001
Bacteria	Bacteroidetes	Bacteroidia	Bacteroidales	Prevotellaceae	Prevotella	nigrescens	16	0.001
Bacteria	Proteobacteria	Deltaproteobacteria	Desulfuromonadales	Desulfuromonadaceae	Desulfuromusa		16	0.001
Bacteria	Proteobacteria	Epsilonproteobacteria	Campylobacterales	Helicobacteraceae	Helicobacter		16	0.001
Bacteria	Actinobacteria	Actinobacteria	Actinomycetales	Intrasporangiaceae			16	0.001
Bacteria	Proteobacteria	Alphaproteobacteria	Rhodospirillales				16	0.001
Bacteria	Actinobacteria	Actinobacteria	Actinomycetales	Propionibacteriaceae			16	0.001
Bacteria	Firmicutes	Clostridia	Clostridiales	Peptostreptococcaceae	Clostridium	thermoalcaliphilum	16	0.001
Bacteria	Firmicutes	Bacilli	Bacillales	Bacillaceae	Alkalibacillus		15	0.001
Bacteria	Proteobacteria	Betaproteobacteria	Burkholderiales	Comamonadaceae	Curvibacter	gracilis	15	0.001
Bacteria	Actinobacteria	Actinobacteria	Actinomycetales	Micrococcaceae	Nesterenkonia		15	0.001
Bacteria	Proteobacteria	Gammaproteobacteria	Thiohalorhabdales	Thiohalorhabdaceae	Thiohalorhabdus	denitrificans	15	0.001
Bacteria	Proteobacteria	Alphaproteobacteria	Rhodospirillales	Acetobacteraceae	Gluconobacter		15	0.001
Bacteria	Tenericutes	Mollicutes	Mycoplasmatales	Mycoplasmataceae	Mycoplasma	edwardii	15	0.001
Bacteria	Firmicutes	Clostridia	Clostridiales	Peptostreptococcaceae	Peptostreptococcus	stomatis	15	0.001
Bacteria	Proteobacteria	Gammaproteobacteria	Alteromonadales	Alteromonadaceae	Marinobacter	arcticus	15	0.001
Bacteria	Firmicutes	Bacilli	Bacillales	Planococcaceae	Lysinibacillus	parviboronicapiens	15	0.001
Bacteria	Proteobacteria	Betaproteobacteria	Burkholderiales	Burkholderiaceae			15	0.001
Bacteria	Firmicutes	Bacilli	Lactobacillales	Lactobacillaceae	Pediococcus	cellicola	15	0.001
Bacteria	Proteobacteria	Epsilonproteobacteria	Campylobacterales	Campylobacteraceae			15	0.001
Bacteria	Proteobacteria	Betaproteobacteria	Neisseriales	Neisseriaceae	Neisseria	lactamica	15	0.001
Bacteria	Verrucomicrobia	Opitutae	Opitutales	Opitutaceae	Opitutus		15	0.001
Bacteria	Proteobacteria	Gammaproteobacteria	Oceanospirillales	Oceanospirillaceae	Marinospirillum		14	0.001
Bacteria	Bacteroidetes	Bacteroidia	Bacteroidales	Porphyromonadaceae	Porphyromonas	catoniae	14	0.001
Bacteria	Firmicutes	Bacilli	Bacillales	Staphylococcaceae	Staphylococcus	hominis	14	0.001
Bacteria	Firmicutes	Bacilli	Lactobacillales	Streptococcaceae	Streptococcus	castoreus	14	0.001
Bacteria	Proteobacteria	Betaproteobacteria	Burkholderiales	Burkholderiaceae	Burkholderia	brasilensis	14	0.001
Bacteria	Firmicutes	Bacilli	Lactobacillales	Leuconostocaceae			14	0.001
Bacteria	Proteobacteria	Alphaproteobacteria	Sphingomonadales	Sphingomonadaceae			14	0.001
Bacteria	Proteobacteria	Alphaproteobacteria	Rhodospirillales	Rhodospirillaceae	Telmatospirillum	siberiense	14	0.001
Bacteria	Bacteroidetes	Bacteroidia	Bacteroidales	Porphyromonadaceae			14	0.001
Bacteria	Firmicutes	Clostridia	Halanaerobiales	Halanaerobiaceae	Halanaerobium		14	0.001
Bacteria	Firmicutes	Bacilli	Bacillales	Staphylococcaceae	Staphylococcus	pettenkoferi	14	0.001
Bacteria	Firmicutes	Bacilli	Lactobacillales	Lactobacillaceae	Lactobacillus	apis	14	0.001
Bacteria	Firmicutes	Erysipelotrichi	Erysipelotrichales	Erysipelotrichaceae	Erysipelothrix	inopinata	14	0.001
Bacteria	Proteobacteria	Alphaproteobacteria	Rhizobiales	Hyphomicrobiaceae	Hyphomicrobium	aestuarii	14	0.001
Bacteria	Proteobacteria	Gammaproteobacteria	Oceanospirillales	Halomonadaceae	Kushneria		14	0.001
Bacteria	Proteobacteria	Gammaproteobacteria	Enterobacteriales	Enterobacteriaceae	Erwinia	papayae	14	0.001
Bacteria	Bacteroidetes	Sphingobacteriia	Sphingobacteriales	Flexibacteraceae	Runella	limosa	14	0.001
Bacteria	Actinobacteria	Actinobacteria	Actinomycetales	Nocardiaceae	Nocardia		14	0.001
Bacteria	Proteobacteria	Gammaproteobacteria	Alteromonadales	Alteromonadaceae	Candidatus Endobugula	sertula	13	0.001
Bacteria	Proteobacteria	Deltaproteobacteria	Desulfuromonadales	Geobacteraceae	Geobacter		13	0.001
Bacteria	Firmicutes	Clostridia	Clostridiales	Clostridiaceae	Natronincola		13	0.001
Bacteria	Firmicutes	Clostridia	Clostridiales	Clostridiaceae	Peptoniphilus	coxii	13	0.001
Bacteria	Proteobacteria	Gammaproteobacteria	Alteromonadales	Alteromonadaceae	Glaciecola	nitratireducens	13	0.001
Bacteria	Proteobacteria	Gammaproteobacteria	Enterobacteriales	Enterobacteriaceae	Candidatus Blochmannia	vafer	13	0.001
Bacteria	Proteobacteria	Gammaproteobacteria	Alteromonadales	Psychromonadaceae	Psychromonas		13	0.001
Bacteria	Proteobacteria	Gammaproteobacteria	Enterobacteriales	Enterobacteriaceae	Citrobacter		13	0.001
Bacteria	Firmicutes	Bacilli	Bacillales	Paenibacillaceae	Cohnella	damuensis	13	0.001
Bacteria	Actinobacteria	Actinobacteria	Actinomycetales	Intrasporangiaceae	Janibacter	sanguinis	13	0.001
Bacteria	Firmicutes	Bacilli	Bacillales	Staphylococcaceae	Staphylococcus	massiliensis	13	0.001
Bacteria	Bacteroidetes	Bacteroidia	Bacteroidales	Prevotellaceae	Prevotella	loescheii	12	0.001
Bacteria	Firmicutes	Bacilli	Bacillales	Bacillaceae	Bacillus	deserti	12	0.001
Bacteria	Actinobacteria	Actinobacteria	Actinomycetales	Corynebacteriaceae	Corynebacterium	minutissimum	12	0.001
Bacteria	Proteobacteria	Alphaproteobacteria	Sphingomonadales	Erythrobacteraceae	Erythromicrobium	ramosum	12	0.001
Bacteria	Thermi	Deinococci	Thermales	Thermaceae	Thermus		12	0.001
Bacteria	Proteobacteria	Alphaproteobacteria	Rhodobacterales	Rhodobacteraceae	Paracoccus	chinensis	12	0.001
Bacteria	Proteobacteria	Alphaproteobacteria	Rhizobiales	Xanthobacteraceae	Blastochloris	gulmargensis	12	0.001
Bacteria	Firmicutes	Bacilli	Lactobacillales	Streptococcaceae	Streptococcus	thermophilus	12	0.001
Bacteria	Fusobacteria	Fusobacteria	Fusobacteriales	Leptotrichiaceae	Leptotrichia	wadei	12	0.001
Bacteria	Proteobacteria	Betaproteobacteria	Rhodocyclales	Rhodocyclaceae	Dechloromonas	hortensis	12	0.001
Bacteria	Proteobacteria	Gammaproteobacteria	Enterobacteriales	Enterobacteriaceae	Trabulsiella	odontotermitis	12	0.001
Bacteria	Firmicutes	Bacilli	Bacillales	Staphylococcaceae	Salinicoccus	salsiraiae	12	0.001
Bacteria	Proteobacteria	Gammaproteobacteria	Thiotrichales	Thiotrichaceae	Thiothrix		12	0.001
Bacteria	Proteobacteria	Betaproteobacteria	Burkholderiales	Burkholderiaceae	Candidatus Glomeribacter		12	0.001
Bacteria	Actinobacteria	Actinobacteria	Actinomycetales	Dietziaceae	Dietzia	alimentaria	12	0.001
Bacteria	Proteobacteria	Alphaproteobacteria	Rhizobiales	Hyphomicrobiaceae	Rhodoplanes		12	0.001
Bacteria	Actinobacteria	Actinobacteria	Actinomycetales	Corynebacteriaceae	Corynebacterium	aurimucosum	12	0.001
Bacteria	Firmicutes	Clostridia	Clostridiales	Heliobacteriaceae	Heliorestis		11	0.001
Bacteria	Synergistetes	Synergistia	Synergistales	Dethiosulfovibrionaceae	Dethiosulfovibrio		11	0.001
Bacteria	Proteobacteria	Gammaproteobacteria	Chromatiales	Chromatiaceae	Chromatium	weissei	11	0.001
Bacteria	Actinobacteria	Actinobacteria	Bifidobacteriales	Bifidobacteriaceae	Bifidobacterium	longum	11	0.001
Bacteria	Actinobacteria	Actinobacteria	Actinomycetales	Corynebacteriaceae	Corynebacterium	accolens	11	0.001
Bacteria	Proteobacteria	Gammaproteobacteria	Vibrionales	Vibrionaceae	Vibrio	litoralis	11	0.001
Bacteria	Actinobacteria	Actinobacteria	Actinomycetales	Microbacteriaceae	Agromyces		11	0.001
Bacteria	Proteobacteria	Gammaproteobacteria	Chromatiales	Ectothiorhodospiraceae	Thioalkalivibrio	jannaschii	11	0.001
Bacteria	Firmicutes	Bacilli	Bacillales	Paenibacillaceae			11	0.001
Bacteria	Firmicutes	Bacilli	Bacillales	Staphylococcaceae	Staphylococcus	intermedius	11	0.001
Bacteria	Proteobacteria	Gammaproteobacteria	Pseudomonadales	Pseudomonadaceae	Pseudomonas	clemancea	11	0.001
Bacteria	Firmicutes	Clostridia	Clostridiales	Veillonellaceae	Selenomonas	dianae	11	0.001
Bacteria	Proteobacteria	Alphaproteobacteria	Caulobacterales	Caulobacteraceae	Phenylobacterium	mobile	11	0.001
Bacteria	Actinobacteria	Actinobacteria	Actinomycetales	Brevibacteriaceae	Brevibacterium	album	11	0.001
Bacteria	Actinobacteria	Actinobacteria	Actinomycetales	Mycobacteriaceae	Mycobacterium	pinnipedii	11	0.001
Bacteria	Proteobacteria	Alphaproteobacteria	Sphingomonadales	Sphingomonadaceae	Novosphingobium	acidiphilum	10	0.001
Bacteria	Proteobacteria	Betaproteobacteria	Burkholderiales	Burkholderiaceae	Burkholderia	ubonensis	10	0.001
Bacteria	Actinobacteria	Actinobacteria	Actinomycetales	Pseudonocardiaceae	Prauserella		10	0.001
Bacteria	Actinobacteria	Actinobacteria	Actinomycetales	Streptomycetaceae	Streptomyces	goraiensis	10	0.001
Bacteria	Proteobacteria	Betaproteobacteria	Burkholderiales	Comamonadaceae	Thiomonas	thermosulfata	10	0.001
Bacteria	Proteobacteria	Betaproteobacteria	Neisseriales	Neisseriaceae	Chromobacterium		10	0.001
Bacteria	Proteobacteria	Alphaproteobacteria	Rhizobiales	Xanthobacteraceae	Labrys		10	0.001
Bacteria	Proteobacteria	Gammaproteobacteria	Chromatiales	Chromatiaceae	Thiorhodococcus	pfennigii	10	0.001
Bacteria	Proteobacteria	Gammaproteobacteria	Oceanospirillales	Oceanospirillaceae	Amphritea	atlantica	10	0.001
Bacteria	Actinobacteria	Actinobacteria	Actinomycetales	Kineosporiaceae	Kineococcus	gynurae	10	0.001
Bacteria	Proteobacteria	Gammaproteobacteria	Pseudomonadales	Moraxellaceae			10	0.001
Bacteria	Proteobacteria	Deltaproteobacteria	Myxococcales	Cystobacteraceae	Cystobacter		10	0.001
Bacteria	Firmicutes	Clostridia	Thermoanaerobacterales	Thermoanaerobacteraceae	Thermoanaerobacter	sulfurigignens	10	0.001
Bacteria	Actinobacteria	Actinobacteria	Actinomycetales	Micrococcaceae	Zhihengliuella		10	0.001
Bacteria	Proteobacteria	Alphaproteobacteria	Rickettsiales	Anaplasmataceae	Ehrlichia	ovina	10	0.001
Bacteria	Bacteroidetes	Flavobacteriia	Flavobacteriales	Flavobacteriaceae	Tenacibaculum		10	0.001
Bacteria	Proteobacteria	Gammaproteobacteria	Enterobacteriales	Enterobacteriaceae	Enterobacter	amnigenus	10	0.001
Bacteria	Actinobacteria	Actinobacteria	Actinomycetales	Frankiaceae	Frankia	alni	10	0.001
Bacteria	Actinobacteria	Actinobacteria	Actinomycetales	Thermomonosporaceae	Actinocorallia	cavernae	10	0.001
Bacteria	Proteobacteria	Betaproteobacteria	Rhodocyclales	Rhodocyclaceae	Methyloversatilis	universalis	10	0.001
Bacteria	Actinobacteria	Actinobacteria	Actinomycetales	Streptomycetaceae	Streptacidiphilus		10	0.001
Bacteria	Proteobacteria	Gammaproteobacteria	Alteromonadales	Shewanellaceae	Shewanella	oneidensis	10	0.001
Bacteria	Proteobacteria	Gammaproteobacteria	Pseudomonadales	Pseudomonadaceae	Pseudomonas		10	0.001
Bacteria	Firmicutes	Clostridia	Clostridiales	Clostridiaceae	Clostridium	caliptrosporum	10	0.001
Bacteria	Firmicutes	Bacilli	Lactobacillales	Streptococcaceae	Streptococcus	phocae	10	0.001
Bacteria	Tenericutes	Mollicutes	Mycoplasmatales	Mycoplasmataceae	Mycoplasma	iguanae	10	0.001
Bacteria	Proteobacteria	Gammaproteobacteria	Enterobacteriales	Enterobacteriaceae	Enterobacter	gergoviae	10	0.001
Bacteria	Bacteroidetes	Bacteroidia	Bacteroidales	Paraprevotellaceae	Prevotella	tannerae	9	0.001
Bacteria	Thermotogae	Thermotogae	Thermotogales	Thermotogaceae	Petrotoga		9	0.001
Bacteria	Bacteroidetes	Bacteroidia	Bacteroidales	Prevotellaceae	Prevotella	oris	9	0.001
Bacteria	Actinobacteria	Actinobacteria	Actinomycetales	Actinomycetaceae	Actinobaculum	suis	9	0.001
Bacteria	Actinobacteria	Actinobacteria	Actinomycetales	Cellulomonadaceae	Demequina		9	0.001
Bacteria	Proteobacteria	Alphaproteobacteria	Rhodobacterales	Hyphomonadaceae	Maricaulis	indicus	9	0.001
Bacteria	Firmicutes	Clostridia	Clostridiales	Veillonellaceae	Megasphaera	sueciensis	9	0.001
Bacteria	Proteobacteria	Alphaproteobacteria	Rhizobiales	Xanthobacteraceae	Xanthobacter	polyaromaticivorans	9	0.001
Bacteria	Actinobacteria	Actinobacteria	Actinomycetales	Intrasporangiaceae	Serinicoccus		9	0.001
Bacteria	Firmicutes	Bacilli	Bacillales	Paenibacillaceae	Paenibacillus	taiwanensis	9	0.001
Bacteria	Actinobacteria	Actinobacteria	Actinomycetales	Actinomycetaceae	Arcanobacterium	phocae	9	0.001
Bacteria	Firmicutes	Bacilli	Lactobacillales	Lactobacillaceae	Lactobacillus	helveticus	9	0.001
Bacteria	Firmicutes	Bacilli	Bacillales	Planococcaceae	Planomicrobium	flavidum	9	0.001
Bacteria	Actinobacteria	Actinobacteria	Actinomycetales	Actinopolysporaceae	Actinopolyspora		9	0.001
Bacteria	Firmicutes	Bacilli	Lactobacillales	Streptococcaceae	Streptococcus	salivarius	9	0.001
Bacteria	Bacteroidetes	Bacteroidia	Bacteroidales	Odoribacteraceae	Odoribacter	denticanis	9	0.001
Bacteria	Firmicutes	Bacilli	Bacillales	Paenibacillaceae	Cohnella	soli	9	0.001
Bacteria	Cyanobacteria	Oscillatoriophycideae	Chroococcales	Chroococcaceae	Chroococcus	minutus	9	0.001
Bacteria	Actinobacteria	Actinobacteria	Actinomycetales	Mycobacteriaceae	Mycobacterium	senuense	9	0.001
Bacteria	Tenericutes	Mollicutes	Acholeplasmatales	Acholeplasmataceae	Acholeplasma		9	0.001
Bacteria	Firmicutes	Clostridia	Clostridiales	Syntrophomonadaceae	Syntrophomonas	sapovorans	9	0.001
Bacteria	Firmicutes	Clostridia	Thermoanaerobacterales	Thermovenabulum	Thermovenabulum	ferriorganovorum	9	0.001
Bacteria	Actinobacteria	Actinobacteria	Actinomycetales	Actinomycetaceae	Actinomyces	suimastitidis	9	0.001
Bacteria	Actinobacteria	Actinobacteria	Actinomycetales	Glycomycetaceae	Glycomyces	endophyticus	9	0.001
Bacteria	Proteobacteria	Alphaproteobacteria	Rhodospirillales	Acetobacteraceae			9	0.001
Bacteria	Firmicutes	Bacilli	Lactobacillales	Lactobacillaceae	Lactobacillus	brantae	8	0.001
Bacteria	Proteobacteria	Gammaproteobacteria	Chromatiales	Ectothiorhodospiraceae			8	0.001
Bacteria	Proteobacteria	Gammaproteobacteria	Pasteurellales	Pasteurellaceae	Avibacterium		8	0.001
Bacteria	Actinobacteria	Actinobacteria	Bifidobacteriales	Bifidobacteriaceae	Bifidobacterium	asteroides	8	0.001
Bacteria	Proteobacteria	Betaproteobacteria	Burkholderiales	Comamonadaceae	Curvibacter		8	0.001
Bacteria	Firmicutes	Bacilli	Lactobacillales	Streptococcaceae	Streptococcus	uberis	8	0.001
Bacteria	Actinobacteria	Actinobacteria	Actinomycetales	Corynebacteriaceae	Corynebacterium	pseudogenitalium	8	0.001
Bacteria	Firmicutes	Bacilli	Bacillales	Bacillaceae	Bacillus	ferrariarum	8	0.001
Bacteria	Actinobacteria	Actinobacteria	Actinomycetales	Streptosporangiaceae			8	0.001
Bacteria	Proteobacteria	Betaproteobacteria	Burkholderiales	Alcaligenaceae	Achromobacter		8	0.001
Bacteria	Firmicutes	Bacilli	Lactobacillales	Enterococcaceae	Enterococcus	hawaiiensis	8	0.001
Bacteria	Proteobacteria	Gammaproteobacteria	Oceanospirillales	Oceanospirillaceae			8	0.001
Bacteria	Firmicutes	Bacilli	Bacillales	Planococcaceae	Planococcus	columbae	8	0.001
Bacteria	Proteobacteria	Deltaproteobacteria	Syntrophobacterales	Syntrophobacteraceae			8	0.001
Bacteria	Fusobacteria	Fusobacteria	Fusobacteriales	Leptotrichiaceae	Leptotrichia	hofstadii	8	0.001
Bacteria	Proteobacteria	Betaproteobacteria	Burkholderiales	Comamonadaceae	Delftia	lacustris	8	0.001
Bacteria	Firmicutes	Bacilli	Bacillales	Staphylococcaceae	Macrococcus	bovicus	8	0.001
Bacteria	Firmicutes	Bacilli	Bacillales	Planococcaceae	Sporosarcina		8	0.001
Bacteria	Firmicutes	Clostridia	Coriobacteriales	Coriobacteriaceae	Slackia		8	0.001
Bacteria	Actinobacteria	Actinobacteria	Actinomycetales	Micromonosporaceae	Micromonospora	rifamycinica	8	0.001
Bacteria	Bacteroidetes	Sphingobacteriia	Sphingobacteriales	Sphingobacteriaceae	Olivibacter		8	0.001
Bacteria	Actinobacteria	Acidimicrobiia	Acidimicrobiales	Acidimicrobiaceae	Acidimicrobium		8	0.001
Bacteria	Bacteroidetes	Flavobacteriia	Flavobacteriales	Flavobacteriaceae	Chryseobacterium	taichungense	8	0.001
Bacteria	Firmicutes	Clostridia	Thermoanaerobacterales	Thermoanaerobacteraceae	Tepidanaerobacter	syntrophicus	8	0.001
Bacteria	Firmicutes	Clostridia	Clostridiales	Peptococcaceae	Desulfurispora	thermophila	8	0.001
Bacteria	Firmicutes	Bacilli	Bacillales	Listeriaceae	Listeria		8	0.001
Bacteria	Nitrospirae	Nitrospira	Nitrospirales	Thermodesulfovibrionaceae	Thermodesulfovibrio	thiophilus	8	0.001
Bacteria	Bacteroidetes	Bacteroidia	Bacteroidales	Prevotellaceae	Prevotella	multiformis	7	0.001
Bacteria	Firmicutes	Bacilli	Lactobacillales	Lactobacillaceae	Pediococcus	argentinicus	7	0.001
Bacteria	Proteobacteria	Betaproteobacteria	Rhodocyclales	Rhodocyclaceae	Sterolibacterium	denitrificans	7	0.001
Bacteria	Proteobacteria	Deltaproteobacteria	Desulfovibrionales	Desulfonatronumaceae	Desulfonatronum	thiosulfatophilum	7	0.001
Bacteria	Proteobacteria	Deltaproteobacteria	Desulfuromonadales				7	0.001
Bacteria	Bacteroidetes	Flavobacteriia	Flavobacteriales	Flavobacteriaceae	Chryseobacterium	caeni	7	0.001
Bacteria	Firmicutes	Bacilli	Lactobacillales	Lactobacillaceae	Lactobacillus	mucosae	7	0.001
Bacteria	Actinobacteria	Actinobacteria	Actinomycetales	Micrococcaceae	Micrococcus	lylae	7	0.001
Bacteria	Actinobacteria	Actinobacteria	Actinomycetales	Gordoniaceae	Gordonia		7	0.001
Bacteria	Proteobacteria	Alphaproteobacteria	Rhizobiales	Methylobacteriaceae	Methylobacterium		7	0.001
Bacteria	Bacteroidetes	Sphingobacteriia	Sphingobacteriales	Saprospiraceae	Lewinella		7	0.001
Bacteria	Actinobacteria	Actinobacteria	Actinomycetales	Micrococcaceae	Nesterenkonia	flava	7	0.001
Bacteria	Bacteroidetes	Sphingobacteriia	Sphingobacteriales	Flexibacteraceae	Pontibacter	niistensis	7	0.001
Bacteria	Proteobacteria	Gammaproteobacteria	Chromatiales	Chromatiaceae	Nitrosococcus	watsoni	7	0.001
Bacteria	Firmicutes	Clostridia	Thermoanaerobacterales	Caldicellulosiruptoraceae	Caldicellulosiruptor		7	0.001
Bacteria	Proteobacteria	Deltaproteobacteria	Desulfovibrionales				7	0.001
Bacteria	Firmicutes	Bacilli	Bacillales	Bacillaceae	Bacillus	oryzae	7	0.001
Bacteria	Proteobacteria	Alphaproteobacteria	Rhodospirillales	Rhodospirillaceae	Skermanella	aerolata	7	0.001
Bacteria	Firmicutes	Clostridia	Clostridiales	Clostridiaceae	Clostridium	caenicola	7	0.001
Bacteria	Actinobacteria	Actinobacteria	Actinomycetales	Streptomycetaceae	Streptomyces	nanchangensis	7	0.001
Bacteria	Proteobacteria	Betaproteobacteria	Burkholderiales	Comamonadaceae	Pelomonas		7	0.001
Bacteria	Chloroflexi	Ktedonobacteria	Thermogemmatisporales	Thermogemmatisporaceae	Thermogemmatispora		7	0.001
Bacteria	Actinobacteria	Actinobacteria	Actinomycetales	Micromonosporaceae	Actinoplanes	pallidoaurantiacus	7	0.001
Bacteria	Actinobacteria	Actinobacteria	Actinomycetales	Actinosynnemataceae	Actinoalloteichus	alkalophilus	6	0
Bacteria	Proteobacteria	Gammaproteobacteria	Oceanospirillales	Alcanivoracaceae	Alcanivorax	indicus	6	0
Bacteria	Actinobacteria	Actinobacteria	Actinomycetales	Nocardioidaceae	Aeromicrobium	ponti	6	0
Bacteria	Bacteroidetes	Bacteroidia	Bacteroidales	Prevotellaceae	Prevotella	maculosa	6	0
Bacteria	Actinobacteria	Actinobacteria	Actinomycetales	Micrococcaceae	Arthrobacter	halodurans	6	0
Bacteria	Tenericutes	Mollicutes	Acholeplasmatales	Acholeplasmataceae			6	0
Bacteria	Actinobacteria	Actinobacteria	Actinomycetales	Actinomycetaceae	Actinobaculum	massiliense	6	0
Bacteria	Proteobacteria	Alphaproteobacteria	Sphingomonadales	Sphingomonadaceae	Novosphingobium	aromaticivorans	6	0
Bacteria	Bacteroidetes	Bacteroidia	Bacteroidales	Prevotellaceae	Prevotella	pleuritidis	6	0
Bacteria	Actinobacteria	Actinobacteria	Actinomycetales	Streptosporangiaceae	Nonomuraea		6	0
Bacteria	Proteobacteria	Gammaproteobacteria	Vibrionales	Vibrionaceae	Salinivibrio	budaii	6	0
Bacteria	Actinobacteria	Actinobacteria	Actinomycetales	Streptosporangiaceae	Streptosporangium		6	0
Bacteria	Actinobacteria	Actinobacteria	Actinomycetales	Corynebacteriaceae	Corynebacterium	canis	6	0
Bacteria	Thermi	Deinococci	Deinococcales	Deinococcaceae	Deinococcus	piscis	6	0
Bacteria	Proteobacteria	Gammaproteobacteria	Pseudomonadales	Moraxellaceae	Psychrobacter	phenylpyruvicus	6	0
Bacteria	Bacteroidetes	Sphingobacteriia	Sphingobacteriales	Flexibacteraceae			6	0
Bacteria	Thermotogae	Thermotogae	Thermotogales	Thermotogaceae	Kosmotoga	arenicorallina	6	0
Bacteria	Proteobacteria	Gammaproteobacteria	Oceanospirillales				6	0
Bacteria	Proteobacteria	Epsilonproteobacteria	Campylobacterales	Campylobacteraceae	Campylobacter	gracilis	6	0
Bacteria	Firmicutes	Bacilli	Lactobacillales	Enterococcaceae	Melissococcus		6	0
Bacteria	Proteobacteria	Alphaproteobacteria	Caulobacterales	Caulobacteraceae	Brevundimonas	staleyi	6	0
Bacteria	Thermotogae	Thermotogae	Thermotogales	Thermotogaceae	Fervidobacterium	islandicum	6	0
Bacteria	Proteobacteria	Gammaproteobacteria	Enterobacteriales	Enterobacteriaceae	Candidatus Blochmannia	rufipes	6	0
Bacteria	Proteobacteria	Alphaproteobacteria	Rhodobacterales	Rhodobacteraceae	Amaricoccus		6	0
Bacteria	Actinobacteria	Actinobacteria	Actinomycetales	Micrococcaceae	Citricoccus	muralis	6	0
Bacteria	Actinobacteria	Actinobacteria	Actinomycetales	Dermacoccaceae	Dermacoccus	abyssi	6	0
Bacteria	Tenericutes	Mollicutes					6	0
Bacteria	Actinobacteria	Actinobacteria	Actinomycetales	Intrasporangiaceae	Phycicoccus	bigeumensis	6	0
Bacteria	Actinobacteria	Actinobacteria	Actinomycetales	Kineosporiaceae	Kineosporia		6	0
Bacteria	Actinobacteria	Actinobacteria	Actinomycetales	Pseudonocardiaceae	Actinomycetospora		6	0
Bacteria	Firmicutes	Bacilli	Lactobacillales	Streptococcaceae	Streptococcus	orisratti	6	0
Bacteria	Firmicutes	Bacilli	Lactobacillales	Lactobacillaceae	Lactobacillus	senmaizukei	5	0
Bacteria	Proteobacteria	Gammaproteobacteria	Cardiobacteriales	Cardiobacteriaceae	Cardiobacterium	hominis	5	0
Bacteria	Tenericutes	Mollicutes	Acholeplasmatales	Acholeplasmataceae	Acholeplasma	cavigenitalium	5	0
Bacteria	Proteobacteria	Gammaproteobacteria	Alteromonadales	Alteromonadaceae	Candidatus Endobugula	glebosa	5	0
Bacteria	Firmicutes	Bacilli	Lactobacillales	Enterococcaceae	Enterococcus	rottae	5	0
Bacteria	Bacteroidetes	Bacteroidia	Bacteroidales	Prevotellaceae	Prevotella	intermedia	5	0
Bacteria	Firmicutes	Bacilli	Lactobacillales	Enterococcaceae	Vagococcus		5	0
Bacteria	Actinobacteria	Actinobacteria	Actinomycetales	Micrococcaceae	Micrococcus	thailandicus	5	0
Bacteria	Firmicutes	Clostridia	Clostridiales	Clostridiaceae	Mogibacterium	diversum	5	0
Bacteria	Synergistetes	Synergistia	Synergistales	Synergistaceae	Candidatus Tammella	caduceiae	5	0
Bacteria	Bacteroidetes	Bacteroidia	Bacteroidales	Porphyromonadaceae	Porphyromonas	endodontalis	5	0
Bacteria	Proteobacteria	Deltaproteobacteria	Syntrophobacterales	Desulfobacteraceae			5	0
Bacteria	Actinobacteria	Actinobacteria	Actinomycetales	Pseudonocardiaceae	Amycolatopsis	jejuensis	5	0
Bacteria	Firmicutes	Bacilli	Lactobacillales	Leuconostocaceae	Fructobacillus	pseudoficulneus	5	0
Bacteria	Fusobacteria	Fusobacteria	Fusobacteriales	Leptotrichiaceae	Sebaldella	termitidis	5	0
Bacteria	Firmicutes	Bacilli	Bacillales	Paenibacillaceae	Paenibacillus	polymyxa	5	0
Bacteria	Firmicutes	Bacilli	Bacillales	Staphylococcaceae	Salinicoccus	luteus	5	0
Bacteria	Firmicutes	Clostridia	Thermoanaerobacterales				5	0
Bacteria	Actinobacteria	Actinobacteria	Bifidobacteriales	Bifidobacteriaceae	Bifidobacterium	choerinum	5	0
Bacteria	Proteobacteria	Gammaproteobacteria	Thiotrichales	Piscirickettsiaceae	Methylophaga		5	0
Bacteria	Actinobacteria	Actinobacteria	Actinomycetales	Microbacteriaceae	Microbacterium	maritypicum	5	0
Bacteria	Firmicutes	Bacilli	Lactobacillales	Leuconostocaceae	Weissella	minor	5	0
Bacteria	Actinobacteria	Actinobacteria	Actinomycetales	Microbacteriaceae	Microbacterium	marinilacus	5	0
Bacteria	Tenericutes	Mollicutes	Acholeplasmatales	Acholeplasmataceae	Acholeplasma	palmae	5	0
Bacteria	Chlamydiae	Chlamydiia	Chlamydiales				5	0
Bacteria	Proteobacteria	Gammaproteobacteria	Oceanospirillales	Saccharospirillaceae	Saccharospirillum		5	0
Bacteria	Thermodesulfobacteria	Thermodesulfobacteria	Thermodesulfobacteriales	Thermodesulfobacteriaceae	Thermodesulfatator	atlanticus	5	0
Bacteria	Bacteroidetes	Flavobacteriia	Flavobacteriales	Flavobacteriaceae	Bergeyella	zoohelcum	5	0
Bacteria	Proteobacteria	Gammaproteobacteria	Alteromonadales	Idiomarinaceae	Pseudidiomarina		5	0
Bacteria	Actinobacteria	Actinobacteria	Actinomycetales	Nocardiaceae	Nocardia	devorans	5	0
Bacteria	Firmicutes	Clostridia	Clostridiales	Clostridiaceae	Caloramator	uzoniensis	5	0
Bacteria	Bacteroidetes	Sphingobacteriia	Sphingobacteriales	Chitinophagaceae	Niabella	soli	5	0
Bacteria	Proteobacteria	Epsilonproteobacteria	Campylobacterales	Campylobacteraceae	Campylobacter	volucris	5	0
Bacteria	Proteobacteria	Alphaproteobacteria	Rickettsiales	Rickettsiaceae	Rickettsia	monacensis	5	0
Bacteria	Bacteroidetes	Bacteroidia	Bacteroidales	Bacteroidaceae	Bacteroides	stercorirosoris	5	0
Bacteria	Proteobacteria	Alphaproteobacteria	Sphingomonadales	Sphingomonadaceae	Sphingomonas	leidyia	5	0
Bacteria	Firmicutes	Clostridia	Clostridiales	Veillonellaceae	Veillonella	ratti	5	0
Bacteria	Proteobacteria	Gammaproteobacteria	Enterobacteriales	Enterobacteriaceae	Dickeya	dianthicola	5	0
Bacteria	Firmicutes	Clostridia	Clostridiales	Clostridiaceae	Peptoniphilus		5	0
Bacteria	Actinobacteria	Actinobacteria	Actinomycetales	Pseudonocardiaceae	Pseudonocardia		5	0
Bacteria	Proteobacteria	Alphaproteobacteria	Rickettsiales	Anaplasmataceae	Neorickettsia	helminthoeca	5	0
Bacteria	Bacteroidetes	Sphingobacteriia	Sphingobacteriales	Flexibacteraceae	Dyadobacter		5	0
Bacteria	Proteobacteria	Gammaproteobacteria	Alteromonadales	Alteromonadaceae	Microbulbifer		5	0
Bacteria	Firmicutes	Clostridia	Clostridiales	Clostridiaceae	Clostridium	aestuarii	5	0
Bacteria	Firmicutes	Bacilli	Bacillales	Bacillaceae	Bacillus	litoralis	4	0
Bacteria	Nitrospirae	Nitrospira	Nitrospirales	Thermodesulfovibrionaceae	Thermodesulfovibrio		4	0
Bacteria	Bacteroidetes	Sphingobacteriia	Sphingobacteriales	Saprospiraceae	Lewinella	lutea	4	0
Bacteria	Proteobacteria	Gammaproteobacteria	Pasteurellales	Pasteurellaceae	Chelonobacter		4	0
Bacteria	Firmicutes	Clostridia	Thermoanaerobacterales	Thermoanaerobacteraceae	Caldanaerobacter	hydrothermalis	4	0
Bacteria	Firmicutes	Clostridia	Clostridiales	Clostridiaceae	Clostridium	bovipellis	4	0
Bacteria	Actinobacteria	Actinobacteria	Actinomycetales	Microbacteriaceae	Leucobacter	chironomi	4	0
Bacteria	Bacteroidetes	Sphingobacteriia	Sphingobacteriales	Sphingobacteriaceae	Sphingobacterium	shayense	4	0
Bacteria	Proteobacteria	Gammaproteobacteria	Chromatiales	Ectothiorhodospiraceae	Methylonatrum	kenyense	4	0
Bacteria	Proteobacteria	Alphaproteobacteria	Rhizobiales	Bradyrhizobiaceae	Bradyrhizobium	liaoningense	4	0
Bacteria	Actinobacteria	Actinobacteria	Actinomycetales	Micromonosporaceae	Pilimelia	columellifera	4	0
Bacteria	Proteobacteria	Alphaproteobacteria	Rhizobiales	Phyllobacteriaceae	Phyllobacterium		4	0
Bacteria	Bacteroidetes	Sphingobacteriia	Sphingobacteriales	Flammeovirgaceae	Flammeovirga	pacifica	4	0
Bacteria	Proteobacteria	Gammaproteobacteria	Oceanospirillales	Litoricolaceae	Litoricola	lipolytica	4	0
Bacteria	Firmicutes	Bacilli	Lactobacillales	Lactobacillaceae	Lactobacillus	tucceti	4	0
Bacteria	Proteobacteria	Alphaproteobacteria	Sphingomonadales	Sphingomonadaceae	Sphingomonas	dokdonensis	4	0
Bacteria	Proteobacteria	Betaproteobacteria	Neisseriales	Neisseriaceae	Chromobacterium	subtsugae	4	0
Bacteria	Bacteroidetes	Bacteroidia	Bacteroidales	Porphyromonadaceae	Parabacteroides	goldsteinii	4	0
Bacteria	Bacteroidetes	Flavobacteriia	Flavobacteriales	Flavobacteriaceae	Myroides	odoratus	4	0
Bacteria	Firmicutes	Bacilli	Bacillales	Bacillaceae	Bacillus	isabeliae	4	0
Bacteria	Proteobacteria	Alphaproteobacteria	Rhizobiales	Bradyrhizobiaceae	Bradyrhizobium	elkanii	4	0
Bacteria	Proteobacteria	Alphaproteobacteria	Rhizobiales	Phyllobacteriaceae	Phyllobacterium	catacumbae	4	0
Bacteria	Firmicutes	Clostridia	Clostridiales	Clostridiaceae	Clostridium	proteolyticus	4	0
Bacteria	Proteobacteria	Alphaproteobacteria	Rhizobiales	Bradyrhizobiaceae	Bradyrhizobium	jicamae	4	0
Bacteria	Proteobacteria	Alphaproteobacteria	Sphingomonadales	Sphingomonadaceae	Novosphingobium	yangbajingensis	4	0
Bacteria	Proteobacteria	Gammaproteobacteria	Enterobacteriales	Enterobacteriaceae	Candidatus Blochmannia	castaneus	4	0
Bacteria	Firmicutes	Bacilli	Bacillales	Bacillaceae	Geobacillus	thermoglucosidans	4	0
Bacteria	Thermi	Deinococci	Thermales	Thermaceae	Thermus	rehai	4	0
Bacteria	Firmicutes	Bacilli	Bacillales	Planococcaceae			4	0
Bacteria	Firmicutes	Clostridia	Clostridiales	Peptococcaceae	Peptococcus		4	0
Bacteria	Actinobacteria	Actinobacteria	Actinomycetales	Thermomonosporaceae	Actinomadura	maheshkhaliensis	4	0
Bacteria	Actinobacteria	Actinobacteria	Actinomycetales	Corynebacteriaceae	Corynebacterium	vitaeruminis	4	0
Bacteria	Firmicutes	Bacilli	Bacillales	Staphylococcaceae	Staphylococcus	kloosii	4	0
Bacteria	Proteobacteria	Gammaproteobacteria	Xanthomonadales	Sinobacteraceae	Hydrocarboniphaga		4	0
Bacteria	Bacteroidetes	Bacteroidia	Bacteroidales	Bacteroidaceae	Bacteroides	graminisolvens	4	0
Bacteria	Proteobacteria	Alphaproteobacteria	Rhizobiales	Rhizobiaceae	Candidatus Liberibacter	solanacearum	4	0
Bacteria	Proteobacteria	Alphaproteobacteria	Sphingomonadales	Sphingomonadaceae	Sphingomonas	asaccharolytica	4	0
Bacteria	Firmicutes	Clostridia	Clostridiales	Eubacteriaceae	Acetobacterium	tundrae	4	0
Bacteria	Acidobacteria	Acidobacteria	Acidobacteriales	Acidobacteriaceae	Edaphobacter	modestus	4	0
Bacteria	Proteobacteria	Gammaproteobacteria	Oceanospirillales	Halomonadaceae			4	0
Bacteria	Firmicutes	Clostridia	Clostridiales	Carboxydocellaceae	Carboxydocella	ferrireducens	3	0
Bacteria	Firmicutes	Clostridia	Clostridiales	Clostridiaceae	Clostridium	bowmanii	3	0
Bacteria	Proteobacteria	Betaproteobacteria	Hydrogenophilales	Hydrogenophilaceae	Thiobacillus		3	0
Bacteria	Firmicutes	Bacilli	Bacillales	Planococcaceae	Sporosarcina	contaminans	3	0
Bacteria	Bacteroidetes	Flavobacteriia	Flavobacteriales	Flavobacteriaceae	Flavobacterium	terrigena	3	0
Bacteria	Proteobacteria	Gammaproteobacteria	Oceanospirillales	Litoricolaceae	Litoricola		3	0
Bacteria	Proteobacteria	Betaproteobacteria	Burkholderiales	Comamonadaceae	Thiomonas	perometabolis	3	0
Bacteria	Proteobacteria	Betaproteobacteria	Rhodocyclales	Rhodocyclaceae	Rhodocyclus	purpureus	3	0
Bacteria	Proteobacteria	Alphaproteobacteria	Rhizobiales	Bradyrhizobiaceae	Bradyrhizobium	japonicum	3	0
Bacteria	Bacteroidetes	Sphingobacteriia	Sphingobacteriales	Chitinophagaceae	Sediminibacterium		3	0
Bacteria	Actinobacteria	Actinobacteria	Actinomycetales	Pseudonocardiaceae	Saccharopolyspora	erythraea	3	0
Bacteria	Firmicutes	Bacilli	Bacillales	Paenibacillaceae	Paenibacillus	donghaensis	3	0
Bacteria	Actinobacteria	Actinobacteria	Actinomycetales	Streptosporangiaceae	Streptosporangium	purpuratum	3	0
Bacteria	Proteobacteria	Deltaproteobacteria	Syntrophobacterales	Syntrophaceae	Desulfomonile	tiedjei	3	0
Bacteria	Firmicutes	Bacilli	Bacillales	Bacillaceae	Anoxybacillus	tengchongensis	3	0
Bacteria	Firmicutes	Bacilli	Bacillales	Paenibacillaceae	Thermobacillus	xylanilyticus	3	0
Bacteria	Proteobacteria	Alphaproteobacteria	Sphingomonadales	Sphingomonadaceae	Novosphingobium	mathurense	3	0
Bacteria	Verrucomicrobia	Opitutae	Puniceicoccales	Puniceicoccaceae	Coraliomargarita	akajimensis	3	0
Bacteria	Proteobacteria	Alphaproteobacteria	Sphingomonadales	Sphingomonadaceae	Sphingomonas	abaci	3	0
Bacteria	Proteobacteria	Gammaproteobacteria	Thiotrichales				3	0
Bacteria	Tenericutes	Mollicutes	Mycoplasmatales	Mycoplasmataceae	Mycoplasma	insons	3	0
Bacteria	Cyanobacteria	Oscillatoriophycideae	Chroococcales	Phormidiaceae			3	0
Bacteria	Proteobacteria	Deltaproteobacteria	Desulfuromonadales	Desulfuromonadaceae	Desulfuromonas	svalbardensis	3	0
Bacteria	Chlorobi	Chlorobia	Chlorobiales	Chlorobiaceae	Chlorobaculum		3	0
Bacteria	Firmicutes	Bacilli	Bacillales	Listeriaceae			3	0
Bacteria	Proteobacteria	Epsilonproteobacteria	Campylobacterales	Campylobacteraceae	Arcobacter	skirrowii	3	0
Bacteria	Cyanobacteria	Synechococcophycideae	Pseudanabaenales	Pseudanabaenaceae			3	0
Bacteria	Actinobacteria	Actinobacteria	Actinomycetales	Nocardioidaceae	Nocardioides	islandensis	3	0
Bacteria	Actinobacteria	Actinobacteria	Actinomycetales	Microbacteriaceae	Rathayibacter		3	0
Bacteria	Firmicutes	Bacilli	Lactobacillales	Lactobacillaceae	Lactobacillus	equi	3	0
Bacteria	Firmicutes	Bacilli	Bacillales	Bacillaceae	Bacillus	beringensis	3	0
Bacteria	Proteobacteria	Alphaproteobacteria	Sphingomonadales				3	0
Bacteria	Firmicutes	Bacilli	Lactobacillales	Streptococcaceae	Streptococcus	sinensis	3	0
Bacteria	Proteobacteria	Gammaproteobacteria	Vibrionales	Vibrionaceae	Vibrio	caribbenthicus	3	0
Bacteria	Cyanobacteria	Nostocophycideae					3	0
Bacteria	Actinobacteria	Actinobacteria	Actinomycetales	Nocardiaceae	Nocardia	polyresistens	3	0
Bacteria	Proteobacteria	Gammaproteobacteria	Enterobacteriales	Enterobacteriaceae	Klebsiella	pneumoniae	3	0
Bacteria	Actinobacteria	Actinobacteria	Actinomycetales	Actinosynnemataceae	Saccharothrix	australiensis	3	0
Bacteria	Proteobacteria	Betaproteobacteria	Rhodocyclales	Rhodocyclaceae	Denitratisoma	oestradiolicum	3	0
Bacteria	Firmicutes	Clostridia	Clostridiales	Clostridiaceae	Caloramator		3	0
Bacteria	Firmicutes	Bacilli	Lactobacillales	Lactobacillaceae	Lactobacillus	gigeriorum	3	0
Bacteria	Firmicutes	Bacilli	Bacillales	Bacillaceae	Bacillus	shandongensis	3	0
Bacteria	Proteobacteria	Gammaproteobacteria	Oceanospirillales	Litoricolaceae	Litoricola	marina	3	0
Bacteria	Firmicutes	Bacilli	Lactobacillales	Streptococcaceae	Streptococcus	pneumoniae	3	0
Bacteria	Cyanobacteria	Oscillatoriophycideae	Chroococcales	Phormidiaceae	Oscillatoria	corallinae	3	0
Bacteria	Actinobacteria	Actinobacteria	Actinomycetales	Microbacteriaceae	Agromyces	terreus	3	0
Bacteria	Actinobacteria	Actinobacteria	Actinomycetales	Glycomycetaceae	Glycomyces	tenuis	3	0
Bacteria	Proteobacteria	Betaproteobacteria	Neisseriales	Neisseriaceae	Vogesella	perlucida	3	0
Bacteria	Firmicutes	Bacilli	Bacillales	Bacillaceae	Sediminibacillus	halophilus	3	0
Bacteria	Actinobacteria	Actinobacteria	Actinomycetales	Micromonosporaceae	Micromonospora	brunnescens	3	0
Bacteria	Firmicutes	Bacilli	Exiguobacterales	Exiguobacteraceae	Exiguobacterium	soli	3	0
Bacteria	Proteobacteria	Gammaproteobacteria	Enterobacteriales	Enterobacteriaceae	Dickeya	paradisiaca	3	0
Bacteria	Actinobacteria	Actinobacteria	Actinomycetales	Bogoriellaceae	Georgenia	deserti	3	0
Bacteria	Actinobacteria	Actinobacteria	Bifidobacteriales	Bifidobacteriaceae	Bifidobacterium	stercoris	3	0
Bacteria	Actinobacteria	Actinobacteria	Actinomycetales	Micromonosporaceae	Catellatospora	yuxiensis	3	0
Bacteria	Actinobacteria	Actinobacteria	Actinomycetales	Gordoniaceae	Gordonia	australis	3	0
Bacteria	Actinobacteria	Actinobacteria	Actinomycetales	Microbacteriaceae	Agrococcus	terreus	3	0
Bacteria	Proteobacteria	Alphaproteobacteria	Rhodobacterales	Rhodobacteraceae	Ruegeria		3	0
Bacteria	Proteobacteria	Alphaproteobacteria	Rhizobiales	Hyphomicrobiaceae	Devosia		3	0
Bacteria	Proteobacteria	Alphaproteobacteria	Caulobacterales	Caulobacteraceae	Phenylobacterium	immobile	3	0
Bacteria	Actinobacteria	Actinobacteria	Actinomycetales	Sanguibacteraceae	Sanguibacter	suarezii	3	0
Bacteria	Actinobacteria	Actinobacteria	Actinomycetales	Micrococcaceae	Arthrobacter	creatinolyticus	3	0
Bacteria	Proteobacteria	Gammaproteobacteria	Thiotrichales	Thiotrichaceae	Leucothrix	mucor	3	0
Bacteria	Firmicutes	Clostridia	Clostridiales	Veillonellaceae	Phascolarctobacterium	succinatutens	3	0
Bacteria	Firmicutes	Bacilli	Bacillales	Sporolactobacillaceae	Pullulanibacillus	naganoensis	2	0
Bacteria	Proteobacteria	Alphaproteobacteria	Kiloniellales	Kiloniellaceae	Thalassospira	tepidiphila	2	0
Bacteria	Proteobacteria	Epsilonproteobacteria	Campylobacterales	Campylobacteraceae	Arcobacter	marinus	2	0
Bacteria	Firmicutes	Bacilli	Bacillales	Bacillaceae	Lentibacillus	kapialis	2	0
Bacteria	Chlorobi	Chlorobia	Chlorobiales	Chlorobiaceae	Chlorobaculum	limnaeum	2	0
Bacteria	Planctomycetes	Brocadiae	Brocadiales	Brocadiaceae	Candidatus Scalindua	brodae	2	0
Bacteria	Proteobacteria	Betaproteobacteria	Burkholderiales	Comamonadaceae	Thiomonas		2	0
Bacteria	Proteobacteria	Deltaproteobacteria	Desulfovibrionales	Desulfohalobiaceae	Desulfonauticus	autotrophicus	2	0
Bacteria	Firmicutes	Bacilli	Bacillales	Bacillaceae	Marinococcus		2	0
Bacteria	Bacteroidetes	Bacteroidia	Bacteroidales	Prevotellaceae	Prevotella	pallens	2	0
Bacteria	Bacteroidetes	Bacteroidia	Bacteroidales	Porphyromonadaceae	Porphyromonas		2	0
Bacteria	Chloroflexi	Thermobacula	Thermobaculales	Thermobaculaceae	Thermobaculum	terrenum	2	0
Bacteria	Actinobacteria	Actinobacteria	Actinomycetales	Nocardiaceae	Rhodococcus		2	0
Bacteria	Proteobacteria	Betaproteobacteria	Burkholderiales	Comamonadaceae	Leptothrix	discophora	2	0
Bacteria	Firmicutes	Bacilli	Bacillales	Bacillaceae	Anoxybacillus		2	0
Bacteria	Proteobacteria	Gammaproteobacteria	Chromatiales	Ectothiorhodospiraceae	Halorhodospira	halochloris	2	0
Bacteria	Actinobacteria	Actinobacteria	Actinomycetales	Streptomycetaceae	Streptomyces	olivogriseus	2	0
Bacteria	Firmicutes	Bacilli	Bacillales	Staphylococcaceae	Macrococcus	equipercicus	2	0
Bacteria	Proteobacteria	Gammaproteobacteria	Enterobacteriales	Enterobacteriaceae	Erwinia	oleae	2	0
Bacteria	Firmicutes	Clostridia	Clostridiales	Clostridiaceae	Peptoniphilus	gorbachii	2	0
Bacteria	Actinobacteria	Actinobacteria	Actinomycetales	Dermabacteraceae	Brachybacterium	conglomeratum	2	0
Bacteria	Proteobacteria	Gammaproteobacteria	Xanthomonadales	Xanthomonadaceae	Stenotrophomonas	terrae	2	0
Bacteria	Actinobacteria	Actinobacteria	Actinomycetales	Cellulomonadaceae	Cellulomonas	composti	2	0
Bacteria	Thermotogae	Thermotogae	Thermotogales	Thermotogaceae			2	0
Bacteria	Firmicutes	Clostridia	Clostridiales	Veillonellaceae	Veillonella	criceti	2	0
Bacteria	Firmicutes	Clostridia	Clostridiales	Clostridiaceae	Clostridium	tepidiprofundi	2	0
Bacteria	Firmicutes	Bacilli	Bacillales	Staphylococcaceae	Staphylococcus	gallinarum	2	0
Bacteria	Proteobacteria	Gammaproteobacteria	Thiotrichales	Piscirickettsiaceae	Cycloclasticus	oligotrophus	2	0
Bacteria	Actinobacteria	Actinobacteria	Actinomycetales	Promicromonosporaceae	Isoptericola		2	0
Bacteria	Firmicutes	Bacilli	Bacillales	Bacillaceae	Bacillus	velezensis	2	0
Bacteria	Proteobacteria	Deltaproteobacteria	Desulfovibrionales	Desulfovibrionaceae	Desulfovibrio	butyratiphilus	2	0
Bacteria	Proteobacteria	Betaproteobacteria	Rhodocyclales	Rhodocyclaceae	Uliginosibacterium	gangwonense	2	0
Bacteria	Proteobacteria	Alphaproteobacteria	Rhizobiales	Hyphomicrobiaceae			2	0
Bacteria	Proteobacteria	Gammaproteobacteria	Vibrionales	Vibrionaceae			2	0
Bacteria	Actinobacteria	Actinobacteria	Actinomycetales	Streptomycetaceae	Streptomyces	roseosporus	2	0
Bacteria	Firmicutes	Bacilli	Bacillales	Paenibacillaceae	Paenibacillus	terrae	2	0
Bacteria	Firmicutes	Clostridia	Clostridiales	Peptococcaceae	Desulfosporosinus	lacus	2	0
Bacteria	Proteobacteria	Alphaproteobacteria	Rhodobacterales	Rhodobacteraceae	Rubellimicrobium	aerolatum	2	0
Bacteria	Firmicutes	Clostridia	Thermoanaerobacterales	Caldicellulosiruptoraceae	Caldicellulosiruptor	bescii	2	0
Bacteria	Actinobacteria	Actinobacteria	Actinomycetales	Kineosporiaceae	Kineosporia	rhizophila	2	0
Bacteria	Firmicutes	Bacilli	Lactobacillales	Enterococcaceae	Tetragenococcus		2	0
Bacteria	Actinobacteria	Actinobacteria	Actinomycetales	Micromonosporaceae	Actinocatenispora		2	0
Bacteria	Actinobacteria	Actinobacteria	Actinomycetales	Kineosporiaceae			2	0
Bacteria	Proteobacteria	Alphaproteobacteria	Rhizobiales	Bartonellaceae	Bartonella		2	0
Bacteria	Bacteroidetes	Flavobacteriia	Flavobacteriales	Flavobacteriaceae	Muricauda	lutimaris	2	0
Bacteria	Actinobacteria	Actinobacteria	Actinomycetales	Pseudonocardiaceae	Saccharopolyspora	shandongensis	2	0
Bacteria	Bacteroidetes	Flavobacteriia	Flavobacteriales	Flavobacteriaceae	Capnocytophaga	ochracea	2	0
Bacteria	Bacteroidetes	Bacteroidia	Bacteroidales	Prevotellaceae	Prevotella	micans	2	0
Bacteria	Proteobacteria	Gammaproteobacteria	Vibrionales	Vibrionaceae	Vibrio	neonatus	2	0
Bacteria	Firmicutes	Bacilli	Lactobacillales	Lactobacillaceae	Lactobacillus	frumenti	2	0
Bacteria	Cyanobacteria	Nostocophycideae	Nostocales				2	0
Bacteria	Proteobacteria	Alphaproteobacteria	Rhodobacterales				2	0
Bacteria	Actinobacteria	Actinobacteria	Actinomycetales	Streptomycetaceae	Streptomyces	vastus	2	0
Bacteria	Proteobacteria	Alphaproteobacteria	Sphingomonadales	Sphingomonadaceae	Sphingomonas	roseiflava	2	0
Bacteria	Firmicutes	Bacilli	Bacillales	Paenibacillaceae	Cohnella	laeviribosi	2	0
Bacteria	Bacteroidetes	Bacteroidia	Bacteroidales	Prevotellaceae	Prevotella	oulorum	2	0
Bacteria	Bacteroidetes	Flavobacteriia	Flavobacteriales	Flavobacteriaceae	Zobellia	laminariae	2	0
Bacteria	Firmicutes	Bacilli	Bacillales	Planococcaceae	Planomicrobium	chinense	2	0
Bacteria	Actinobacteria	Actinobacteria	Actinomycetales	Micrococcaceae	Arthrobacter	uratoxydans	2	0
Bacteria	Firmicutes	Bacilli	Lactobacillales	Lactobacillaceae	Lactobacillus	reuteri	2	0
Bacteria	Actinobacteria	Actinobacteria	Actinomycetales	Microbacteriaceae	Microbacterium	paludicola	2	0
Bacteria	Firmicutes	Bacilli	Lactobacillales	Aerococcaceae	Facklamia	tabacinasalis	2	0
Bacteria	Acidobacteria	Holophagae	Holophagales	Holophagaceae	Geothrix	fermentans	2	0
Bacteria	Bacteroidetes	Sphingobacteriia	Sphingobacteriales	Chitinophagaceae	Niastella	koreensis	2	0
Bacteria	Proteobacteria	Gammaproteobacteria	Legionellales	Legionellaceae	Legionella	taurinensis	2	0
Bacteria	Proteobacteria	Deltaproteobacteria	Desulfovibrionales	Desulfovibrionaceae	Desulfovibrio	salexigens	2	0
Bacteria	Proteobacteria	Alphaproteobacteria	Rhodobacterales	Rhodobacteraceae	Amaricoccus	kaplicensis	2	0
Bacteria	Actinobacteria	Actinobacteria	Actinomycetales	Actinosynnemataceae	Kutzneria		2	0
Bacteria	Proteobacteria	Gammaproteobacteria	Oceanospirillales	Oceanospirillaceae	Marinomonas	basaltis	2	0
Bacteria	Proteobacteria	Alphaproteobacteria	Caulobacterales	Caulobacteraceae	Phenylobacterium	falsum	2	0
Bacteria	Firmicutes	Clostridia	Coriobacteriales	Coriobacteriaceae	Atopobium	minutum	2	0
Bacteria	Bacteroidetes	Bacteroidia	Bacteroidales	Bacteroidaceae	Bacteroides	gallinarum	2	0
Bacteria	Proteobacteria	Gammaproteobacteria	Oceanospirillales	Halomonadaceae	Halomonas		2	0
Bacteria	Proteobacteria	Gammaproteobacteria	Pseudomonadales	Pseudomonadaceae	Pseudomonas	metavorans	2	0
Bacteria	Proteobacteria	Gammaproteobacteria	Thiotrichales	Piscirickettsiaceae	Thioalkalimicrobium	sibiricum	2	0
Bacteria	Firmicutes	Clostridia	Thermoanaerobacterales	Thermoanaerobacteraceae	Thermoanaerobacter		2	0
Bacteria	Bacteroidetes	Bacteroidia	Bacteroidales	Paraprevotellaceae	Paraprevotella	clara	2	0
Bacteria	Actinobacteria	Actinobacteria	Actinomycetales	Cellulomonadaceae	Demequina	aurantiaca	2	0
Bacteria	Proteobacteria	Alphaproteobacteria	Rhodobacterales	Rhodobacteraceae	Paracoccus	homiensis	2	0
Bacteria	Actinobacteria	Actinobacteria	Actinomycetales	Dermacoccaceae	Dermacoccus	nishinomiyaensis	2	0
Bacteria	Actinobacteria	Actinobacteria	Bifidobacteriales	Bifidobacteriaceae	Alloscardovia		2	0
Bacteria	Spirochaetes	Spirochaetes	Spirochaetales	Spirochaetaceae	Treponema		2	0
Bacteria	Fusobacteria	Fusobacteria	Fusobacteriales	Leptotrichiaceae	Leptotrichia	goodfellowii	2	0
Bacteria	Spirochaetes	Spirochaetes					2	0
Bacteria	Proteobacteria	Betaproteobacteria	Neisseriales	Neisseriaceae	Neisseria	subflava	2	0
Bacteria	Proteobacteria	Alphaproteobacteria	Sphingomonadales	Sphingomonadaceae	Sphingobium	abikonense	2	0
Bacteria	Firmicutes	Bacilli	Lactobacillales	Lactobacillaceae	Lactobacillus	japonicus	2	0
Bacteria	Firmicutes	Bacilli	Lactobacillales	Lactobacillaceae	Lactobacillus	taiwanensis	2	0
Bacteria	Proteobacteria	Alphaproteobacteria	Rhizobiales	Methylocystaceae	Methylosinus	pucelana	2	0
Bacteria	Firmicutes	Bacilli	Lactobacillales	Streptococcaceae	Streptococcus	dentapri	2	0
Bacteria	Firmicutes	Clostridia	Clostridiales	Lachnospiraceae	Johnsonella		2	0
Bacteria	Proteobacteria	Betaproteobacteria	Burkholderiales	Comamonadaceae	Limnobacter	litoralis	2	0
Bacteria	Tenericutes	Mollicutes	Acholeplasmatales	Acholeplasmataceae	Candidatus Phytoplasma	brasiliense	2	0
Bacteria	Proteobacteria	Gammaproteobacteria	Oceanospirillales	Oceanospirillaceae	Marinomonas		2	0
Bacteria	Cyanobacteria	Nostocophycideae	Nostocales	Scytonemataceae	Scytonema		2	0
Bacteria	Proteobacteria	Alphaproteobacteria	Caulobacterales	Caulobacteraceae	Asticcacaulis	benevestitus	1	0
Bacteria	Actinobacteria	Actinobacteria	Actinomycetales	Nocardiaceae	Nocardia	roseoalba	1	0
Bacteria	Bacteroidetes	Bacteroidia	Bacteroidales	Bacteroidaceae	Bacteroides	heparinolyticus	1	0
Bacteria	Proteobacteria	Alphaproteobacteria	Rhizobiales	Methylobacteriaceae	Methylobacterium	goesingense	1	0
Bacteria	Proteobacteria	Alphaproteobacteria	Rhodospirillales	Rhodospirillaceae	Magnetospirillum	bellicus	1	0
Bacteria	Actinobacteria	Actinobacteria	Actinomycetales	Dermabacteraceae	Brachybacterium	alimentarium	1	0
Bacteria	Firmicutes	Bacilli	Bacillales	Bacillaceae	Virgibacillus		1	0
Bacteria	Thermi	Deinococci	Thermales	Thermaceae	Meiothermus	granaticius	1	0
Bacteria	Spirochaetes	Spirochaetes	Spirochaetales	Spirochaetaceae	Treponema	denticola	1	0
Bacteria	Firmicutes	Clostridia	Clostridiales	Clostridiaceae	Peptoniphilus	lacrimalis	1	0
Bacteria	Firmicutes	Clostridia	Clostridiales	Peptostreptococcaceae	Filifactor	villosus	1	0
Bacteria	Firmicutes	Bacilli	Bacillales	Staphylococcaceae	Staphylococcus	agnetis	1	0
Bacteria	Proteobacteria	Betaproteobacteria	Methylophilales	Methylophilaceae	Methylotenera	versatilis	1	0
Bacteria	Firmicutes	Clostridia	Clostridiales	Clostridiaceae	Clostridium	baratii	1	0
Bacteria	Synergistetes	Synergistia	Synergistales				1	0
Bacteria	Actinobacteria	Actinobacteria	Actinomycetales	Actinomycetaceae	Actinomyces	canis	1	0
Bacteria	Bacteroidetes	Bacteroidia	Bacteroidales	Porphyromonadaceae	Dysgonomonas	wimpennyi	1	0
Bacteria	Proteobacteria	Betaproteobacteria	Burkholderiales	Comamonadaceae	Polaromonas		1	0
Bacteria	Firmicutes	Bacilli	Lactobacillales	Lactobacillaceae	Lactobacillus	acidophilus	1	0
Bacteria	Proteobacteria	Gammaproteobacteria	Alteromonadales	Moritellaceae	Moritella	yayanosii	1	0
Bacteria	Firmicutes	Bacilli	Bacillales	Bacillaceae	Anoxybacillus	amylolyticus	1	0
Bacteria	Proteobacteria	Betaproteobacteria	Burkholderiales	Comamonadaceae	Methylibium		1	0
Bacteria	Bacteroidetes	Bacteroidia	Bacteroidales	Bacteroidaceae	Bacteroides	xylanisolvens	1	0
Bacteria	Firmicutes	Clostridia	Clostridiales	Clostridiaceae	Clostridium	sulfidigenes	1	0
Bacteria	Proteobacteria	Betaproteobacteria	Burkholderiales	Alcaligenaceae	Achromobacter	arsenitoxydans	1	0
Bacteria	Actinobacteria	Actinobacteria	Actinomycetales	Intrasporangiaceae	Terracoccus	luteus	1	0
Bacteria	Firmicutes	Bacilli	Bacillales	Planococcaceae	Planococcus		1	0
Bacteria	Proteobacteria	Alphaproteobacteria	Rhizobiales	Bradyrhizobiaceae	Afipia		1	0
Bacteria	Firmicutes	Bacilli	Bacillales	Bacillaceae	Bacillus	anthracis	1	0
Bacteria	Firmicutes	Bacilli	Bacillales	Paenibacillaceae	Paenibacillus	cellulositrophicus	1	0
Bacteria	Firmicutes	Bacilli	Bacillales	Planococcaceae	Kurthia	sibirica	1	0
Bacteria	Bacteroidetes	Sphingobacteriia	Sphingobacteriales	Flexibacteraceae	Dyadobacter	hamtensis	1	0
Bacteria	Proteobacteria	Gammaproteobacteria	Pasteurellales	Pasteurellaceae	Aggregatibacter		1	0
Bacteria	Proteobacteria	Alphaproteobacteria	Rhodospirillales	Acetobacteraceae	Roseomonas	massiliensis	1	0
Bacteria	Bacteroidetes	Flavobacteriia	Flavobacteriales	Flavobacteriaceae	Capnocytophaga	haemolytica	1	0
Bacteria	Proteobacteria	Alphaproteobacteria	Rhodobacterales	Rhodobacteraceae	Jannaschia	seohaensis	1	0
Bacteria	Proteobacteria	Deltaproteobacteria	Desulfuromonadales	Pelobacteraceae	Pelobacter	acetylenicus	1	0
Bacteria	Firmicutes	Bacilli	Bacillales	Bacillaceae	Bacillus	siamensis	1	0
Bacteria	Firmicutes	Bacilli	Lactobacillales	Lactobacillaceae	Lactobacillus	crispatus	1	0
Bacteria	Bacteroidetes	Flavobacteriia	Flavobacteriales	Flavobacteriaceae	Gillisia	limnaea	1	0
Bacteria	Proteobacteria	Deltaproteobacteria	Syntrophobacterales				1	0
Bacteria	Proteobacteria	Gammaproteobacteria	Oceanospirillales	Oceanospirillaceae	Marinobacterium	sediminicola	1	0
Bacteria	Proteobacteria	Gammaproteobacteria	Chromatiales	Chromatiaceae	Halochromatium	salexigens	1	0
Bacteria	Firmicutes	Bacilli	Lactobacillales	Aerococcaceae	Abiotrophia	defectiva	1	0
Bacteria	Proteobacteria	Betaproteobacteria	Neisseriales	Neisseriaceae	Neisseria	polysaccharea	1	0
Bacteria	Proteobacteria	Alphaproteobacteria	Rhizobiales	Xanthobacteraceae	Ancylobacter		1	0
Bacteria	Proteobacteria	Gammaproteobacteria	Cardiobacteriales	Cardiobacteriaceae	Cardiobacterium		1	0
Bacteria	Firmicutes	Bacilli	Lactobacillales	Lactobacillaceae	Lactobacillus	siliginis	1	0
Bacteria	Firmicutes	Bacilli	Bacillales	Paenibacillaceae	Paenibacillus	filicis	1	0
Bacteria	Firmicutes	Clostridia	Clostridiales	Veillonellaceae	Dialister	invisus	1	0
Bacteria	Proteobacteria	Gammaproteobacteria	Alteromonadales	Pseudoalteromonadaceae	Pseudoalteromonas	gracilis	1	0
Bacteria	Proteobacteria	Betaproteobacteria	Neisseriales	Neisseriaceae	Neisseria	cinerea	1	0
Bacteria	Proteobacteria	Alphaproteobacteria	Rhizobiales	Rhizobiaceae	Shinella	fusca	1	0
Bacteria	Bacteroidetes	Bacteroidia	Bacteroidales	Porphyromonadaceae	Porphyromonas	circumdentaria	1	0
Bacteria	Actinobacteria	Actinobacteria	Actinomycetales	Corynebacteriaceae	Corynebacterium	matruchotii	1	0
Bacteria	Proteobacteria	Alphaproteobacteria	Rhodobacterales	Rhodobacteraceae	Roseivivax	halodurans	1	0
Bacteria	Firmicutes	Bacilli	Bacillales	Bacillaceae	Bacillus	acidicola	1	0
Bacteria	Actinobacteria	Actinobacteria	Actinomycetales	Nocardioidaceae			1	0
Bacteria	Firmicutes	Bacilli	Bacillales	Bacillaceae	Bacillus	infantis	1	0
Bacteria	Proteobacteria	Alphaproteobacteria	Sphingomonadales	Sphingomonadaceae	Sphingomonas	insulae	1	0
Bacteria	Proteobacteria	Alphaproteobacteria	Sphingomonadales	Sphingomonadaceae	Sphingopyxis	granuli	1	0
Bacteria	Proteobacteria	Betaproteobacteria	Burkholderiales	Comamonadaceae	Delftia		1	0
Bacteria	Bacteroidetes	Flavobacteriia	Flavobacteriales	Flavobacteriaceae	Myroides		1	0
Bacteria	Proteobacteria	Gammaproteobacteria	Enterobacteriales	Enterobacteriaceae	Erwinia		1	0
Bacteria	Bacteroidetes	Bacteroidia	Bacteroidales	Porphyromonadaceae	Parabacteroides	distasonis	1	0
Bacteria	Firmicutes	Bacilli	Bacillales	Bacillaceae	Bacillus	subterraneus	1	0
Bacteria	Firmicutes	Bacilli	Bacillales	Staphylococcaceae	Staphylococcus	aureus	1	0
Bacteria	Proteobacteria	Betaproteobacteria	Neisseriales	Neisseriaceae	Chromobacterium	haemolyticum	1	0
Bacteria	Proteobacteria	Betaproteobacteria	Burkholderiales	Oxalobacteraceae	Janthinobacterium	agaricidamnosum	1	0
Bacteria	Spirochaetes	Spirochaetes	Spirochaetales	Spirochaetaceae	Treponema	lecithinolyticum	1	0
Bacteria	Proteobacteria	Gammaproteobacteria	Enterobacteriales	Enterobacteriaceae	Candidatus Phlomobacter	fragariae	1	0
Bacteria	Firmicutes	Clostridia	Clostridiales	Clostridiaceae	Peptoniphilus	tyrrelliae	1	0
Bacteria	Firmicutes	Bacilli	Lactobacillales	Streptococcaceae	Streptococcus	massiliensis	1	0
Bacteria	Bacteroidetes	Sphingobacteriia	Sphingobacteriales	Saprospiraceae	Haliscomenobacter		1	0
Bacteria	Actinobacteria	Actinobacteria	Actinomycetales	Jonesiaceae	Jonesia	quinghaiensis	1	0
Bacteria	Actinobacteria	Actinobacteria	Actinomycetales	Cellulomonadaceae	Demequina	globuliformis	1	0
Bacteria	Actinobacteria	Actinobacteria	Actinomycetales	Micrococcaceae	Nesterenkonia	lacusekhoensis	1	0
Bacteria	Chloroflexi	Ktedonobacteria	Thermogemmatisporales	Thermogemmatisporaceae	Thermogemmatispora	foliorum	1	0
Bacteria	Proteobacteria	Alphaproteobacteria	Sphingomonadales	Sphingomonadaceae	Sphingomonas	mali	1	0
Bacteria	Proteobacteria	Alphaproteobacteria	Rhodospirillales	Rhodospirillaceae	Azospirillum	rugosum	1	0
Bacteria	Bacteroidetes	Flavobacteriia	Flavobacteriales	Flavobacteriaceae	Myroides	injenensis	1	0
Bacteria	Actinobacteria	Actinobacteria	Actinomycetales	Micrococcaceae	Kocuria	koreensis	1	0
Bacteria	Proteobacteria	Gammaproteobacteria	Pasteurellales	Pasteurellaceae	Actinobacillus	capsulatus	1	0
Bacteria	Cyanobacteria	Oscillatoriophycideae	Oscillatoriales	Phormidiaceae	Phormidium	murrayi	1	0
Bacteria	Firmicutes	Bacilli	Lactobacillales	Enterococcaceae	Vagococcus	penaei	1	0
Bacteria	Bacteroidetes	Flavobacteriia	Flavobacteriales	Flavobacteriaceae	Bizionia	saleffrena	1	0
Bacteria	Firmicutes	Clostridia	Clostridiales	Clostridiaceae	Clostridium	vincentii	1	0
Bacteria	Actinobacteria	Actinobacteria	Actinomycetales	Pseudonocardiaceae	Amycolatopsis	helveola	1	0
Bacteria	Actinobacteria	Actinobacteria	Actinomycetales	Actinomycetaceae	Actinobaculum		1	0
Bacteria	Proteobacteria	Gammaproteobacteria	Xanthomonadales	Xanthomonadaceae	Luteimonas	terricola	1	0
Bacteria	Firmicutes	Clostridia	Clostridiales	Ruminococcaceae	Oscillospira	guilliermondii	1	0
Bacteria	Firmicutes	Bacilli	Bacillales	Planococcaceae	Planomicrobium	stackebrandtii	1	0
Bacteria	Proteobacteria	Alphaproteobacteria	Sphingomonadales	Sphingomonadaceae	Sphingomonas	pseudosanguinis	1	0
Bacteria	Proteobacteria	Alphaproteobacteria	Sphingomonadales	Sphingomonadaceae	Sphingobium	ummariense	1	0
Bacteria	Firmicutes	Bacilli	Lactobacillales	Lactobacillaceae	Lactobacillus	parafarraginis	1	0
Bacteria	Firmicutes	Clostridia	Clostridiales	Syntrophomonadaceae	Syntrophomonas		1	0
Bacteria	Actinobacteria	Actinobacteria	Actinomycetales	Streptosporangiaceae	Nonomuraea	asiatica	1	0
Bacteria	Bacteroidetes	Flavobacteriia	Flavobacteriales	Flavobacteriaceae	Tenacibaculum	japonica	1	0
Bacteria	Firmicutes	Clostridia	Clostridiales	Veillonellaceae	Megasphaera	geminatus	1	0
Bacteria	Firmicutes	Bacilli	Bacillales	Staphylococcaceae	Staphylococcus	fleurettii	1	0
Bacteria	Firmicutes	Bacilli	Bacillales	Planococcaceae	Lysinibacillus		1	0
Bacteria	Actinobacteria	Actinobacteria	Actinomycetales	Mycobacteriaceae	Mycobacterium	pallens	1	0
Bacteria	Proteobacteria	Deltaproteobacteria	Syntrophobacterales	Desulfobacteraceae	Desulfosarcina	ovata	1	0
Bacteria	Firmicutes	Clostridia	Clostridiales	Peptostreptococcaceae	Clostridium		1	0
Bacteria	Actinobacteria	Actinobacteria	Actinomycetales	Thermomonosporaceae	Actinocorallia		1	0
Bacteria	Proteobacteria	Alphaproteobacteria	Rhodospirillales	Rhodospirillaceae	Rhodovibrio	sodomensis	1	0
Bacteria	Proteobacteria	Betaproteobacteria	Neisseriales	Neisseriaceae	Chromobacterium	pseudoviolaceum	1	0
Bacteria	Tenericutes	Mollicutes	Mycoplasmatales	Mycoplasmataceae	Mycoplasma	lipophilum	1	0
Bacteria	Proteobacteria	Gammaproteobacteria	Pseudomonadales	Moraxellaceae	Acinetobacter	tjernbergiae	1	0
Bacteria	Proteobacteria	Betaproteobacteria	Burkholderiales	Comamonadaceae	Acidovorax	wohlfahrtii	1	0
Bacteria	Caldithrix	Caldithrixae	Caldithrixales	Caldithrixaceae	Caldithrix	palaeochoryensis	1	0
Bacteria	Proteobacteria	Gammaproteobacteria	Alteromonadales	Shewanellaceae	Shewanella	upenei	1	0
Bacteria	Firmicutes	Bacilli	Bacillales	Bacillaceae	Anoxybacillus	eryuanensis	1	0
Bacteria	Proteobacteria	Epsilonproteobacteria	Campylobacterales	Campylobacteraceae	Campylobacter	rectus	1	0
Bacteria	Proteobacteria	Gammaproteobacteria	Pseudomonadales	Moraxellaceae	Moraxella	caviae	1	0
Bacteria	Firmicutes	Bacilli	Exiguobacterales	Exiguobacteraceae	Exiguobacterium	taiwanense	1	0
Bacteria	Proteobacteria	Alphaproteobacteria	Rhizobiales	Bradyrhizobiaceae			1	0
Bacteria	Proteobacteria	Gammaproteobacteria	Alteromonadales	Alteromonadaceae	Candidatus Endobugula		1	0
Bacteria	Actinobacteria	Actinobacteria	Actinomycetales	Pseudonocardiaceae	Jiangella	ginsengisoli	1	0
Bacteria	Proteobacteria	Alphaproteobacteria	Rhodospirillales	Acetobacteraceae	Acidiphilium	acidophilum	1	0
Bacteria	Firmicutes	Clostridia	Coriobacteriales	Coriobacteriaceae			1	0
Bacteria	Firmicutes	Bacilli	Lactobacillales	Carnobacteriaceae	Carnobacterium		1	0
Bacteria	Proteobacteria	Gammaproteobacteria	Xanthomonadales	Xanthomonadaceae	Dokdonella	fugitiva	1	0
Bacteria	Proteobacteria	Gammaproteobacteria	Xanthomonadales	Xanthomonadaceae	Stenotrophomonas	nitritireducens	1	0
Bacteria	Spirochaetes	Leptospirae	Leptospirales	Leptospiraceae	Leptospira	licerasiae	1	0
Bacteria	Firmicutes	Bacilli	Bacillales	Paenibacillaceae	Paenibacillus	pinihumi	1	0
Bacteria	Proteobacteria	Deltaproteobacteria	Desulfovibrionales	Desulfovibrionaceae	Desulfovibrio	aceae	1	0
Bacteria	Bacteroidetes	Bacteroidia	Bacteroidales	Prevotellaceae	Prevotella	timonensis	1	0
Bacteria	Fibrobacteres	Fibrobacteria	Fibrobacterales	Fibrobacteraceae	Fibrobacter	intestinalis	1	0
Bacteria	Proteobacteria	Alphaproteobacteria	Sphingomonadales	Sphingomonadaceae	Sphingomonas	ginsenosidimutans	1	0
Bacteria	Firmicutes	Bacilli	Bacillales	Paenibacillaceae	Brevibacillus	ginsengisoli	1	0
Bacteria	Proteobacteria	Gammaproteobacteria	Pseudomonadales	Pseudomonadaceae	Pseudomonas	mosselii	1	0
Bacteria	Proteobacteria	Gammaproteobacteria	Oceanospirillales	Hahellaceae	Hahella	antarctica	1	0
Bacteria	Proteobacteria	Alphaproteobacteria	Rhizobiales	Beijerinckiaceae	Methylocella		1	0
Bacteria	Proteobacteria	Gammaproteobacteria	Chromatiales	Chromatiaceae	Thiocystis		1	0
Bacteria	Firmicutes	Bacilli	Bacillales	Paenibacillaceae	Paenibacillus	vortex	1	0
Bacteria	Proteobacteria	Betaproteobacteria	Rhodocyclales	Rhodocyclaceae	Hydrogenophilus	hirschii	1	0
Bacteria	Proteobacteria	Betaproteobacteria	Burkholderiales	Comamonadaceae	Hydrogenophaga	intermedia	1	0
Bacteria	Actinobacteria	Actinobacteria	Actinomycetales	Corynebacteriaceae	Corynebacterium	mustelae	1	0
Bacteria	Actinobacteria	Actinobacteria	Actinomycetales	Streptomycetaceae	Streptomyces	rajshahiensis	1	0
Bacteria	Bacteroidetes	Bacteroidia	Bacteroidales	Prevotellaceae	Prevotella	saccharolytica	1	0
Bacteria	Proteobacteria	Gammaproteobacteria	Pasteurellales	Pasteurellaceae	Mannheimia		1	0
Bacteria	Firmicutes	Clostridia	Clostridiales	Syntrophomonadaceae	Syntrophomonas	cellicola	1	0
Bacteria	Actinobacteria	Actinobacteria	Bifidobacteriales	Bifidobacteriaceae	Bifidobacterium	dentium	1	0
Bacteria	Proteobacteria	Gammaproteobacteria	Enterobacteriales	Enterobacteriaceae	Enterobacter	hormaechei	1	0
Bacteria	Bacteroidetes	Flavobacteriia	Flavobacteriales	Flavobacteriaceae	Psychroflexus	gondwanensis	1	0
Bacteria	Proteobacteria	Betaproteobacteria	Burkholderiales	Comamonadaceae	Variovorax	boronicumulans	1	0
Bacteria	Actinobacteria	Actinobacteria	Actinomycetales	Streptomycetaceae	Kitasatospora	melanogena	1	0
Bacteria	Firmicutes	Bacilli	Bacillales	Staphylococcaceae	Jeotgalicoccus	nanhaiensis	1	0
Bacteria	Actinobacteria	Actinobacteria	Actinomycetales	Corynebacteriaceae	Corynebacterium	kutscheri	1	0
Bacteria	Proteobacteria	Betaproteobacteria	Burkholderiales	Oxalobacteraceae	Polynucleobacter	rarus	1	0
Bacteria	Actinobacteria	Actinobacteria	Actinomycetales	Microbacteriaceae	Microbacterium	halophilum	1	0
Bacteria	Proteobacteria	Deltaproteobacteria	Desulfovibrionales	Desulfovibrionaceae	Desulfovibrio	fairfieldensis	1	0
Bacteria	Actinobacteria	Actinobacteria	Actinomycetales	Micrococcaceae	Micrococcus	flavus	1	0
Bacteria	Proteobacteria	Gammaproteobacteria	Xanthomonadales				1	0
Bacteria	Chloroflexi	Anaerolineae	Anaerolineales	Anaerolinaceae	Bellilinea	caldifistulae	1	0
Bacteria	Firmicutes	Bacilli	Bacillales	Bacillaceae	Bacillus	ginsenggisoli	1	0
Bacteria	Proteobacteria	Gammaproteobacteria	Alteromonadales	Alteromonadaceae	Microbulbifer	okinawensis	1	0
Bacteria	Proteobacteria	Alphaproteobacteria	Rhizobiales	Methylocystaceae	Methylosinus	acidophilus	1	0
Bacteria	Proteobacteria	Betaproteobacteria	Burkholderiales	Alcaligenaceae	Sutterella	sanguinus	1	0
Bacteria	Thermotogae	Thermotogae	Thermotogales	Thermotogaceae	Fervidobacterium		1	0
Bacteria	Firmicutes	Clostridia	Halanaerobiales	Halobacteroidaceae			1	0
Bacteria	Proteobacteria	Betaproteobacteria	Burkholderiales	Comamonadaceae	Mitsuaria	chitosanitabida	1	0
Bacteria	Proteobacteria	Gammaproteobacteria	Enterobacteriales	Enterobacteriaceae	Morganella	psychrotolerans	1	0
Bacteria	Actinobacteria	Actinobacteria	Actinomycetales	Corynebacteriaceae	Corynebacterium	segmentosum	1	0
Bacteria	Proteobacteria	Gammaproteobacteria	Pseudomonadales	Moraxellaceae	Acinetobacter	antiviralis	1	0
Bacteria	Firmicutes	Bacilli	Bacillales	Staphylococcaceae	Salinicoccus	iranensis	1	0
Bacteria	Firmicutes	Clostridia	Clostridiales	Syntrophomonadaceae	Syntrophomonas	bryantii	1	0
Bacteria	Firmicutes	Bacilli	Lactobacillales	Lactobacillaceae	Lactobacillus	secaliphilus	1	0
Bacteria	Proteobacteria	Gammaproteobacteria	Alteromonadales	Alteromonadaceae	Marinobacter		1	0
Bacteria	Actinobacteria	Actinobacteria	Actinomycetales	Streptosporangiaceae	Streptosporangium	yunnanense	1	0
Bacteria	Proteobacteria	Betaproteobacteria	Burkholderiales	Burkholderiaceae	Burkholderia	seminalis	1	0
Bacteria	Proteobacteria	Alphaproteobacteria	Sphingomonadales	Sphingomonadaceae	Sphingomonas	elodea	1	0
Bacteria	Firmicutes	Bacilli	Bacillales	Paenibacillaceae	Paenibacillus	ourofinensis	1	0
Bacteria	Actinobacteria	Actinobacteria	Actinomycetales	Pseudonocardiaceae	Amycolatopsis	flava	1	0
Bacteria	Actinobacteria	Actinobacteria	Actinomycetales	Pseudonocardiaceae	Saccharopolyspora	flava	1	0
Bacteria	Proteobacteria	Epsilonproteobacteria	Campylobacterales	Campylobacteraceae	Campylobacter	fetus	1	0
Bacteria	Proteobacteria	Alphaproteobacteria	Sphingomonadales	Sphingomonadaceae	Kaistobacter	terrae	1	0
Bacteria	Bacteroidetes	Flavobacteriia	Flavobacteriales	Flavobacteriaceae	Chryseobacterium	culicis	1	0
Bacteria	Proteobacteria	Gammaproteobacteria	Enterobacteriales	Enterobacteriaceae	Trabulsiella		1	0
Bacteria	Firmicutes	Clostridia	Clostridiales	Clostridiaceae	Peptoniphilus	olsenii	1	0
Bacteria	Actinobacteria	Actinobacteria	Actinomycetales	Microbacteriaceae	Microbacterium	binotii	1	0
Bacteria	Proteobacteria	Gammaproteobacteria	Vibrionales	Vibrionaceae	Vibrio	pommerensis	1	0
Bacteria	Proteobacteria	Alphaproteobacteria	Sphingomonadales	Sphingomonadaceae	Novosphingobium	indicum	1	0
Bacteria	Proteobacteria	Gammaproteobacteria	Xanthomonadales	Xanthomonadaceae	Thermomonas	dokdonensis	1	0
Bacteria	Chlamydiae	Chlamydiia	Chlamydiales	Waddliaceae	Waddlia		1	0
Bacteria	Proteobacteria	Gammaproteobacteria	Legionellales	Francisellaceae	Francisella	hispaniensis	1	0
Bacteria	Proteobacteria	Alphaproteobacteria	Rhodospirillales	Acetobacteraceae	Roseomonas	ludipueritiae	1	0
Bacteria	Actinobacteria	Actinobacteria	Actinomycetales	Promicromonosporaceae	Promicromonospora	kroppenstedtii	1	0
Bacteria	Firmicutes	Bacilli	Bacillales	Staphylococcaceae	Staphylococcus	epidermidis	1	0
Bacteria	Proteobacteria	Gammaproteobacteria	Aeromonadales	Aeromonadaceae	Oceanisphaera	laurenciae	1	0
Bacteria	Tenericutes	Mollicutes	Acholeplasmatales	Acholeplasmataceae	Acholeplasma	ales	1	0
Bacteria	Actinobacteria	Actinobacteria	Actinomycetales	Nocardiaceae	Nocardia	alboflava	1	0
Bacteria	Chloroflexi						1	0
Bacteria	Proteobacteria	Alphaproteobacteria	Rhizobiales	Methylocystaceae	Methylosinus		1	0
Bacteria	Chloroflexi	Ktedonobacteria	Thermogemmatisporales	Thermogemmatisporaceae	Thermogemmatispora	onikobensis	1	0
Bacteria	Actinobacteria	Actinobacteria	Actinomycetales	Microbacteriaceae	Agromyces	succinolyticus	1	0
Bacteria	Proteobacteria	Deltaproteobacteria	Desulfovibrionales	Desulfovibrionaceae	Desulfovibrio	piger	1	0
