# Supplementary material for: The human jejunum has an endogenous microbiota that differs from those in the oral cavity and colon
Source: BMC Microbiol. 2017 Jul 17;17:160. doi: 10.1186/s12866-017-1059-6 (PMC5513040; doi:10.1186/s12866-017-1059-6)
Supplement: Supplementary file 16 — O. Illumina abundance summary file. Distribution of microbiota from raw Illumina file. (CSV 95 kb) [file 12866_2017_1059_MOESM16_ESM.csv]

Kingdom	Phylum	Class	Order	Family	Genus	Species	num_hits	%_hits
Unclassified							151630	15.635
Bacteria	Bacteroidetes	Bacteroidia	Bacteroidales	Prevotellaceae	Prevotella	melaninogenica	132239	13.636
Bacteria	Firmicutes	Clostridia	Clostridiales	Veillonellaceae	Veillonella	atypica	51470	5.307
Bacteria	Firmicutes	Bacilli	Lactobacillales	Streptococcaceae	Streptococcus		46509	4.796
Bacteria	Fusobacteria	Fusobacteria	Fusobacteriales	Leptotrichiaceae	Leptotrichia		44433	4.582
Bacteria	Bacteroidetes	Bacteroidia	Bacteroidales	Prevotellaceae	Prevotella	histicola	34659	3.574
Bacteria	Firmicutes	Bacilli	Lactobacillales	Streptococcaceae	Streptococcus	tigurinus	31131	3.21
Bacteria	Actinobacteria	Actinobacteria	Actinomycetales	Actinomycetaceae	Parascardovia		26289	2.711
Bacteria	Firmicutes	Clostridia	Clostridiales	Veillonellaceae	Veillonella	dispar	26012	2.682
Bacteria	Bacteroidetes	Bacteroidia	Bacteroidales	Prevotellaceae	Prevotella	salivae	16697	1.722
Bacteria	Actinobacteria	Actinobacteria	Actinomycetales				15811	1.63
Bacteria	Fusobacteria	Fusobacteria	Fusobacteriales	Fusobacteriaceae	Fusobacterium	periodonticum	15723	1.621
Bacteria	Bacteroidetes	Bacteroidia	Bacteroidales	Prevotellaceae	Prevotella	pallens	15367	1.585
Bacteria	Actinobacteria	Actinobacteria	Actinomycetales	Actinomycetaceae	Actinomyces	odontolyticus	12538	1.293
Bacteria	Proteobacteria	Epsilonproteobacteria	Campylobacterales	Campylobacteraceae	Campylobacter	concisus	12314	1.27
Bacteria	Bacteroidetes	Bacteroidia	Bacteroidales	Bacteroidaceae	Bacteroides	denticanum	11782	1.215
Bacteria	Firmicutes	Bacilli	Lactobacillales	Streptococcaceae	Streptococcus	vestibularis	10926	1.127
Bacteria	Firmicutes	Clostridia	Clostridiales	Veillonellaceae	Veillonella		10911	1.125
Bacteria	Actinobacteria	Actinobacteria	Actinomycetales	Actinomycetaceae	Actinomyces	lingnae	10305	1.063
Bacteria							9607	0.991
Bacteria	Firmicutes	Bacilli	Lactobacillales	Carnobacteriaceae	Granulicatella	adiacens	9572	0.987
Bacteria	Bacteroidetes	Bacteroidia	Bacteroidales	Prevotellaceae	Prevotella		9119	0.94
Bacteria	Firmicutes	Bacilli	Lactobacillales	Streptococcaceae	Streptococcus	pseudopneumoniae	8944	0.922
Bacteria	Actinobacteria	Actinobacteria	Actinomycetales	Actinomycetaceae	Actinomyces		8682	0.895
Bacteria	Proteobacteria	Gammaproteobacteria	Pasteurellales	Pasteurellaceae	Haemophilus	parainfluenzae	8175	0.843
Bacteria	Fusobacteria	Fusobacteria	Fusobacteriales	Leptotrichiaceae	Leptotrichia	shahii	7689	0.793
Bacteria	Firmicutes	Clostridia	Clostridiales	Veillonellaceae	Veillonella	montpellierensis	7395	0.763
Bacteria	Actinobacteria	Actinobacteria	Actinomycetales	Cellulomonadaceae	Oerskovia	ginkgo	7321	0.755
Bacteria	Bacteroidetes	Bacteroidia	Bacteroidales	Prevotellaceae	Prevotella	veroralis	7101	0.732
Bacteria	Firmicutes	Bacilli	Lactobacillales	Streptococcaceae	Streptococcus	parasanguinis	7029	0.725
Bacteria	Proteobacteria						6591	0.68
Bacteria	Actinobacteria	Actinobacteria	Actinomycetales	Streptomycetaceae	Streptomyces		6568	0.677
Bacteria	Fusobacteria	Fusobacteria	Fusobacteriales	Fusobacteriaceae	Fusobacterium	naviforme	6438	0.664
Bacteria	Actinobacteria	Actinobacteria	Actinomycetales	Micrococcaceae	Rothia	mucilaginosa	6324	0.652
Bacteria	Proteobacteria	Gammaproteobacteria	Pasteurellales	Pasteurellaceae	Mannheimia	caviae	6217	0.641
Bacteria	Firmicutes	Bacilli	Lactobacillales	Streptococcaceae	Streptococcus	peroris	6045	0.623
Bacteria	Actinobacteria	Actinobacteria	Actinomycetales	Micrococcaceae	Rothia		6022	0.621
Bacteria	Fusobacteria	Fusobacteria	Fusobacteriales	Fusobacteriaceae	Fusobacterium		5335	0.55
Bacteria	Firmicutes	Bacilli	Lactobacillales	Streptococcaceae	Streptococcus	oralis	5291	0.546
Bacteria	Firmicutes	Bacilli	Lactobacillales	Streptococcaceae	Streptococcus	infantis	5168	0.533
Bacteria	Firmicutes	Clostridia	Clostridiales	Lachnospiraceae	Butyrivibrio	proteoclasticus	5060	0.522
Bacteria	Actinobacteria	Actinobacteria	Actinomycetales	Actinomycetaceae	Actinomyces	turicensis	4818	0.497
Bacteria	Bacteroidetes	Bacteroidia	Bacteroidales	Prevotellaceae	Prevotella	aurantiaca	4635	0.478
Bacteria	Firmicutes	Bacilli	Lactobacillales	Streptococcaceae	Streptococcus	bovis	4217	0.435
Bacteria	Firmicutes	Bacilli	Lactobacillales	Streptococcaceae	Streptococcus	australis	4002	0.413
Bacteria	Firmicutes	Clostridia	Clostridiales	Lachnospiraceae	Moryella		3660	0.377
Bacteria	Fusobacteria	Fusobacteria	Fusobacteriales	Leptotrichiaceae	Leptotrichia	wadei	3281	0.338
Bacteria	Bacteroidetes	Bacteroidia	Bacteroidales	Prevotellaceae	Prevotella	oris	3084	0.318
Bacteria	Firmicutes	Clostridia	Clostridiales	Veillonellaceae	Megasphaera	micronuciformis	2907	0.3
Bacteria	Proteobacteria	Epsilonproteobacteria	Campylobacterales	Campylobacteraceae	Campylobacter	curvus	2790	0.288
Bacteria	Actinobacteria	Actinobacteria	Actinomycetales	Streptomycetaceae	Streptacidiphilus	griseus	2721	0.281
Bacteria	Firmicutes	Bacilli	Gemellales	Gemellaceae	Gemella	cunicula	2626	0.271
Bacteria	Firmicutes	Bacilli	Lactobacillales				2439	0.252
Bacteria	Firmicutes	Bacilli	Lactobacillales	Carnobacteriaceae	Trichococcus		2178	0.225
Bacteria	Firmicutes	Bacilli	Lactobacillales	Streptococcaceae	Streptococcus	cristatus	2166	0.223
Bacteria	Bacteroidetes	Bacteroidia	Bacteroidales				2142	0.221
Bacteria	Firmicutes	Bacilli	Bacillales	Staphylococcaceae	Staphylococcus		2036	0.21
Bacteria	Firmicutes						2029	0.209
Bacteria	Actinobacteria	Actinobacteria	Actinomycetales	Actinomycetaceae	Actinomyces	meyeri	1969	0.203
Bacteria	Firmicutes	Clostridia	Clostridiales	Veillonellaceae	Veillonella	denticariosi	1842	0.19
Bacteria	Proteobacteria	Gammaproteobacteria	Legionellales	Legionellaceae	Legionella		1784	0.184
Bacteria	Bacteroidetes	Bacteroidia	Bacteroidales	Paraprevotellaceae	Prevotella		1756	0.181
Bacteria	Proteobacteria	Gammaproteobacteria	Pasteurellales	Pasteurellaceae			1749	0.18
Bacteria	Firmicutes	Bacilli	Lactobacillales	Enterococcaceae	Vagococcus	teuberi	1726	0.178
Bacteria	Bacteroidetes	Bacteroidia	Bacteroidales	Bacteroidaceae	Bacteroides		1689	0.174
Bacteria	Bacteroidetes	Bacteroidia	Bacteroidales	Porphyromonadaceae	Porphyromonas	endodontalis	1667	0.172
Bacteria	Actinobacteria	Actinobacteria	Actinomycetales	Micrococcaceae			1642	0.169
Bacteria	Bacteroidetes						1618	0.167
Bacteria	Firmicutes	Clostridia	Clostridiales				1600	0.165
Bacteria	Firmicutes	Bacilli	Lactobacillales	Streptococcaceae	Streptococcus	sanguinis	1592	0.164
Bacteria	Proteobacteria	Betaproteobacteria	Neisseriales	Neisseriaceae	Neisseria	mucosa	1428	0.147
Bacteria	Firmicutes	Bacilli	Lactobacillales	Streptococcaceae	Streptococcus	oligofermentans	1375	0.142
Bacteria	Fusobacteria	Fusobacteria	Fusobacteriales	Fusobacteriaceae	Fusobacterium	gonidiaformans	1366	0.141
Bacteria	Firmicutes	Bacilli	Lactobacillales	Streptococcaceae	Streptococcus	lactarius	1285	0.133
Bacteria	Proteobacteria	Epsilonproteobacteria	Campylobacterales	Campylobacteraceae	Campylobacter		1162	0.12
Bacteria	Firmicutes	Bacilli	Gemellales	Gemellaceae	Gemella		1134	0.117
Bacteria	Firmicutes	Clostridia	Clostridiales	Lachnospiraceae	Oribacterium	sinus	1102	0.114
Bacteria	Firmicutes	Bacilli	Gemellales	Gemellaceae	Gemella	sanguinis	1025	0.106
Bacteria	Proteobacteria	Epsilonproteobacteria	Campylobacterales	Campylobacteraceae	Campylobacter	faecalis	1022	0.105
Bacteria	Firmicutes	Bacilli					993	0.102
Bacteria	Fusobacteria	Fusobacteria	Fusobacteriales	Fusobacteriaceae	Propionigenium	modestum	978	0.101
Bacteria	Fusobacteria	Fusobacteria	Fusobacteriales	Fusobacteriaceae	Fusobacterium	nucleatum	944	0.097
Bacteria	Proteobacteria	Gammaproteobacteria	Pasteurellales	Pasteurellaceae	Haemophilus		931	0.096
Bacteria	Firmicutes	Clostridia	Clostridiales	Lachnospiraceae			916	0.094
Bacteria	Firmicutes	Clostridia	Clostridiales	Veillonellaceae			904	0.093
Bacteria	Actinobacteria	Actinobacteria	Actinomycetales	Dermabacteraceae	Brachybacterium		897	0.092
Bacteria	Actinobacteria	Actinobacteria	Actinomycetales	Micrococcaceae	Kocuria	assamensis	897	0.092
Bacteria	Firmicutes	Clostridia	Clostridiales	Clostridiaceae	Mogibacterium		868	0.09
Bacteria	Firmicutes	Bacilli	Lactobacillales	Carnobacteriaceae	Granulicatella		844	0.087
Bacteria	Actinobacteria	Actinobacteria	Actinomycetales	Pseudonocardiaceae	Amycolatopsis		813	0.084
Bacteria	Firmicutes	Clostridia	Clostridiales	Clostridiaceae	Clostridium		805	0.083
Bacteria	Thermotogae	Thermotogae	Thermotogales	Thermotogaceae	Marinitoga		803	0.083
Bacteria	Actinobacteria	Actinobacteria					782	0.081
Bacteria	Firmicutes	Bacilli	Lactobacillales	Streptococcaceae	Streptococcus	milleri	766	0.079
Bacteria	Firmicutes	Bacilli	Lactobacillales	Streptococcaceae	Streptococcus	fryi	764	0.079
Bacteria	Actinobacteria	Actinobacteria	Actinomycetales	Dermabacteraceae	Brachybacterium	arcticum	760	0.078
Bacteria	Firmicutes	Bacilli	Lactobacillales	Streptococcaceae	Streptococcus	gordonii	751	0.077
Bacteria	Bacteroidetes	Bacteroidia	Bacteroidales	Paraprevotellaceae	Prevotella	tannerae	723	0.075
Bacteria	Fusobacteria	Fusobacteria	Fusobacteriales				716	0.074
Bacteria	Firmicutes	Clostridia	Clostridiales	Lachnospiraceae	Blautia	wexlerae	708	0.073
Bacteria	Proteobacteria	Gammaproteobacteria	Pasteurellales	Pasteurellaceae	Actinobacillus	porcinus	681	0.07
Bacteria	Proteobacteria	Gammaproteobacteria					672	0.069
Bacteria	Firmicutes	Clostridia	Clostridiales	Lachnospiraceae	Blautia		646	0.067
Bacteria	Bacteroidetes	Bacteroidia	Bacteroidales	Porphyromonadaceae	Porphyromonas	canis	617	0.064
Bacteria	Firmicutes	Bacilli	Bacillales	Paenibacillaceae	Paenibacillus	darangshiensis	596	0.061
Bacteria	Firmicutes	Clostridia	Coriobacteriales	Coriobacteriaceae	Atopobium	parvulum	541	0.056
Bacteria	Firmicutes	Bacilli	Bacillales				529	0.055
Bacteria	Bacteroidetes	Bacteroidia	Bacteroidales	Porphyromonadaceae	Porphyromonas		523	0.054
Bacteria	Bacteroidetes	Bacteroidia	Bacteroidales	Prevotellaceae	Prevotella	amnii	500	0.052
Bacteria	Firmicutes	Bacilli	Lactobacillales	Enterococcaceae			480	0.049
Bacteria	Firmicutes	Bacilli	Bacillales	Bacillaceae	Bacillus		474	0.049
Bacteria	Bacteroidetes	Bacteroidia	Bacteroidales	Porphyromonadaceae	Porphyromonas	catoniae	455	0.047
Bacteria	Proteobacteria	Betaproteobacteria	Neisseriales	Neisseriaceae	Neisseria	flavescens	440	0.045
Bacteria	Fusobacteria	Fusobacteria	Fusobacteriales	Leptotrichiaceae	Sebaldella		439	0.045
Bacteria	Firmicutes	Clostridia	Clostridiales	Lachnospiraceae	Oribacterium		430	0.044
Bacteria	Proteobacteria	Epsilonproteobacteria	Campylobacterales				423	0.044
Bacteria	Proteobacteria	Epsilonproteobacteria	Campylobacterales	Campylobacteraceae	Campylobacter	mucosalis	413	0.043
Bacteria	Fusobacteria	Fusobacteria	Fusobacteriales	Fusobacteriaceae	Fusobacterium	necrophorum	410	0.042
Bacteria	Firmicutes	Clostridia	Clostridiales	Veillonellaceae	Megasphaera	hominis	408	0.042
Bacteria	Actinobacteria	Actinobacteria	Actinomycetales	Streptomycetaceae	Streptomyces	lazureus	398	0.041
Bacteria	Actinobacteria	Actinobacteria	Actinomycetales	Streptomycetaceae			397	0.041
Bacteria	Actinobacteria	Actinobacteria	Bifidobacteriales	Bifidobacteriaceae	Bifidobacterium	bombi	383	0.039
Bacteria	Proteobacteria	Deltaproteobacteria	Desulfovibrionales	Desulfovibrionaceae	Desulfovibrio	psychrotolerans	376	0.039
Bacteria	Firmicutes	Bacilli	Bacillales	Staphylococcaceae	Staphylococcus	aureus	371	0.038
Bacteria	Firmicutes	Clostridia	Clostridiales	Veillonellaceae	Veillonella	parvula	360	0.037
Bacteria	Firmicutes	Bacilli	Bacillales	Paenibacillaceae	Cohnella		355	0.037
Bacteria	Bacteroidetes	Bacteroidia	Bacteroidales	Prevotellaceae	Prevotella	dentasini	354	0.037
Bacteria	Firmicutes	Bacilli	Lactobacillales	Streptococcaceae	Streptococcus	intermedius	349	0.036
Bacteria	Proteobacteria	Alphaproteobacteria	Rhodospirillales	Acetobacteraceae	Roseomonas	terpenica	345	0.036
Bacteria	Firmicutes	Clostridia					343	0.035
Bacteria	Actinobacteria	Actinobacteria	Actinomycetales	Cellulomonadaceae	Cellulomonas		332	0.034
Bacteria	Bacteroidetes	Bacteroidia	Bacteroidales	Prevotellaceae	Prevotella	paludivivens	328	0.034
Bacteria	Bacteroidetes	Bacteroidia	Bacteroidales	Prevotellaceae	Prevotella	intermedia	316	0.033
Bacteria	Firmicutes	Clostridia	Clostridiales	Clostridiaceae	Sedimentibacter	hydroxybenzoicus	311	0.032
Bacteria	Firmicutes	Bacilli	Bacillales	Paenibacillaceae	Paenibacillus		287	0.03
Bacteria	Proteobacteria	Deltaproteobacteria					287	0.03
Bacteria	Firmicutes	Clostridia	Clostridiales	Veillonellaceae	Megasphaera	paucivorans	262	0.027
Bacteria	Proteobacteria	Gammaproteobacteria	Pasteurellales	Pasteurellaceae	Actinobacillus		260	0.027
Bacteria	Firmicutes	Bacilli	Lactobacillales	Enterococcaceae	Tetragenococcus	doogicus	255	0.026
Bacteria	Firmicutes	Bacilli	Lactobacillales	Streptococcaceae			252	0.026
Bacteria	Actinobacteria	Actinobacteria	Bifidobacteriales	Bifidobacteriaceae	Bifidobacterium		245	0.025
Bacteria	Bacteroidetes	Bacteroidia	Bacteroidales	Prevotellaceae	Prevotella	albensis	238	0.025
Bacteria	Proteobacteria	Betaproteobacteria					236	0.024
Bacteria	Actinobacteria	Actinobacteria	Bifidobacteriales	Bifidobacteriaceae	Bifidobacterium	scardovii	230	0.024
Bacteria	Actinobacteria	Actinobacteria	Actinomycetales	Actinomycetaceae			229	0.024
Bacteria	Proteobacteria	Alphaproteobacteria	Rhodospirillales	Rhodospirillaceae	Rhodospirillum		227	0.023
Bacteria	Firmicutes	Bacilli	Bacillales	Bacillaceae	Bacillus	horneckiae	226	0.023
Bacteria	Actinobacteria	Actinobacteria	Bifidobacteriales	Bifidobacteriaceae	Bifidobacterium	indicum	223	0.023
Bacteria	Bacteroidetes	Flavobacteriia	Flavobacteriales	Flavobacteriaceae			220	0.023
Bacteria	Firmicutes	Bacilli	Lactobacillales	Enterococcaceae	Enterococcus		212	0.022
Bacteria	Bacteroidetes	Bacteroidia	Bacteroidales	Prevotellaceae	Prevotella	pleuritidis	212	0.022
Bacteria	Firmicutes	Clostridia	Clostridiales	Veillonellaceae	Selenomonas		204	0.021
Bacteria	Bacteroidetes	Flavobacteriia	Flavobacteriales	Flavobacteriaceae	Capnocytophaga		204	0.021
Bacteria	Proteobacteria	Gammaproteobacteria	Pasteurellales	Pasteurellaceae	Avibacterium	avium	200	0.021
Bacteria	Bacteroidetes	Flavobacteriia	Flavobacteriales	Flavobacteriaceae	Chryseobacterium		196	0.02
Bacteria	Bacteroidetes	Bacteroidia	Bacteroidales	Prevotellaceae	Prevotella	multiformis	189	0.019
Bacteria	Proteobacteria	Gammaproteobacteria	Pasteurellales	Pasteurellaceae	Haemophilus	quentini	186	0.019
Bacteria	Actinobacteria	Actinobacteria	Actinomycetales	Intrasporangiaceae	Serinicoccus	chungangensis	178	0.018
Bacteria	Bacteroidetes	Bacteroidia	Bacteroidales	Prevotellaceae	Prevotella	baroniae	168	0.017
Bacteria	Proteobacteria	Gammaproteobacteria	Pasteurellales	Pasteurellaceae	Actinobacillus	pleuropneumoniae	164	0.017
Bacteria	Actinobacteria	Actinobacteria	Actinomycetales	Mycobacteriaceae	Mycobacterium		162	0.017
Bacteria	Actinobacteria	Actinobacteria	Actinomycetales	Dermabacteraceae	Brachybacterium	squillarum	162	0.017
Bacteria	Firmicutes	Erysipelotrichi	Erysipelotrichales	Erysipelotrichaceae	Bulleidia	moorei	160	0.016
Bacteria	Actinobacteria	Actinobacteria	Actinomycetales	Corynebacteriaceae	Corynebacterium	matruchotii	152	0.016
Bacteria	Actinobacteria	Actinobacteria	Actinomycetales	Intrasporangiaceae	Knoellia	aerolata	150	0.015
Bacteria	Firmicutes	Clostridia	Clostridiales	Clostridiaceae			149	0.015
Bacteria	Fusobacteria	Fusobacteria	Fusobacteriales	Fusobacteriaceae			148	0.015
Bacteria	Firmicutes	Clostridia	Clostridiales	Veillonellaceae	Selenomonas	infelix	148	0.015
Bacteria	Cyanobacteria	Nostocophycideae	Nostocales	Nostocaceae			147	0.015
Bacteria	Firmicutes	Bacilli	Gemellales	Gemellaceae	Gemella	haemolysans	147	0.015
Bacteria	Firmicutes	Clostridia	Clostridiales	Lachnospiraceae	Johnsonella	ignava	144	0.015
Bacteria	Firmicutes	Bacilli	Lactobacillales	Carnobacteriaceae			143	0.015
Bacteria	Firmicutes	Clostridia	Coriobacteriales	Coriobacteriaceae	Atopobium		142	0.015
Bacteria	Thermi	Deinococci	Deinococcales	Deinococcaceae	Deinococcus		138	0.014
Bacteria	Bacteroidetes	Flavobacteriia	Flavobacteriales	Flavobacteriaceae	Elizabethkingia		138	0.014
Bacteria	Actinobacteria	Actinobacteria	Actinomycetales	Glycomycetaceae	Glycomyces		135	0.014
Bacteria	Firmicutes	Clostridia	Clostridiales	Peptostreptococcaceae	Peptostreptococcus	stomatis	133	0.014
Bacteria	Actinobacteria	Actinobacteria	Actinomycetales	Actinosynnemataceae	Actinokineospora	inagensis	132	0.014
Bacteria	Actinobacteria	Actinobacteria	Actinomycetales	Micrococcaceae	Kocuria		126	0.013
Bacteria	Actinobacteria	Actinobacteria	Actinomycetales	Streptomycetaceae	Kitasatospora		124	0.013
Bacteria	Firmicutes	Clostridia	Clostridiales	Clostridiaceae	Alkaliphilus	crotonatoxidans	123	0.013
Bacteria	Bacteroidetes	Bacteroidia	Bacteroidales	Prevotellaceae	Prevotella	maculosa	120	0.012
Bacteria	Firmicutes	Bacilli	Bacillales	Staphylococcaceae			119	0.012
Bacteria	Actinobacteria	Actinobacteria	Actinomycetales	Micromonosporaceae	Actinocatenispora	thailandica	119	0.012
Bacteria	Firmicutes	Clostridia	Clostridiales	Eubacteriaceae	Acetobacterium		118	0.012
Bacteria	Proteobacteria	Gammaproteobacteria	Pasteurellales	Pasteurellaceae	Actinobacillus	rossii	114	0.012
Bacteria	Firmicutes	Clostridia	Clostridiales	Clostridiaceae	Clostridium	fallax	112	0.012
Bacteria	Actinobacteria	Actinobacteria	Actinomycetales	Micrococcaceae	Rothia	dentocariosa	108	0.011
Bacteria	Bacteroidetes	Flavobacteriia	Flavobacteriales	Flavobacteriaceae	Flavobacterium		107	0.011
Bacteria	Bacteroidetes	Bacteroidia	Bacteroidales	Prevotellaceae	Prevotella	oulorum	107	0.011
Bacteria	Actinobacteria	Actinobacteria	Actinomycetales	Actinomycetaceae	Actinomyces	cardiffensis	107	0.011
Bacteria	Bacteroidetes	Flavobacteriia	Flavobacteriales	Flavobacteriaceae	Capnocytophaga	gingivalis	106	0.011
Bacteria	Spirochaetes	Spirochaetes	Spirochaetales	Spirochaetaceae	Treponema	succinifaciens	103	0.011
Bacteria	Proteobacteria	Betaproteobacteria	Neisseriales	Neisseriaceae	Neisseria		102	0.011
Bacteria	Firmicutes	Bacilli	Bacillales	Alicyclobacillaceae	Alicyclobacillus		102	0.011
Bacteria	Bacteroidetes	Flavobacteriia	Flavobacteriales	Flavobacteriaceae	Capnocytophaga	granulosa	102	0.011
Bacteria	Verrucomicrobia	Opitutae	Pelagicoccales	Pelagicoccaceae	Pelagicoccus		101	0.01
Bacteria	Firmicutes	Clostridia	Clostridiales	Clostridiaceae	Clostridium	cadaveris	100	0.01
Bacteria	Firmicutes	Clostridia	Clostridiales	Veillonellaceae	Negativicoccus	succinicivorans	94	0.01
Bacteria	Fusobacteria	Fusobacteria	Fusobacteriales	Fusobacteriaceae	Fusobacterium	canifelinum	94	0.01
Bacteria	Firmicutes	Erysipelotrichi	Erysipelotrichales	Erysipelotrichaceae	Erysipelothrix	muris	91	0.009
Bacteria	Bacteroidetes	Sphingobacteriia	Sphingobacteriales	Sphingobacteriaceae	Sphingobacterium	bambusae	90	0.009
Bacteria	Bacteroidetes	Bacteroidia	Bacteroidales	Porphyromonadaceae	Tannerella	forsythia	87	0.009
Bacteria	Firmicutes	Bacilli	Lactobacillales	Enterococcaceae	Enterococcus	camelliae	85	0.009
Bacteria	Actinobacteria	Actinobacteria	Actinomycetales	Corynebacteriaceae	Corynebacterium	durum	85	0.009
Bacteria	Firmicutes	Bacilli	Lactobacillales	Lactobacillaceae	Lactobacillus	taiwanensis	85	0.009
Bacteria	Actinobacteria	Actinobacteria	Bifidobacteriales	Bifidobacteriaceae			84	0.009
Bacteria	Fusobacteria	Fusobacteria	Fusobacteriales	Fusobacteriaceae	Fusobacterium	simiae	84	0.009
Bacteria	Firmicutes	Bacilli	Bacillales	Bacillaceae	Virgibacillus	salexigens	83	0.009
Bacteria	Firmicutes	Bacilli	Lactobacillales	Enterococcaceae	Melissococcus		82	0.008
Bacteria	Actinobacteria	Actinobacteria	Actinomycetales	Bogoriellaceae	Georgenia		81	0.008
Bacteria	Fusobacteria	Fusobacteria	Fusobacteriales	Leptotrichiaceae			81	0.008
Bacteria	Actinobacteria	Actinobacteria	Actinomycetales	Actinomycetaceae	Actinomyces	naturae	79	0.008
Bacteria	Actinobacteria	Actinobacteria	Actinomycetales	Pseudonocardiaceae			76	0.008
Bacteria	Actinobacteria	Actinobacteria	Actinomycetales	Microbacteriaceae			75	0.008
Bacteria	Proteobacteria	Gammaproteobacteria	Pasteurellales	Pasteurellaceae	Haemophilus	haemolyticus	75	0.008
Bacteria	Spirochaetes	Spirochaetes	Spirochaetales	Spirochaetaceae	Treponema	porcinum	74	0.008
Bacteria	Proteobacteria	Epsilonproteobacteria	Campylobacterales	Campylobacteraceae	Campylobacter	insulaenigrae	74	0.008
Bacteria	Proteobacteria	Betaproteobacteria	Burkholderiales	Comamonadaceae	Acidovorax	temperans	72	0.007
Bacteria	Actinobacteria	Actinobacteria	Actinomycetales	Micrococcaceae	Kocuria	gwangalliensis	70	0.007
Bacteria	Firmicutes	Clostridia	Coriobacteriales	Coriobacteriaceae	Slackia		69	0.007
Bacteria	Fusobacteria	Fusobacteria	Fusobacteriales	Leptotrichiaceae	Leptotrichia	trevisanii	69	0.007
Bacteria	Proteobacteria	Gammaproteobacteria	Enterobacteriales	Enterobacteriaceae			69	0.007
Bacteria	Bacteroidetes	Flavobacteriia	Flavobacteriales	Flavobacteriaceae	Capnocytophaga	leadbetteri	68	0.007
Bacteria	Actinobacteria	Actinobacteria	Actinomycetales	Micrococcaceae	Micrococcus		67	0.007
Bacteria	Firmicutes	Clostridia	Coriobacteriales	Coriobacteriaceae	Atopobium	fossor	66	0.007
Bacteria	Bacteroidetes	Sphingobacteriia	Sphingobacteriales	Flexibacteraceae	Emticicia	oligotrophica	65	0.007
Bacteria	Actinobacteria	Actinobacteria	Actinomycetales	Microbacteriaceae	Leucobacter		64	0.007
Bacteria	Bacteroidetes	Bacteroidia	Bacteroidales	Prevotellaceae	Prevotella	nigrescens	64	0.007
Bacteria	Actinobacteria	Actinobacteria	Actinomycetales	Actinomycetaceae	Arcanobacterium		64	0.007
Bacteria	Actinobacteria	Actinobacteria	Actinomycetales	Actinomycetaceae	Arcanobacterium	phocae	63	0.006
Bacteria	Firmicutes	Bacilli	Bacillales	Bacillaceae			62	0.006
Bacteria	Bacteroidetes	Flavobacteriia	Flavobacteriales	Flavobacteriaceae	Chryseobacterium	taichungense	62	0.006
Bacteria	Firmicutes	Clostridia	Clostridiales	Veillonellaceae	Megasphaera		62	0.006
Bacteria	Proteobacteria	Gammaproteobacteria	Pasteurellales	Pasteurellaceae	Actinobacillus	parahaemolyticus	61	0.006
Bacteria	Proteobacteria	Gammaproteobacteria	Pseudomonadales	Moraxellaceae	Acinetobacter		60	0.006
Bacteria	Actinobacteria	Actinobacteria	Actinomycetales	Nocardiaceae	Nocardia		60	0.006
Bacteria	Firmicutes	Bacilli	Lactobacillales	Leuconostocaceae	Leuconostoc		59	0.006
Bacteria	Proteobacteria	Gammaproteobacteria	Pseudomonadales	Pseudomonadaceae	Pseudomonas		58	0.006
Bacteria	Actinobacteria	Actinobacteria	Bifidobacteriales	Bifidobacteriaceae	Scardovia	wiggsiae	57	0.006
Bacteria	Proteobacteria	Alphaproteobacteria					56	0.006
Bacteria	Firmicutes	Bacilli	Bacillales	Staphylococcaceae	Salinicoccus		56	0.006
Bacteria	Firmicutes	Clostridia	Clostridiales	Veillonellaceae	Propionispora	hippei	55	0.006
Bacteria	Proteobacteria	Betaproteobacteria	Rhodocyclales	Rhodocyclaceae	Methyloversatilis	universalis	55	0.006
Bacteria	Actinobacteria	Actinobacteria	Actinomycetales	Corynebacteriaceae	Corynebacterium		54	0.006
Bacteria	Proteobacteria	Gammaproteobacteria	Pseudomonadales	Moraxellaceae	Psychrobacter		54	0.006
Bacteria	Synergistetes	Synergistia	Synergistales	Aminiphilaceae	Aminiphilus	circumscriptus	53	0.005
Bacteria	Actinobacteria	Actinobacteria	Actinomycetales	Micromonosporaceae	Micromonospora		52	0.005
Bacteria	Proteobacteria	Betaproteobacteria	Burkholderiales	Comamonadaceae			52	0.005
Bacteria	Firmicutes	Clostridia	Clostridiales	Clostridiaceae	Mogibacterium	neglectum	51	0.005
Bacteria	Firmicutes	Clostridia	Clostridiales	Clostridiaceae	Alkaliphilus		51	0.005
Bacteria	Firmicutes	Bacilli	Bacillales	Staphylococcaceae	Jeotgalicoccus		51	0.005
Bacteria	Proteobacteria	Gammaproteobacteria	Xanthomonadales	Xanthomonadaceae	Stenotrophomonas	pavanii	51	0.005
Bacteria	Proteobacteria	Epsilonproteobacteria	Campylobacterales	Campylobacteraceae	Campylobacter	gracilis	51	0.005
Bacteria	Bacteroidetes	Bacteroidia	Bacteroidales	Prevotellaceae	Prevotella	denticola	50	0.005
Bacteria	Bacteroidetes	Flavobacteriia	Flavobacteriales	Flavobacteriaceae	Chryseobacterium	isbiliense	50	0.005
Bacteria	Actinobacteria	Actinobacteria	Actinomycetales	Streptomycetaceae	Streptomyces	coriofaciens	49	0.005
Bacteria	Bacteroidetes	Flavobacteriia	Flavobacteriales	Flavobacteriaceae	Zhouia	amylolytica	49	0.005
Bacteria	Firmicutes	Bacilli	Lactobacillales	Streptococcaceae	Streptococcus	dentirousetti	48	0.005
Bacteria	Firmicutes	Bacilli	Lactobacillales	Lactobacillaceae	Lactobacillus		48	0.005
Bacteria	Proteobacteria	Alphaproteobacteria	Rhodospirillales	Acetobacteraceae	Roseomonas	mucosa	48	0.005
Bacteria	Cyanobacteria	Nostocophycideae	Nostocales	Nostocaceae	Nostoc		48	0.005
Bacteria	Firmicutes	Bacilli	Lactobacillales	Streptococcaceae	Streptococcus	plurextorum	48	0.005
Bacteria	Actinobacteria	Actinobacteria	Actinomycetales	Streptomycetaceae	Streptomyces	roseogilvus	47	0.005
Bacteria	Firmicutes	Clostridia	Clostridiales	Lachnospiraceae	Catonella	morbi	47	0.005
Bacteria	Actinobacteria	Actinobacteria	Actinomycetales	Micromonosporaceae	Dactylosporangium	maewongense	45	0.005
Bacteria	Actinobacteria	Actinobacteria	Actinomycetales	Microbacteriaceae	Agromyces	salentinus	45	0.005
Bacteria	Actinobacteria	Actinobacteria	Actinomycetales	Actinosynnemataceae			44	0.005
Bacteria	Actinobacteria	Actinobacteria	Actinomycetales	Thermomonosporaceae	Actinomadura	latina	44	0.005
Bacteria	Firmicutes	Bacilli	Lactobacillales	Streptococcaceae	Streptococcus	troglodytae	44	0.005
Bacteria	Firmicutes	Clostridia	Clostridiales	Clostridiaceae	Peptoniphilus	lacrimalis	44	0.005
Bacteria	Actinobacteria	Actinobacteria	Actinomycetales	Frankiaceae	Frankia	alni	44	0.005
Bacteria	Proteobacteria	Epsilonproteobacteria	Campylobacterales	Campylobacteraceae	Sulfurospirillum		43	0.004
Bacteria	Firmicutes	Clostridia	Clostridiales	Ruminococcaceae	Oscillospira	eae	42	0.004
Bacteria	Proteobacteria	Gammaproteobacteria	Chromatiales	Chromatiaceae			42	0.004
Bacteria	Actinobacteria	Actinobacteria	Actinomycetales	Thermomonosporaceae	Actinocorallia	herbida	42	0.004
Bacteria	Firmicutes	Bacilli	Bacillales	Bacillaceae	Lentibacillus	salinarum	41	0.004
Bacteria	Firmicutes	Clostridia	Clostridiales	Veillonellaceae	Veillonella	magna	41	0.004
Bacteria	Bacteroidetes	Bacteroidia	Bacteroidales	Prevotellaceae	Prevotella	nanceiensis	41	0.004
Bacteria	Firmicutes	Bacilli	Bacillales	Staphylococcaceae	Macrococcus		41	0.004
Bacteria	Actinobacteria	Actinobacteria	Actinomycetales	Nocardioidaceae	Kribbella		40	0.004
Bacteria	Proteobacteria	Gammaproteobacteria	Xanthomonadales	Xanthomonadaceae	Stenotrophomonas		40	0.004
Bacteria	Actinobacteria	Actinobacteria	Actinomycetales	Streptomycetaceae	Streptomyces	danangensis	39	0.004
Bacteria	Firmicutes	Bacilli	Bacillales	Paenibacillaceae	Paenibacillus	contaminans	39	0.004
Bacteria	Firmicutes	Clostridia	Clostridiales	Peptococcaceae			39	0.004
Bacteria	Firmicutes	Clostridia	Coriobacteriales	Coriobacteriaceae	Olsenella	uli	39	0.004
Bacteria	Proteobacteria	Gammaproteobacteria	Thiotrichales	Piscirickettsiaceae	Methylophaga		38	0.004
Bacteria	Proteobacteria	Alphaproteobacteria	Rhodobacterales	Rhodobacteraceae	Rhodobacter	apigmentum	37	0.004
Bacteria	Actinobacteria	Actinobacteria	Actinomycetales	Thermomonosporaceae	Actinoallomurus	luridus	37	0.004
Bacteria	Firmicutes	Clostridia	Clostridiales	Veillonellaceae	Veillonella	ratti	37	0.004
Bacteria	Fusobacteria	Fusobacteria	Fusobacteriales	Leptotrichiaceae	Leptotrichia	hofstadii	36	0.004
Bacteria	Firmicutes	Bacilli	Lactobacillales	Carnobacteriaceae	Carnobacterium	inhibens	36	0.004
Bacteria	Spirochaetes	Spirochaetes	Spirochaetales	Spirochaetaceae	Treponema	medium	36	0.004
Bacteria	Actinobacteria	Actinobacteria	Actinomycetales	Yaniellaceae	Yaniella		36	0.004
Bacteria	Bacteroidetes	Sphingobacteriia	Sphingobacteriales	Flexibacteraceae	Hymenobacter		35	0.004
Bacteria	Chloroflexi	Anaerolineae	Caldilineales	Caldilineaceae	Caldilinea	tarbellica	35	0.004
Bacteria	Bacteroidetes	Flavobacteriia	Flavobacteriales	Flavobacteriaceae	Polaribacter		34	0.004
Bacteria	Bacteroidetes	Bacteroidia	Bacteroidales	Prevotellaceae	Prevotella	multisaccharivorax	34	0.004
Bacteria	Bacteroidetes	Sphingobacteriia	Sphingobacteriales	Chitinophagaceae			34	0.004
Bacteria	Proteobacteria	Gammaproteobacteria	Xanthomonadales	Xanthomonadaceae	Stenotrophomonas	geniculata	34	0.004
Bacteria	Actinobacteria	Actinobacteria	Actinomycetales	Microbacteriaceae	Microbacterium		33	0.003
Bacteria	Actinobacteria	Actinobacteria	Actinomycetales	Promicromonosporaceae	Isoptericola		33	0.003
Bacteria	Firmicutes	Clostridia	Clostridiales	Veillonellaceae	Selenomonas	artemidis	32	0.003
Bacteria	Bacteroidetes	Sphingobacteriia	Sphingobacteriales	Sphingobacteriaceae	Parapedobacter	koreensis	31	0.003
Bacteria	Firmicutes	Clostridia	Clostridiales	Clostridiaceae	Peptoniphilus		31	0.003
Bacteria	Proteobacteria	Betaproteobacteria	Methylophilales	Methylophilaceae	Methylobacillus	glycogenes	31	0.003
Bacteria	Proteobacteria	Betaproteobacteria	Neisseriales	Neisseriaceae			31	0.003
Bacteria	Proteobacteria	Gammaproteobacteria	Enterobacteriales	Enterobacteriaceae	Candidatus Blochmannia		30	0.003
Bacteria	Actinobacteria	Actinobacteria	Actinomycetales	Micromonosporaceae			29	0.003
Bacteria	Bacteroidetes	Sphingobacteriia	Sphingobacteriales	Sphingobacteriaceae	Pedobacter		29	0.003
Bacteria	Chlamydiae	Chlamydiia	Chlamydiales	Rhabdochlamydiaceae	Candidatus Rhabdochlamydia	crassificans	29	0.003
Bacteria	Firmicutes	Clostridia	Natranaerobiales	Anaerobrancaceae	Anaerobranca	zavarzinii	29	0.003
Bacteria	Proteobacteria	Betaproteobacteria	Rhodocyclales	Rhodocyclaceae			29	0.003
Bacteria	Proteobacteria	Epsilonproteobacteria	Campylobacterales	Campylobacteraceae	Campylobacter	showae	29	0.003
Bacteria	Proteobacteria	Alphaproteobacteria	Rhizobiales				29	0.003
Bacteria	Proteobacteria	Gammaproteobacteria	Enterobacteriales	Enterobacteriaceae	Serratia	entomophila	29	0.003
Bacteria	Spirochaetes	Spirochaetes	Borreliales	Borreliaceae	Borrelia		28	0.003
Bacteria	Firmicutes	Bacilli	Thermicanales	Thermicanaceae	Thermicanus		28	0.003
Bacteria	Bacteroidetes	Bacteroidia	Bacteroidales	Porphyromonadaceae			28	0.003
Bacteria	Firmicutes	Erysipelotrichi	Erysipelotrichales	Erysipelotrichaceae	Bulleidia		28	0.003
Bacteria	Thermi	Deinococci	Thermales	Thermaceae	Thermus		28	0.003
Bacteria	Actinobacteria	Actinobacteria	Actinomycetales	Cellulomonadaceae			27	0.003
Bacteria	Firmicutes	Clostridia	Clostridiales	Lachnospiraceae	Lachnospira	pectinoschiza	27	0.003
Bacteria	Firmicutes	Clostridia	Clostridiales	Veillonellaceae	Pectinatus	cerevisiiphilus	27	0.003
Bacteria	Firmicutes	Bacilli	Lactobacillales	Leuconostocaceae			27	0.003
Bacteria	Actinobacteria	Actinobacteria	Actinomycetales	Propionibacteriaceae	Propionibacterium	microaerophilum	27	0.003
Bacteria	Firmicutes	Clostridia	Clostridiales	Peptococcaceae	Desulfosporosinus		26	0.003
Bacteria	Bacteroidetes	Bacteroidia	Bacteroidales	Prevotellaceae	Prevotella	shahii	26	0.003
Bacteria	Actinobacteria	Actinobacteria	Bifidobacteriales	Bifidobacteriaceae	Alloscardovia	omnicolens	26	0.003
Bacteria	Actinobacteria						26	0.003
Bacteria	Proteobacteria	Deltaproteobacteria	Syntrophobacterales	Desulfobacteraceae	Desulfosarcina		26	0.003
Bacteria	Actinobacteria	Actinobacteria	Actinomycetales	Propionibacteriaceae	Propionibacterium	humerusii	26	0.003
Bacteria	Proteobacteria	Gammaproteobacteria	Pasteurellales	Pasteurellaceae	Chelonobacter	oris	26	0.003
Bacteria	Firmicutes	Bacilli	Bacillales	Planococcaceae	Planomicrobium	flavidum	25	0.003
Bacteria	Actinobacteria	Actinobacteria	Actinomycetales	Pseudonocardiaceae	Prauserella		25	0.003
Bacteria	Firmicutes	Bacilli	Lactobacillales	Streptococcaceae	Streptococcus	anginosus	25	0.003
Bacteria	Proteobacteria	Alphaproteobacteria	Rhizobiales	Rhizobiaceae	Candidatus Liberibacter		25	0.003
Bacteria	Proteobacteria	Alphaproteobacteria	Rhodobacterales	Rhodobacteraceae	Phaeobacter		24	0.002
Bacteria	Proteobacteria	Alphaproteobacteria	Caulobacterales	Caulobacteraceae	Asticcacaulis		24	0.002
Bacteria	Fusobacteria	Fusobacteria	Fusobacteriales	Leptotrichiaceae	Sebaldella	termitidis	24	0.002
Bacteria	Firmicutes	Bacilli	Lactobacillales	Streptococcaceae	Lactococcus	fujiensis	24	0.002
Bacteria	Proteobacteria	Betaproteobacteria	Rhodocyclales	Rhodocyclaceae	Hydrogenophilus		24	0.002
Bacteria	Actinobacteria	Actinobacteria	Actinomycetales	Micrococcaceae	Kocuria	rosea	23	0.002
Bacteria	Proteobacteria	Alphaproteobacteria	Rhodospirillales				23	0.002
Bacteria	Proteobacteria	Epsilonproteobacteria	Campylobacterales	Campylobacteraceae	Campylobacter	canadensis	23	0.002
Bacteria	Bacteroidetes	Sphingobacteriia	Sphingobacteriales	Rhodothermaceae	Rhodothermus	clarus	23	0.002
Bacteria	Spirochaetes	Spirochaetes	Spirochaetales	Spirochaetaceae	Treponema	maltophilum	23	0.002
Bacteria	Actinobacteria	Actinobacteria	Actinomycetales	Actinopolysporaceae	Actinopolyspora		23	0.002
Bacteria	Actinobacteria	Actinobacteria	Actinomycetales	Actinomycetaceae	Actinomyces	canis	23	0.002
Bacteria	Firmicutes	Bacilli	Bacillales	Staphylococcaceae	Staphylococcus	fleurettii	22	0.002
Bacteria	Firmicutes	Bacilli	Lactobacillales	Streptococcaceae	Streptococcus	mutans	22	0.002
Bacteria	Firmicutes	Bacilli	Bacillales	Bacillaceae	Bacillus	mucilaginosus	22	0.002
Bacteria	Actinobacteria	Actinobacteria	Actinomycetales	Nocardioidaceae	Actinopolymorpha	rutila	22	0.002
Bacteria	Proteobacteria	Alphaproteobacteria	Rhodospirillales	Rhodospirillaceae	Roseospira		22	0.002
Bacteria	Proteobacteria	Gammaproteobacteria	Legionellales	Coxiellaceae	Rickettsiella		22	0.002
Bacteria	Proteobacteria	Gammaproteobacteria	Alteromonadales	Shewanellaceae	Shewanella		22	0.002
Bacteria	Actinobacteria	Actinobacteria	Actinomycetales	Propionibacteriaceae	Propionibacterium		22	0.002
Bacteria	Firmicutes	Clostridia	Coriobacteriales	Coriobacteriaceae	Atopobium	rimae	22	0.002
Bacteria	Actinobacteria	Actinobacteria	Actinomycetales	Micrococcaceae	Nesterenkonia	flava	22	0.002
Bacteria	Firmicutes	Clostridia	Clostridiales	Veillonellaceae	Anaeromusa	acidaminophila	21	0.002
Bacteria	Proteobacteria	Alphaproteobacteria	Sphingomonadales	Erythrobacteraceae	Erythrobacter	aquimaris	21	0.002
Bacteria	Bacteroidetes	Flavobacteriia	Flavobacteriales	Flavobacteriaceae	Gramella		21	0.002
Bacteria	Actinobacteria	Actinobacteria	Actinomycetales	Nocardioidaceae	Actinopolymorpha		21	0.002
Bacteria	Actinobacteria	Actinobacteria	Actinomycetales	Promicromonosporaceae	Promicromonospora	kroppenstedtii	21	0.002
Bacteria	Proteobacteria	Gammaproteobacteria	Pasteurellales	Pasteurellaceae	Aggregatibacter	aphrophilus	21	0.002
Bacteria	Firmicutes	Bacilli	Lactobacillales	Leuconostocaceae	Weissella		21	0.002
Bacteria	Firmicutes	Bacilli	Bacillales	Bacillaceae	Pontibacillus	halophilus	20	0.002
Bacteria	Actinobacteria	Actinobacteria	Actinomycetales	Streptomycetaceae	Streptomyces	scopiformis	20	0.002
Bacteria	Proteobacteria	Deltaproteobacteria	Bdellovibrionales	Bdellovibrionaceae	Bdellovibrio	exovorus	20	0.002
Bacteria	Firmicutes	Clostridia	Clostridiales	Veillonellaceae	Dialister	invisus	20	0.002
Bacteria	Actinobacteria	Actinobacteria	Actinomycetales	Micrococcaceae	Arthrobacter		20	0.002
Bacteria	Actinobacteria	Actinobacteria	Actinomycetales	Propionibacteriaceae	Propionibacterium	acnes	20	0.002
Bacteria	Proteobacteria	Epsilonproteobacteria	Campylobacterales	Helicobacteraceae	Helicobacter	suncus	20	0.002
Bacteria	Firmicutes	Clostridia	Clostridiales	Clostridiaceae	Clostridium	thermosuccinogenes	20	0.002
Bacteria	Firmicutes	Bacilli	Lactobacillales	Lactobacillaceae	Pediococcus		19	0.002
Bacteria	Actinobacteria	Actinobacteria	Actinomycetales	Streptomycetaceae	Streptomyces	olivogriseus	19	0.002
Bacteria	Firmicutes	Clostridia	Clostridiales	Peptococcaceae	Desulfosporosinus	hippei	19	0.002
Bacteria	Proteobacteria	Alphaproteobacteria	Sphingomonadales	Sphingomonadaceae	Sphingomonas		19	0.002
Bacteria	Firmicutes	Bacilli	Lactobacillales	Lactobacillaceae	Lactobacillus	gasseri	19	0.002
Bacteria	Firmicutes	Bacilli	Bacillales	Bacillaceae	Geobacillus		19	0.002
Bacteria	Firmicutes	Clostridia	Clostridiales	Peptostreptococcaceae	Clostridium	thermoalcaliphilum	19	0.002
Bacteria	Firmicutes	Clostridia	Clostridiales	Peptostreptococcaceae	Filifactor	villosus	19	0.002
Bacteria	Actinobacteria	Actinobacteria	Actinomycetales	Propionibacteriaceae			19	0.002
Bacteria	Firmicutes	Clostridia	Clostridiales	Clostridiaceae	Peptoniphilus	indolicus	19	0.002
Bacteria	Firmicutes	Clostridia	Halanaerobiales	Halobacteroidaceae	Halanaerobacter	chitinivorans	18	0.002
Bacteria	Actinobacteria	Actinobacteria	Actinomycetales	Micromonosporaceae	Pilimelia	columellifera	18	0.002
Bacteria	Proteobacteria	Betaproteobacteria	Neisseriales	Neisseriaceae	Kingella	oralis	18	0.002
Bacteria	Firmicutes	Bacilli	Lactobacillales	Carnobacteriaceae	Granulicatella	elegans	18	0.002
Bacteria	Actinobacteria	Actinobacteria	Actinomycetales	Nocardioidaceae	Kribbella	ginsengisoli	18	0.002
Bacteria	Firmicutes	Bacilli	Bacillales	Paenibacillaceae	Cohnella	soli	18	0.002
Bacteria	Bacteroidetes	Bacteroidia	Bacteroidales	Porphyromonadaceae	Dysgonomonas	wimpennyi	18	0.002
Bacteria	Proteobacteria	Alphaproteobacteria	Sphingomonadales	Sphingomonadaceae	Novosphingobium	yangbajingensis	18	0.002
Bacteria	Actinobacteria	Actinobacteria	Actinomycetales	Kineosporiaceae	Kineosporia	mikuniensis	17	0.002
Bacteria	Bacteroidetes	Sphingobacteriia	Sphingobacteriales	Sphingobacteriaceae			17	0.002
Bacteria	Firmicutes	Bacilli	Bacillales	Bacillaceae	Virgibacillus		17	0.002
Bacteria	Proteobacteria	Gammaproteobacteria	Alteromonadales	Alteromonadaceae	Marinobacter	arcticus	17	0.002
Bacteria	Firmicutes	Bacilli	Lactobacillales	Lactobacillaceae	Lactobacillus	antri	17	0.002
Bacteria	Firmicutes	Bacilli	Lactobacillales	Aerococcaceae	Alkalibacterium		17	0.002
Bacteria	Firmicutes	Clostridia	Clostridiales	Clostridiaceae	Clostridium	hveragerdense	17	0.002
Bacteria	Proteobacteria	Alphaproteobacteria	Sphingomonadales	Sphingomonadaceae	Sphingomonas	oligophenolica	17	0.002
Bacteria	Proteobacteria	Deltaproteobacteria	Myxococcales	Polyangiaceae	Chondromyces	pediculatus	17	0.002
Bacteria	Proteobacteria	Alphaproteobacteria	Rhizobiales	Bradyrhizobiaceae	Bradyrhizobium		17	0.002
Bacteria	Bacteroidetes	Flavobacteriia	Flavobacteriales	Flavobacteriaceae	Polaribacter	butkevichii	16	0.002
Bacteria	Actinobacteria	Actinobacteria	Actinomycetales	Intrasporangiaceae	Tetrasphaera	vanveenii	16	0.002
Bacteria	Tenericutes	Mollicutes	Entomoplasmatales	Entomoplasmataceae	Mesoplasma	entomophilum	16	0.002
Bacteria	Firmicutes	Bacilli	Bacillales	Staphylococcaceae	Staphylococcus	intermedius	16	0.002
Bacteria	Proteobacteria	Betaproteobacteria	Burkholderiales	Oxalobacteraceae	Oxalobacter	vibrioformis	16	0.002
Bacteria	Proteobacteria	Gammaproteobacteria	Xanthomonadales	Xanthomonadaceae			16	0.002
Bacteria	Firmicutes	Bacilli	Lactobacillales	Enterococcaceae	Enterococcus	rottae	16	0.002
Bacteria	Bacteroidetes	Bacteroidia	Bacteroidales	Prevotellaceae	Prevotella	timonensis	15	0.002
Bacteria	Firmicutes	Bacilli	Bacillales	Planococcaceae	Viridibacillus	neidei	15	0.002
Bacteria	Actinobacteria	Actinobacteria	Actinomycetales	Actinosynnemataceae	Lentzea		15	0.002
Bacteria	Firmicutes	Bacilli	Bacillales	Listeriaceae	Brochothrix	thermosphacta	15	0.002
Bacteria	Firmicutes	Clostridia	Clostridiales	Clostridiaceae	Clostridium	frigoris	15	0.002
Bacteria	Firmicutes	Clostridia	Clostridiales	Lachnospiraceae	Blautia	hansenii	15	0.002
Bacteria	Actinobacteria	Actinobacteria	Actinomycetales	Micromonosporaceae	Catellatospora	yuxiensis	15	0.002
Bacteria	Proteobacteria	Gammaproteobacteria	Aeromonadales	Aeromonadaceae	Tolumonas	auensis	15	0.002
Bacteria	Actinobacteria	Actinobacteria	Actinomycetales	Streptosporangiaceae	Streptosporangium		14	0.001
Bacteria	Bacteroidetes	Bacteroidia	Bacteroidales	Prevotellaceae	Prevotella	buccalis	14	0.001
Bacteria	Firmicutes	Bacilli	Lactobacillales	Streptococcaceae	Streptococcus	gallinaceus	14	0.001
Bacteria	Proteobacteria	Gammaproteobacteria	Pseudomonadales	Moraxellaceae	Acinetobacter	radioresistens	14	0.001
Bacteria	Firmicutes	Bacilli	Lactobacillales	Lactobacillaceae			14	0.001
Bacteria	Firmicutes	Clostridia	Clostridiales	Ruminococcaceae	Faecalibacterium		14	0.001
Bacteria	Proteobacteria	Betaproteobacteria	Rhodocyclales	Rhodocyclaceae	Sterolibacterium	denitrificans	14	0.001
Bacteria	Firmicutes	Bacilli	Lactobacillales	Streptococcaceae	Streptococcus	uberis	14	0.001
Bacteria	Proteobacteria	Epsilonproteobacteria	Campylobacterales	Helicobacteraceae	Helicobacter		14	0.001
Bacteria	Firmicutes	Bacilli	Exiguobacterales	Exiguobacteraceae	Exiguobacterium		14	0.001
Bacteria	Firmicutes	Clostridia	Clostridiales	Peptococcaceae	Desulfotomaculum	indicum	13	0.001
Bacteria	Firmicutes	Clostridia	Clostridiales	Clostridiaceae	Clostridium	alkalicellulosi	13	0.001
Bacteria	Proteobacteria	Betaproteobacteria	Rhodocyclales	Rhodocyclaceae	Methyloversatilis		13	0.001
Bacteria	Proteobacteria	Alphaproteobacteria	Rhodospirillales	Rhodospirillaceae			13	0.001
Bacteria	Actinobacteria	Actinobacteria	Actinomycetales	Micrococcaceae	Micrococcus	yunnanensis	13	0.001
Bacteria	Firmicutes	Clostridia	Clostridiales	Clostridiaceae	Clostridium	histolyticum	13	0.001
Bacteria	Actinobacteria	Actinobacteria	Actinomycetales	Actinomycetaceae	Actinomyces	georgiae	13	0.001
Bacteria	Firmicutes	Clostridia	Halanaerobiales	Halanaerobiaceae	Halanaerobium	alcaliphilum	13	0.001
Bacteria	Proteobacteria	Deltaproteobacteria	Syntrophobacterales	Desulfobacteraceae	Desulfofrigus	oceanense	13	0.001
Bacteria	Firmicutes	Bacilli	Bacillales	Staphylococcaceae	Staphylococcus	massiliensis	13	0.001
Bacteria	Proteobacteria	Alphaproteobacteria	Sphingomonadales	Sphingomonadaceae	Sphingobium	amiense	13	0.001
Bacteria	Verrucomicrobia	Opitutae	Pelagicoccales	Pelagicoccaceae	Pelagicoccus	croceus	13	0.001
Bacteria	Actinobacteria	Actinobacteria	Actinomycetales	Micromonosporaceae	Micromonospora	rifamycinica	13	0.001
Bacteria	Firmicutes	Clostridia	Clostridiales	Clostridiaceae	Peptoniphilus	coxii	12	0.001
Bacteria	Proteobacteria	Gammaproteobacteria	Pseudomonadales	Moraxellaceae	Acinetobacter	gerneri	12	0.001
Bacteria	Proteobacteria	Betaproteobacteria	Burkholderiales	Burkholderiaceae	Lautropia	mirabilis	12	0.001
Bacteria	Actinobacteria	Actinobacteria	Actinomycetales	Geodermatophilaceae	Geodermatophilus		12	0.001
Bacteria	Firmicutes	Bacilli	Bacillales	Bacillaceae	Bacillus	anthracis	12	0.001
Bacteria	Firmicutes	Clostridia	Clostridiales	Peptococcaceae	Peptococcus	niger	12	0.001
Bacteria	Proteobacteria	Alphaproteobacteria	Sphingomonadales	Sphingomonadaceae	Sphingobium		12	0.001
Bacteria	Firmicutes	Bacilli	Lactobacillales	Lactobacillaceae	Lactobacillus	oris	12	0.001
Bacteria	Actinobacteria	Actinobacteria	Actinomycetales	Microbacteriaceae	Agromyces		12	0.001
Bacteria	Spirochaetes	Spirochaetes	Spirochaetales	Spirochaetaceae	Treponema	paraluiscuniculi	12	0.001
Bacteria	Actinobacteria	Actinobacteria	Actinomycetales	Streptomycetaceae	Streptacidiphilus		12	0.001
Bacteria	Actinobacteria	Actinobacteria	Actinomycetales	Streptomycetaceae	Streptomyces	nanchangensis	12	0.001
Bacteria	Firmicutes	Bacilli	Lactobacillales	Streptococcaceae	Streptococcus	ursoris	12	0.001
Bacteria	Proteobacteria	Gammaproteobacteria	Pasteurellales	Pasteurellaceae	Pasteurella		12	0.001
Bacteria	Actinobacteria	Actinobacteria	Actinomycetales	Actinomycetaceae	Actinobaculum	suis	12	0.001
Bacteria	Actinobacteria	Nitriliruptoria	Euzebyales	Euzebyaceae	Euzebya	tangerina	12	0.001
Bacteria	Bacteroidetes	Bacteroidia	Bacteroidales	Prevotellaceae	Prevotella	oralis	12	0.001
Bacteria	Actinobacteria	Actinobacteria	Actinomycetales	Intrasporangiaceae	Serinicoccus		11	0.001
Bacteria	Tenericutes	Mollicutes	Mycoplasmatales	Mycoplasmataceae	Mycoplasma	timone	11	0.001
Bacteria	Firmicutes	Clostridia	Clostridiales	Ruminococcaceae	Oscillospira		11	0.001
Bacteria	Bacteroidetes	Sphingobacteriia	Sphingobacteriales	Flexibacteraceae	Hymenobacter	xinjiangensis	11	0.001
Bacteria	Proteobacteria	Gammaproteobacteria	Pasteurellales	Pasteurellaceae	Pasteurella	pneumotropica	11	0.001
Bacteria	Bacteroidetes	Bacteroidia	Bacteroidales	Porphyromonadaceae	Tannerella		11	0.001
Bacteria	Actinobacteria	Actinobacteria	Actinomycetales	Micrococcaceae	Micrococcus	thailandicus	11	0.001
Bacteria	Firmicutes	Bacilli	Bacillales	Bacillaceae	Anaerobacillus	alkalilacustre	11	0.001
Bacteria	Actinobacteria	Actinobacteria	Actinomycetales	Nocardiaceae	Rhodococcus	percolatus	11	0.001
Bacteria	Firmicutes	Bacilli	Lactobacillales	Streptococcaceae	Streptococcus	castoreus	11	0.001
Bacteria	Actinobacteria	Actinobacteria	Actinomycetales	Corynebacteriaceae	Corynebacterium	vitaeruminis	11	0.001
Bacteria	Proteobacteria	Betaproteobacteria	Burkholderiales				11	0.001
Bacteria	Proteobacteria	Alphaproteobacteria	Rhodospirillales	Acetobacteraceae	Roseomonas		11	0.001
Bacteria	Actinobacteria	Actinobacteria	Actinomycetales	Actinomycetaceae	Arcanobacterium	bernardiae	10	0.001
Bacteria	Proteobacteria	Betaproteobacteria	Burkholderiales	Comamonadaceae	Variovorax	boronicumulans	10	0.001
Bacteria	Proteobacteria	Gammaproteobacteria	Enterobacteriales	Enterobacteriaceae	Plesiomonas		10	0.001
Bacteria	Actinobacteria	Actinobacteria	Actinomycetales	Tsukamurellaceae	Tsukamurella		10	0.001
Bacteria	Actinobacteria	Actinobacteria	Actinomycetales	Micrococcaceae	Arthrobacter	soli	10	0.001
Bacteria	Synergistetes	Synergistia	Synergistales	Dethiosulfovibrionaceae	Dethiosulfovibrio		10	0.001
Bacteria	Bacteroidetes	Bacteroidia	Bacteroidales	Bacteroidaceae	Bacteroides	xylanisolvens	10	0.001
Bacteria	Proteobacteria	Betaproteobacteria	Burkholderiales	Comamonadaceae	Paucibacter		10	0.001
Bacteria	Actinobacteria	Actinobacteria	Actinomycetales	Micromonosporaceae	Actinocatenispora	silicis	10	0.001
Bacteria	Bacteroidetes	Sphingobacteriia	Sphingobacteriales	Amoebophilaceae	Candidatus Amoebophilus	asiaticus	10	0.001
Bacteria	Bacteroidetes	Flavobacteriia	Flavobacteriales	Flavobacteriaceae	Capnocytophaga	ochracea	10	0.001
Bacteria	Firmicutes	Bacilli	Bacillales	Staphylococcaceae	Staphylococcus	felis	10	0.001
Bacteria	Firmicutes	Bacilli	Lactobacillales	Streptococcaceae	Streptococcus	dentapri	10	0.001
Bacteria	Firmicutes	Bacilli	Lactobacillales	Streptococcaceae	Streptococcus	sinensis	10	0.001
Bacteria	Bacteroidetes	Bacteroidia	Bacteroidales	Prevotellaceae	Prevotella	loescheii	10	0.001
Bacteria	Actinobacteria	Actinobacteria	Actinomycetales	Mycobacteriaceae	Mycobacterium	aubagnense	10	0.001
Bacteria	Proteobacteria	Alphaproteobacteria	Rhodobacterales	Rhodobacteraceae			10	0.001
Bacteria	Firmicutes	Bacilli	Bacillales	Staphylococcaceae	Staphylococcus	chromogenes	10	0.001
Bacteria	Actinobacteria	Actinobacteria	Actinomycetales	Bogoriellaceae	Georgenia	halophila	10	0.001
Bacteria	Proteobacteria	Gammaproteobacteria	Pseudomonadales	Pseudomonadaceae	Pseudomonas	oryzihabitans	9	0.001
Bacteria	Chrysiogenetes	Chrysiogenetes	Chrysiogenales	Chrysiogenaceae	Desulfurispirillum	alkaliphilum	9	0.001
Bacteria	Actinobacteria	Actinobacteria	Actinomycetales	Streptosporangiaceae	Nonomuraea		9	0.001
Bacteria	Proteobacteria	Alphaproteobacteria	Rhizobiales	Xanthobacteraceae	Labrys		9	0.001
Bacteria	Actinobacteria	Actinobacteria	Actinomycetales	Sanguibacteraceae	Sanguibacter	suarezii	9	0.001
Bacteria	Actinobacteria	Actinobacteria	Actinomycetales	Micromonosporaceae	Actinoplanes	pallidoaurantiacus	9	0.001
Bacteria	Actinobacteria	Actinobacteria	Actinomycetales	Microbacteriaceae	Agrococcus	terreus	9	0.001
Bacteria	Tenericutes	Mollicutes	Acholeplasmatales	Acholeplasmataceae	Acholeplasma	cavigenitalium	9	0.001
Bacteria	Proteobacteria	Alphaproteobacteria	Rickettsiales	Anaplasmataceae	Neorickettsia	helminthoeca	9	0.001
Bacteria	Firmicutes	Bacilli	Bacillales	Planococcaceae	Planococcus	maritimus	9	0.001
Bacteria	Actinobacteria	Actinobacteria	Actinomycetales	Pseudonocardiaceae	Saccharopolyspora		9	0.001
Bacteria	Firmicutes	Bacilli	Lactobacillales	Lactobacillaceae	Lactobacillus	salivarius	9	0.001
Bacteria	Firmicutes	Bacilli	Bacillales	Planococcaceae	Planomicrobium		9	0.001
Bacteria	Cyanobacteria						9	0.001
Bacteria	Proteobacteria	Betaproteobacteria	Burkholderiales	Comamonadaceae	Comamonas	kerstersii	9	0.001
Bacteria	Proteobacteria	Gammaproteobacteria	Alteromonadales	Chromatiaceae	Alishewanella		9	0.001
Bacteria	Firmicutes	Bacilli	Bacillales	Listeriaceae	Listeria	innocua	9	0.001
Bacteria	Firmicutes	Clostridia	Clostridiales	Clostridiaceae	Alkaliphilus	peptidifermentans	9	0.001
Bacteria	Proteobacteria	Epsilonproteobacteria	Campylobacterales	Campylobacteraceae			9	0.001
Bacteria	Proteobacteria	Alphaproteobacteria	Sphingomonadales	Sphingomonadaceae	Novosphingobium	stygium	9	0.001
Bacteria	Proteobacteria	Gammaproteobacteria	Xanthomonadales	Xanthomonadaceae	Luteimonas		9	0.001
Bacteria	Firmicutes	Clostridia	Clostridiales	Lachnospiraceae	Catonella		9	0.001
Bacteria	Actinobacteria	Actinobacteria	Actinomycetales	Mycobacteriaceae	Mycobacterium	pinnipedii	8	0.001
Bacteria	Firmicutes	Bacilli	Lactobacillales	Streptococcaceae	Streptococcus	massiliensis	8	0.001
Bacteria	Actinobacteria	Actinobacteria	Actinomycetales	Intrasporangiaceae			8	0.001
Bacteria	Actinobacteria	Actinobacteria	Actinomycetales	Brevibacteriaceae	Brevibacterium	album	8	0.001
Bacteria	Firmicutes	Clostridia	Clostridiales	Clostridiaceae	Natronincola		8	0.001
Bacteria	Actinobacteria	Actinobacteria	Actinomycetales	Pseudonocardiaceae	Saccharopolyspora	cebuensis	8	0.001
Bacteria	Firmicutes	Clostridia	Thermoanaerobacterales	Thermovenabulum	Thermovenabulum	ferriorganovorum	8	0.001
Bacteria	Actinobacteria	Actinobacteria	Actinomycetales	Microbacteriaceae	Agromyces	terreus	8	0.001
Bacteria	Firmicutes	Clostridia	Clostridiales	Peptococcaceae	Sporotomaculum	syntrophicum	8	0.001
Bacteria	Firmicutes	Bacilli	Bacillales	Planococcaceae			8	0.001
Bacteria	Synergistetes	Synergistia	Synergistales	Synergistaceae	Candidatus Tammella	caduceiae	8	0.001
Bacteria	Proteobacteria	Betaproteobacteria	Neisseriales	Neisseriaceae	Neisseria	subflava	8	0.001
Bacteria	Bacteroidetes	Sphingobacteriia	Sphingobacteriales	Sphingobacteriaceae	Olivibacter		8	0.001
Bacteria	Proteobacteria	Gammaproteobacteria	Enterobacteriales	Enterobacteriaceae	Providencia		8	0.001
Bacteria	Proteobacteria	Alphaproteobacteria	Sphingomonadales	Sphingomonadaceae	Novosphingobium		8	0.001
Bacteria	Cyanobacteria	Nostocophycideae	Nostocales	Nostocaceae	Nostoc	entophytum	8	0.001
Bacteria	Actinobacteria	Actinobacteria	Actinomycetales	Corynebacteriaceae	Corynebacterium	argentoratense	8	0.001
Bacteria	Firmicutes	Bacilli	Lactobacillales	Lactobacillaceae	Lactobacillus	frumenti	8	0.001
Bacteria	Tenericutes	Mollicutes	Acholeplasmatales	Acholeplasmataceae	Candidatus Phytoplasma		8	0.001
Bacteria	Proteobacteria	Betaproteobacteria	Burkholderiales	Oxalobacteraceae			8	0.001
Bacteria	Bacteroidetes	Bacteroidia	Bacteroidales	Prevotellaceae	Prevotella	enoeca	8	0.001
Bacteria	Proteobacteria	Alphaproteobacteria	Rhizobiales	Bradyrhizobiaceae	Bradyrhizobium	pachyrhizi	8	0.001
Bacteria	Proteobacteria	Gammaproteobacteria	Xanthomonadales	Xanthomonadaceae	Stenotrophomonas	retroflexus	8	0.001
Bacteria	Spirochaetes	Leptospirae	Leptospirales	Leptospiraceae	Leptospira	licerasiae	8	0.001
Bacteria	Spirochaetes	Spirochaetes	Spirochaetales	Spirochaetaceae	Treponema	vincentii	8	0.001
Bacteria	Actinobacteria	Actinobacteria	Actinomycetales	Streptomycetaceae	Streptomyces	roseosporus	8	0.001
Bacteria	Bacteroidetes	Bacteroidia	Bacteroidales	Porphyromonadaceae	Parabacteroides	goldsteinii	7	0.001
Bacteria	Spirochaetes	Spirochaetes	Spirochaetales	Spirochaetaceae	Treponema	denticola	7	0.001
Bacteria	Spirochaetes	Spirochaetes	Spirochaetales	Spirochaetaceae	Treponema		7	0.001
Bacteria	Proteobacteria	Alphaproteobacteria	Sphingomonadales	Sphingomonadaceae	Sphingomonas	ginsenosidimutans	7	0.001
Bacteria	Actinobacteria	Actinobacteria	Actinomycetales	Gordoniaceae	Gordonia		7	0.001
Bacteria	Firmicutes	Bacilli	Bacillales	Staphylococcaceae	Salinicoccus	salsiraiae	7	0.001
Bacteria	Firmicutes	Clostridia	Clostridiales	Clostridiaceae	Caloramator	mitchellensis	7	0.001
Bacteria	Firmicutes	Bacilli	Lactobacillales	Enterococcaceae	Enterococcus	hawaiiensis	7	0.001
Bacteria	Proteobacteria	Alphaproteobacteria	Sphingomonadales	Sphingomonadaceae	Sphingomonas	insulae	7	0.001
Bacteria	Proteobacteria	Betaproteobacteria	Burkholderiales	Comamonadaceae	Curvibacter	gracilis	7	0.001
Bacteria	Firmicutes	Bacilli	Bacillales	Planococcaceae	Sporosarcina	pasteurii	7	0.001
Bacteria	Firmicutes	Clostridia	Clostridiales	Peptococcaceae	Peptococcus		7	0.001
Bacteria	Verrucomicrobia	Verrucomicrobiae	Verrucomicrobiales	Verrucomicrobiaceae	Akkermansia	muciniphila	7	0.001
Bacteria	Proteobacteria	Epsilonproteobacteria	Campylobacterales	Campylobacteraceae	Campylobacter	volucris	7	0.001
Bacteria	Bacteroidetes	Bacteroidia	Bacteroidales	Bacteroidaceae	Bacteroides	stercorirosoris	7	0.001
Bacteria	Proteobacteria	Gammaproteobacteria	Xanthomonadales	Xanthomonadaceae	Stenotrophomonas	chelatiphaga	7	0.001
Bacteria	Proteobacteria	Gammaproteobacteria	Pasteurellales	Pasteurellaceae	Haemophilus	influenzae	7	0.001
Bacteria	Proteobacteria	Gammaproteobacteria	Thiohalorhabdales	Thiohalorhabdaceae	Thiohalorhabdus	denitrificans	7	0.001
Bacteria	Actinobacteria	Actinobacteria	Actinomycetales	Microbacteriaceae	Leucobacter	chironomi	7	0.001
Bacteria	Proteobacteria	Alphaproteobacteria	Kiloniellales	Kiloniellaceae	Thalassospira		7	0.001
Bacteria	Actinobacteria	Actinobacteria	Actinomycetales	Promicromonosporaceae	Promicromonospora		7	0.001
Bacteria	Firmicutes	Clostridia	Clostridiales	Sulfobacillaceae	Sulfobacillus	yellowstonensis	7	0.001
Bacteria	Firmicutes	Clostridia	Clostridiales	Clostridiaceae	Clostridium	taeniosporum	7	0.001
Bacteria	Actinobacteria	Acidimicrobiia	Acidimicrobiales	Acidimicrobiaceae	Acidimicrobium		7	0.001
Bacteria	Nitrospirae	Nitrospira	Nitrospirales	Thermodesulfovibrionaceae	Thermodesulfovibrio	thiophilus	7	0.001
Bacteria	Actinobacteria	Actinobacteria	Actinomycetales	Brevibacteriaceae	Brevibacterium		7	0.001
Bacteria	Actinobacteria	Actinobacteria	Actinomycetales	Pseudonocardiaceae	Amycolatopsis	methanolica	7	0.001
Bacteria	Proteobacteria	Alphaproteobacteria	Sphingomonadales	Sphingomonadaceae	Novosphingobium	aromaticivorans	7	0.001
Bacteria	Actinobacteria	Actinobacteria	Actinomycetales	Actinomycetaceae	Actinomyces	suimastitidis	6	0.001
Bacteria	Proteobacteria	Deltaproteobacteria	Syntrophobacterales	Desulfobacteraceae	Desulfobacter		6	0.001
Bacteria	Proteobacteria	Betaproteobacteria	Rhodocyclales	Rhodocyclaceae	Rhodocyclus	purpureus	6	0.001
Bacteria	Firmicutes	Clostridia	Clostridiales	Heliobacteriaceae	Heliorestis		6	0.001
Bacteria	Firmicutes	Clostridia	Natranaerobiales	Contubernalisaceae	Candidatus Contubernalis	alkalaceticum	6	0.001
Bacteria	Actinobacteria	Actinobacteria	Actinomycetales	Corynebacteriaceae	Corynebacterium	kutscheri	6	0.001
Bacteria	Tenericutes	Mollicutes	Mycoplasmatales	Mycoplasmataceae	Mycoplasma	edwardii	6	0.001
Bacteria	Actinobacteria	Actinobacteria	Actinomycetales	Micrococcaceae	Citricoccus	muralis	6	0.001
Bacteria	Actinobacteria	Actinobacteria	Actinomycetales	Corynebacteriaceae	Corynebacterium	canis	6	0.001
Bacteria	Thermodesulfobacteria	Thermodesulfobacteria	Thermodesulfobacteriales	Thermodesulfobacteriaceae	Thermodesulfatator	atlanticus	6	0.001
Bacteria	Proteobacteria	Gammaproteobacteria	Pasteurellales	Pasteurellaceae	Aggregatibacter	segnis	6	0.001
Bacteria	Bacteroidetes	Sphingobacteriia	Sphingobacteriales				6	0.001
Bacteria	Proteobacteria	Betaproteobacteria	Burkholderiales	Comamonadaceae	Acidovorax	delafieldii	6	0.001
Bacteria	Proteobacteria	Gammaproteobacteria	Pseudomonadales	Pseudomonadaceae	Pseudomonas	clemancea	6	0.001
Bacteria	Firmicutes	Clostridia	Thermoanaerobacterales	Thermoanaerobacteraceae	Tepidanaerobacter	syntrophicus	6	0.001
Bacteria	Actinobacteria	Actinobacteria	Actinomycetales	Nocardiaceae	Nocardia	roseoalba	6	0.001
Bacteria	Actinobacteria	Actinobacteria	Actinomycetales	Bogoriellaceae	Georgenia	deserti	6	0.001
Bacteria	Caldithrix	Caldithrixae	Caldithrixales	Caldithrixaceae	Caldithrix		6	0.001
Bacteria	Tenericutes	Mollicutes	Mycoplasmatales	Mycoplasmataceae	Mycoplasma		6	0.001
Bacteria	Proteobacteria	Betaproteobacteria	Burkholderiales	Comamonadaceae	Acidovorax	wohlfahrtii	6	0.001
Bacteria	Proteobacteria	Alphaproteobacteria	Sphingomonadales	Sphingomonadaceae			6	0.001
Bacteria	Proteobacteria	Gammaproteobacteria	Pasteurellales	Pasteurellaceae	Gallibacterium	melopsittaci	6	0.001
Bacteria	Firmicutes	Clostridia	Clostridiales	Clostridiaceae	Mogibacterium	timidum	6	0.001
Bacteria	Proteobacteria	Alphaproteobacteria	Rhodospirillales	Acetobacteraceae			6	0.001
Bacteria	Spirochaetes	Spirochaetes	Spirochaetales	Spirochaetaceae	Treponema	amylovorum	6	0.001
Bacteria	Firmicutes	Clostridia	Clostridiales	Clostridiaceae	Clostridium	proteolyticus	6	0.001
Bacteria	Proteobacteria	Gammaproteobacteria	Oceanospirillales				6	0.001
Bacteria	Proteobacteria	Deltaproteobacteria	Syntrophobacterales	Syntrophobacteraceae			6	0.001
Bacteria	Proteobacteria	Betaproteobacteria	Burkholderiales	Comamonadaceae	Comamonas	composti	6	0.001
Bacteria	Firmicutes	Bacilli	Lactobacillales	Streptococcaceae	Streptococcus	mitis	6	0.001
Bacteria	Cyanobacteria	Nostocophycideae	Stigonematales	Rivulariaceae	Calothrix	parietina	6	0.001
Bacteria	Actinobacteria	Actinobacteria	Actinomycetales	Streptosporangiaceae			6	0.001
Bacteria	Proteobacteria	Alphaproteobacteria	Rickettsiales	Rickettsiaceae	Rickettsia		6	0.001
Bacteria	Proteobacteria	Betaproteobacteria	Rhodocyclales	Rhodocyclaceae	Thauera	linaloolentis	6	0.001
Bacteria	Bacteroidetes	Bacteroidia	Bacteroidales	Odoribacteraceae	Odoribacter	denticanis	6	0.001
Bacteria	Proteobacteria	Deltaproteobacteria	Desulfovibrionales	Desulfovibrionaceae	Desulfovibrio		6	0.001
Bacteria	Firmicutes	Bacilli	Lactobacillales	Streptococcaceae	Streptococcus	marimammalium	5	0.001
Bacteria	Bacteroidetes	Sphingobacteriia	Sphingobacteriales	Flammeovirgaceae	Flammeovirga	pacifica	5	0.001
Bacteria	Firmicutes	Clostridia	Clostridiales	Lachnospiraceae	Johnsonella		5	0.001
Bacteria	Proteobacteria	Deltaproteobacteria	Syntrophobacterales	Desulfobacteraceae			5	0.001
Bacteria	Proteobacteria	Gammaproteobacteria	Alteromonadales	Pseudoalteromonadaceae	Pseudoalteromonas		5	0.001
Bacteria	Firmicutes	Bacilli	Bacillales	Bacillaceae	Anoxybacillus	tengchongensis	5	0.001
Bacteria	Thermi	Deinococci	Deinococcales	Deinococcaceae	Deinococcus	piscis	5	0.001
Bacteria	Proteobacteria	Betaproteobacteria	Burkholderiales	Comamonadaceae	Comamonas	testosteroni	5	0.001
Bacteria	Bacteroidetes	Flavobacteriia	Flavobacteriales	Flavobacteriaceae	Psychroflexus	gondwanensis	5	0.001
Bacteria	Firmicutes	Bacilli	Bacillales	Bacillaceae	Alkalibacillus	salilacus	5	0.001
Bacteria	Actinobacteria	Actinobacteria	Actinomycetales	Propionibacteriaceae	Luteococcus	peritonei	5	0.001
Bacteria	Proteobacteria	Alphaproteobacteria	Sphingomonadales	Sphingomonadaceae	Sphingomonas	adhaesiva	5	0.001
Bacteria	Firmicutes	Bacilli	Bacillales	Staphylococcaceae	Staphylococcus	caprae	5	0.001
Bacteria	Firmicutes	Clostridia	Halanaerobiales	Halanaerobiaceae	Halanaerobium		5	0.001
Bacteria	Proteobacteria	Gammaproteobacteria	Thiotrichales	Thiotrichaceae	Thiothrix		5	0.001
Bacteria	Firmicutes	Bacilli	Bacillales	Planococcaceae	Planococcus	columbae	5	0.001
Bacteria	Firmicutes	Bacilli	Lactobacillales	Aerococcaceae	Alkalibacterium	subtropicum	5	0.001
Bacteria	Firmicutes	Erysipelotrichi	Erysipelotrichales	Erysipelotrichaceae	Erysipelothrix		5	0.001
Bacteria	Actinobacteria	Actinobacteria	Actinomycetales	Thermomonosporaceae	Actinocorallia	cavernae	5	0.001
Bacteria	Proteobacteria	Gammaproteobacteria	Alteromonadales	Idiomarinaceae	Pseudidiomarina		5	0.001
Bacteria	Proteobacteria	Deltaproteobacteria	Desulfuromonadales	Desulfuromonadaceae	Desulfuromusa		5	0.001
Bacteria	Firmicutes	Clostridia	Clostridiales	Clostridiaceae	Clostridium	cavendishii	5	0.001
Bacteria	Firmicutes	Bacilli	Bacillales	Staphylococcaceae	Staphylococcus	pseudolugdunensis	5	0.001
Bacteria	Proteobacteria	Gammaproteobacteria	Oceanospirillales	Oceanospirillaceae	Marinospirillum		5	0.001
Bacteria	Proteobacteria	Betaproteobacteria	Burkholderiales	Burkholderiaceae	Candidatus Glomeribacter		5	0.001
Bacteria	Actinobacteria	Actinobacteria	Actinomycetales	Streptosporangiaceae	Streptosporangium	purpuratum	5	0.001
Bacteria	Firmicutes	Bacilli	Lactobacillales	Carnobacteriaceae	Trichococcus	flocculiformis	5	0.001
Bacteria	Proteobacteria	Gammaproteobacteria	Chromatiales	Ectothiorhodospiraceae	Ectothiorhodospira	haloalkaliphila	5	0.001
Bacteria	Bacteroidetes	Sphingobacteriia	Sphingobacteriales	Flexibacteraceae	Dyadobacter		5	0.001
Bacteria	Firmicutes	Clostridia	Clostridiales	Lachnospiraceae	Lachnospira		5	0.001
Bacteria	Actinobacteria	Actinobacteria	Actinomycetales	Intrasporangiaceae	Phycicoccus	bigeumensis	5	0.001
Bacteria	Firmicutes	Clostridia	Clostridiales	Clostridiaceae	Peptoniphilus	methioninivorax	5	0.001
Bacteria	Bacteroidetes	Sphingobacteriia	Sphingobacteriales	Flexibacteraceae	Runella	limosa	5	0.001
Bacteria	Proteobacteria	Deltaproteobacteria	Syntrophobacterales	Syntrophaceae	Desulfomonile	tiedjei	5	0.001
Bacteria	Proteobacteria	Alphaproteobacteria	Sphingomonadales	Sphingomonadaceae	Sphingopyxis	chilensis	5	0.001
Bacteria	Firmicutes	Clostridia	Clostridiales	Peptococcaceae	Pelotomaculum	isophthalicicum	5	0.001
Bacteria	Actinobacteria	Actinobacteria	Actinomycetales	Actinomycetaceae	Actinomyces	vaccimaxillae	5	0.001
Bacteria	Actinobacteria	Actinobacteria	Actinomycetales	Streptomycetaceae	Streptomyces	pulcher	5	0.001
Bacteria	Proteobacteria	Gammaproteobacteria	Pseudomonadales	Pseudomonadaceae	Pseudomonas	mendocina	4	0
Bacteria	Proteobacteria	Betaproteobacteria	Burkholderiales	Comamonadaceae	Curvibacter	lanceolatus	4	0
Bacteria	Firmicutes	Bacilli	Bacillales	Staphylococcaceae	Staphylococcus	epidermidis	4	0
Bacteria	Actinobacteria	Actinobacteria	Actinomycetales	Nocardiaceae	Rhodococcus		4	0
Bacteria	Firmicutes	Clostridia	Clostridiales	Lachnospiraceae	Shuttleworthia		4	0
Bacteria	Firmicutes	Bacilli	Lactobacillales	Aerococcaceae	Facklamia	tabacinasalis	4	0
Bacteria	Proteobacteria	Betaproteobacteria	Neisseriales	Neisseriaceae	Neisseria	elongata	4	0
Bacteria	Proteobacteria	Betaproteobacteria	Burkholderiales	Burkholderiaceae	Burkholderia		4	0
Bacteria	Bacteroidetes	Flavobacteriia	Flavobacteriales	Flavobacteriaceae	Bergeyella	zoohelcum	4	0
Bacteria	Proteobacteria	Gammaproteobacteria	Pseudomonadales	Moraxellaceae	Acinetobacter	marinus	4	0
Bacteria	Actinobacteria	Actinobacteria	Actinomycetales	Gordoniaceae	Gordonia	australis	4	0
Bacteria	Thermotogae	Thermotogae	Thermotogales	Thermotogaceae	Petrotoga		4	0
Bacteria	Actinobacteria	Actinobacteria	Actinomycetales	Corynebacteriaceae	Corynebacterium	ulceribovis	4	0
Bacteria	Proteobacteria	Gammaproteobacteria	Cardiobacteriales	Cardiobacteriaceae	Cardiobacterium	valvarum	4	0
Bacteria	Proteobacteria	Gammaproteobacteria	Alteromonadales				4	0
Bacteria	Actinobacteria	Actinobacteria	Actinomycetales	Mycobacteriaceae	Mycobacterium	novocastrense	4	0
Bacteria	Proteobacteria	Gammaproteobacteria	Enterobacteriales	Enterobacteriaceae	Enterobacter	soli	4	0
Bacteria	Firmicutes	Bacilli	Bacillales	Staphylococcaceae	Salinicoccus	luteus	4	0
Bacteria	Proteobacteria	Gammaproteobacteria	Oceanospirillales	Halomonadaceae	Kushneria		4	0
Bacteria	Actinobacteria	Actinobacteria	Actinomycetales	Nocardioidaceae	Aeromicrobium	ponti	4	0
Bacteria	Proteobacteria	Betaproteobacteria	Burkholderiales	Comamonadaceae	Comamonas		4	0
Bacteria	Actinobacteria	Actinobacteria	Actinomycetales	Pseudonocardiaceae	Amycolatopsis	xylanica	4	0
Bacteria	Actinobacteria	Actinobacteria	Actinomycetales	Propionibacteriaceae	Propionibacterium	avidum	4	0
Bacteria	Proteobacteria	Alphaproteobacteria	Caulobacterales	Caulobacteraceae			4	0
Bacteria	Firmicutes	Clostridia	Halanaerobiales	Halanaerobiaceae	Halanaerobium	fermentans	4	0
Bacteria	Bacteroidetes	Sphingobacteriia	Sphingobacteriales	Flexibacteraceae	Pontibacter	niistensis	4	0
Bacteria	Proteobacteria	Deltaproteobacteria	Desulfovibrionales				4	0
Bacteria	Proteobacteria	Alphaproteobacteria	Sphingomonadales	Erythrobacteraceae	Lutibacterium		4	0
Bacteria	Proteobacteria	Alphaproteobacteria	Rhodobacterales	Rhodobacteraceae	Paracoccus	carotinifaciens	4	0
Bacteria	Actinobacteria	Actinobacteria	Actinomycetales	Microbacteriaceae	Rathayibacter		4	0
Bacteria	Actinobacteria	Actinobacteria	Actinomycetales	Thermomonosporaceae	Actinomadura		4	0
Bacteria	Proteobacteria	Alphaproteobacteria	Rhodobacterales	Rhodobacteraceae	Amaricoccus		4	0
Bacteria	Fusobacteria	Fusobacteria	Fusobacteriales	Leptotrichiaceae	Leptotrichia	buccalis	4	0
Bacteria	Firmicutes	Bacilli	Bacillales	Bacillaceae	Bacillus	deserti	4	0
Bacteria	Actinobacteria	Actinobacteria	Actinomycetales	Kineosporiaceae	Kineosporia	rhizophila	4	0
Bacteria	Actinobacteria	Actinobacteria	Actinomycetales	Thermomonosporaceae			4	0
Bacteria	Proteobacteria	Gammaproteobacteria	Pasteurellales	Pasteurellaceae	Aggregatibacter		4	0
Bacteria	Firmicutes	Clostridia	Clostridiales	Veillonellaceae	Selenomonas	noxia	4	0
Bacteria	Fusobacteria	Fusobacteria	Fusobacteriales	Leptotrichiaceae	Leptotrichia	goodfellowii	4	0
Bacteria	Proteobacteria	Gammaproteobacteria	Xanthomonadales	Xanthomonadaceae	Xanthomonas	oryzae	4	0
Bacteria	Firmicutes	Clostridia	Thermoanaerobacterales	Thermoanaerobacteraceae	Thermoanaerobacter	inferii	4	0
Bacteria	Proteobacteria	Betaproteobacteria	Burkholderiales	Comamonadaceae	Thiomonas	thermosulfata	3	0
Bacteria	Tenericutes	Mollicutes					3	0
Bacteria	Proteobacteria	Gammaproteobacteria	Pseudomonadales	Moraxellaceae	Acinetobacter	tjernbergiae	3	0
Bacteria	Proteobacteria	Gammaproteobacteria	Enterobacteriales	Enterobacteriaceae	Candidatus Regiella		3	0
Bacteria	Proteobacteria	Alphaproteobacteria	Sphingomonadales	Sphingomonadaceae	Sphingopyxis		3	0
Bacteria	Proteobacteria	Gammaproteobacteria	Enterobacteriales	Enterobacteriaceae	Arsenophonus		3	0
Bacteria	Proteobacteria	Gammaproteobacteria	Xanthomonadales	Xanthomonadaceae	Dokdonella	fugitiva	3	0
Bacteria	Proteobacteria	Alphaproteobacteria	Rhizobiales	Methylobacteriaceae	Methylobacterium		3	0
Bacteria	Proteobacteria	Deltaproteobacteria	Myxococcales	Cystobacteraceae	Cystobacter		3	0
Bacteria	Firmicutes	Bacilli	Bacillales	Staphylococcaceae	Staphylococcus	agnetis	3	0
Bacteria	Proteobacteria	Gammaproteobacteria	Oceanospirillales	Alcanivoracaceae	Alcanivorax	indicus	3	0
Bacteria	Firmicutes	Clostridia	Clostridiales	Veillonellaceae	Megasphaera	geminatus	3	0
Bacteria	Actinobacteria	Actinobacteria	Actinomycetales	Thermomonosporaceae	Actinoallomurus		3	0
Bacteria	Proteobacteria	Gammaproteobacteria	Pseudomonadales	Pseudomonadaceae	Pseudomonas	tropicalis	3	0
Bacteria	Proteobacteria	Alphaproteobacteria	Rhizobiales	Hyphomicrobiaceae	Hyphomicrobium	aestuarii	3	0
Bacteria	Proteobacteria	Alphaproteobacteria	Rhodobacterales	Hyphomonadaceae	Hyphomonas		3	0
Bacteria	Proteobacteria	Alphaproteobacteria	Rhizobiales	Hyphomicrobiaceae	Rhodoplanes		3	0
Bacteria	Proteobacteria	Alphaproteobacteria	Rhodobacterales	Rhodobacteraceae	Amaricoccus	kaplicensis	3	0
Bacteria	Proteobacteria	Gammaproteobacteria	Enterobacteriales	Enterobacteriaceae	Klebsiella	granulomatis	3	0
Bacteria	Proteobacteria	Alphaproteobacteria	Rhodospirillales	Rhodospirillaceae	Skermanella	aerolata	3	0
Bacteria	Firmicutes	Clostridia	Clostridiales	Clostridiaceae	Clostridium	tepidiprofundi	3	0
Bacteria	Actinobacteria	Actinobacteria	Actinomycetales	Cellulomonadaceae	Cellulomonas	composti	3	0
Bacteria	Proteobacteria	Gammaproteobacteria	Xanthomonadales	Xanthomonadaceae	Stenotrophomonas	koreensis	3	0
Bacteria	Firmicutes	Bacilli	Bacillales	Planococcaceae	Sporosarcina		3	0
Bacteria	Bacteroidetes	Sphingobacteriia	Sphingobacteriales	Sphingobacteriaceae	Sphingobacterium	shayense	3	0
Bacteria	Proteobacteria	Betaproteobacteria	Burkholderiales	Comamonadaceae	Pelomonas	saccharophila	3	0
Bacteria	Actinobacteria	Actinobacteria	Actinomycetales	Streptomycetaceae	Streptomyces	goraiensis	3	0
Bacteria	Actinobacteria	Actinobacteria	Actinomycetales	Streptosporangiaceae	Nonomuraea	longicatena	3	0
Bacteria	Proteobacteria	Gammaproteobacteria	Alteromonadales	Shewanellaceae	Shewanella	upenei	3	0
Bacteria	Proteobacteria	Alphaproteobacteria	Rhizobiales	Hyphomicrobiaceae			3	0
Bacteria	Proteobacteria	Deltaproteobacteria	Myxococcales	Nannocystaceae	Nannocystis		3	0
Bacteria	Firmicutes	Clostridia	Clostridiales	Lachnospiraceae	Ruminococcus		3	0
Bacteria	Firmicutes	Bacilli	Bacillales	Paenibacillaceae	Paenibacillus	taiwanensis	3	0
Bacteria	Deferribacteres	Deferribacteres	Deferribacterales	Deferribacteraceae	Deferribacter	autotrophicus	3	0
Bacteria	Actinobacteria	Actinobacteria	Actinomycetales	Actinosynnemataceae	Actinoalloteichus	alkalophilus	3	0
Bacteria	Actinobacteria	Actinobacteria	Actinomycetales	Intrasporangiaceae	Serinicoccus	marinus	3	0
Bacteria	Firmicutes	Clostridia	Clostridiales	Lachnospiraceae	Roseburia	faecis	3	0
Bacteria	Spirochaetes	Spirochaetes	Spirochaetales	Spirochaetaceae	Treponema	putidum	3	0
Bacteria	Firmicutes	Bacilli	Lactobacillales	Leuconostocaceae	Oenococcus		3	0
Bacteria	Proteobacteria	Betaproteobacteria	Rhodocyclales	Rhodocyclaceae	Uliginosibacterium	gangwonense	3	0
Bacteria	Firmicutes	Bacilli	Lactobacillales	Enterococcaceae	Vagococcus		3	0
Bacteria	Firmicutes	Bacilli	Bacillales	Sporolactobacillaceae	Sporolactobacillus	putidus	3	0
Bacteria	Firmicutes	Clostridia	Clostridiales	Veillonellaceae	Phascolarctobacterium	succinatutens	3	0
Bacteria	Proteobacteria	Alphaproteobacteria	Rhodobacterales	Rhodobacteraceae	Paracoccus		3	0
Bacteria	Firmicutes	Bacilli	Bacillales	Bacillaceae	Bacillus	ferrariarum	3	0
Bacteria	Proteobacteria	Alphaproteobacteria	Caulobacterales	Caulobacteraceae	Phenylobacterium		3	0
Bacteria	Proteobacteria	Gammaproteobacteria	Oceanospirillales	Litoricolaceae	Litoricola		3	0
Bacteria	Proteobacteria	Betaproteobacteria	Burkholderiales	Comamonadaceae	Mitsuaria	chitosanitabida	3	0
Bacteria	Firmicutes	Clostridia	Clostridiales	Ruminococcaceae	Faecalibacterium	prausnitzii	3	0
Bacteria	Proteobacteria	Alphaproteobacteria	Sphingomonadales	Sphingomonadaceae	Novosphingobium	hassiacum	3	0
Bacteria	Planctomycetes	Brocadiae	Brocadiales	Brocadiaceae	Candidatus Scalindua	brodae	3	0
Bacteria	Actinobacteria	Acidimicrobiia	Acidimicrobiales	Acidimicrobiaceae			3	0
Bacteria	Firmicutes	Clostridia	Clostridiales	Peptococcaceae	Desulfosporosinus	lacus	3	0
Bacteria	Firmicutes	Clostridia	Clostridiales	Lachnospiraceae	Blautia	coccoides	3	0
Bacteria	Proteobacteria	Alphaproteobacteria	Rhizobiales	Hyphomicrobiaceae	Devosia		3	0
Bacteria	Bacteroidetes	Sphingobacteriia	Sphingobacteriales	Flexibacteraceae			3	0
Bacteria	Firmicutes	Bacilli	Lactobacillales	Lactobacillaceae	Lactobacillus	equi	3	0
Bacteria	Firmicutes	Clostridia	Clostridiales	Lachnospiraceae	Pseudobutyrivibrio	xylanivorans	3	0
Bacteria	Actinobacteria	Actinobacteria	Actinomycetales	Cellulomonadaceae	Demequina		2	0
Bacteria	Firmicutes	Bacilli	Lactobacillales	Lactobacillaceae	Lactobacillus	brantae	2	0
Bacteria	Firmicutes	Bacilli	Bacillales	Paenibacillaceae			2	0
Bacteria	Firmicutes	Clostridia	Clostridiales	Clostridiaceae	Mogibacterium	diversum	2	0
Bacteria	Actinobacteria	Actinobacteria	Bifidobacteriales	Bifidobacteriaceae	Bifidobacterium	dentium	2	0
Bacteria	Proteobacteria	Alphaproteobacteria	Rickettsiales	Rickettsiaceae	Rickettsia	monacensis	2	0
Bacteria	Cyanobacteria	Nostocophycideae	Nostocales	Nostocaceae	Dolichospermum	curvum	2	0
Bacteria	Firmicutes	Bacilli	Lactobacillales	Enterococcaceae	Tetragenococcus		2	0
Bacteria	Proteobacteria	Betaproteobacteria	Neisseriales	Neisseriaceae	Conchiformibius	kuhniae	2	0
Bacteria	Proteobacteria	Gammaproteobacteria	Chromatiales	Ectothiorhodospiraceae	Halorhodospira	halochloris	2	0
Bacteria	Proteobacteria	Gammaproteobacteria	Xanthomonadales	Xanthomonadaceae	Xanthomonas		2	0
Bacteria	Proteobacteria	Betaproteobacteria	Rhodocyclales	Rhodocyclaceae	Sulfuritalea		2	0
Bacteria	Bacteroidetes	Flavobacteriia	Flavobacteriales	Flavobacteriaceae	Flavobacterium	algicola	2	0
Bacteria	Firmicutes	Bacilli	Lactobacillales	Streptococcaceae	Streptococcus	thermophilus	2	0
Bacteria	Firmicutes	Clostridia	Clostridiales	Ruminococcaceae	Oscillospira	guilliermondii	2	0
Bacteria	Cyanobacteria	Nostocophycideae	Nostocales	Nostocaceae	Nostoc	microscopicum	2	0
Bacteria	Thermi	Deinococci	Thermales	Thermaceae	Thermus	rehai	2	0
Bacteria	Actinobacteria	Actinobacteria	Actinomycetales	Corynebacteriaceae	Corynebacterium	minutissimum	2	0
Bacteria	Verrucomicrobia	Verrucomicrobiae	Verrucomicrobiales	Verrucomicrobiaceae	Rubritalea		2	0
Bacteria	Proteobacteria	Betaproteobacteria	Burkholderiales	Oxalobacteraceae	Polynucleobacter		2	0
Bacteria	Proteobacteria	Gammaproteobacteria	Vibrionales	Vibrionaceae	Salinivibrio	budaii	2	0
Bacteria	Proteobacteria	Gammaproteobacteria	Xanthomonadales	Xanthomonadaceae	Pseudoxanthomonas	sacheonensis	2	0
Bacteria	Proteobacteria	Gammaproteobacteria	Legionellales				2	0
Bacteria	Actinobacteria	Actinobacteria	Actinomycetales	Streptosporangiaceae	Streptosporangium	yunnanense	2	0
Bacteria	Actinobacteria	Actinobacteria	Actinomycetales	Corynebacteriaceae	Corynebacterium	mustelae	2	0
Bacteria	Firmicutes	Bacilli	Bacillales	Planococcaceae	Lysinibacillus	parviboronicapiens	2	0
Bacteria	Firmicutes	Clostridia	Clostridiales	Clostridiaceae	Thermoanaerobacterium	islandicum	2	0
Bacteria	Proteobacteria	Gammaproteobacteria	Chromatiales	Chromatiaceae	Nitrosococcus	watsoni	2	0
Bacteria	Proteobacteria	Gammaproteobacteria	Pseudomonadales	Pseudomonadaceae	Pseudomonas	aeruginosa	2	0
Bacteria	Proteobacteria	Gammaproteobacteria	Pseudomonadales	Pseudomonadaceae	Pseudomonas	panipatensis	2	0
Bacteria	Proteobacteria	Deltaproteobacteria	Desulfuromonadales	Geobacteraceae	Geobacter		2	0
Bacteria	Verrucomicrobia	Opitutae	Puniceicoccales	Puniceicoccaceae	Coraliomargarita	akajimensis	2	0
Bacteria	Proteobacteria	Gammaproteobacteria	Chromatiales	Chromatiaceae	Chromatium	weissei	2	0
Bacteria	Proteobacteria	Alphaproteobacteria	Rhodospirillales	Rhodospirillaceae	Skermanella		2	0
Bacteria	Actinobacteria	Actinobacteria	Actinomycetales	Corynebacteriaceae	Corynebacterium	ureicelerivorans	2	0
Bacteria	Firmicutes	Bacilli	Lactobacillales	Lactobacillaceae	Lactobacillus	siliginis	2	0
Bacteria	Chloroflexi	Ktedonobacteria	Thermogemmatisporales	Thermogemmatisporaceae	Thermogemmatispora		2	0
Bacteria	Firmicutes	Bacilli	Bacillales	Paenibacillaceae	Paenibacillus	donghaensis	2	0
Bacteria	Cyanobacteria	Nostocophycideae	Nostocales	Nostocaceae	Dolichospermum		2	0
Bacteria	Proteobacteria	Alphaproteobacteria	Rhizobiales	Bradyrhizobiaceae	Bradyrhizobium	jicamae	2	0
Bacteria	Proteobacteria	Gammaproteobacteria	Chromatiales	Chromatiaceae	Thiocapsa		2	0
Bacteria	Firmicutes	Bacilli	Lactobacillales	Streptococcaceae	Streptococcus	phocae	2	0
Bacteria	Tenericutes	Mollicutes	Acholeplasmatales	Acholeplasmataceae	Acholeplasma		2	0
Bacteria	Firmicutes	Bacilli	Exiguobacterales	Exiguobacteraceae	Exiguobacterium	soli	2	0
Bacteria	Proteobacteria	Alphaproteobacteria	Rhodospirillales	Rhodospirillaceae	Telmatospirillum	siberiense	2	0
Bacteria	Proteobacteria	Gammaproteobacteria	Pseudomonadales	Pseudomonadaceae	Pseudomonas	psychrotolerans	2	0
Bacteria	Bacteroidetes	Bacteroidia	Bacteroidales	Paraprevotellaceae	Paraprevotella	clara	2	0
Bacteria	Proteobacteria	Betaproteobacteria	Burkholderiales	Alcaligenaceae	Sutterella	sanguinus	2	0
Bacteria	Synergistetes	Synergistia	Synergistales				2	0
Bacteria	Bacteroidetes	Sphingobacteriia	Sphingobacteriales	Sphingobacteriaceae	Pedobacter	kwangyangensis	2	0
Bacteria	Proteobacteria	Gammaproteobacteria	Chromatiales				2	0
Bacteria	Tenericutes	Mollicutes	Acholeplasmatales	Acholeplasmataceae			2	0
Bacteria	Actinobacteria	Actinobacteria	Actinomycetales	Kineosporiaceae			2	0
Bacteria	Actinobacteria	Actinobacteria	Actinomycetales	Cellulomonadaceae	Demequina	aurantiaca	2	0
Bacteria	Fusobacteria	Fusobacteria	Fusobacteriales	Leptotrichiaceae	Sneathia	sanguinegens	2	0
Bacteria	Firmicutes	Bacilli	Lactobacillales	Streptococcaceae	Streptococcus	halichoeri	2	0
Bacteria	Actinobacteria	Actinobacteria	Actinomycetales	Nocardiaceae	Nocardia	polyresistens	2	0
Bacteria	Proteobacteria	Gammaproteobacteria	Pseudomonadales	Moraxellaceae	Acinetobacter	guillouiae	2	0
Bacteria	Actinobacteria	Actinobacteria	Actinomycetales	Pseudonocardiaceae	Saccharomonospora		2	0
Bacteria	Actinobacteria	Actinobacteria	Actinomycetales	Pseudonocardiaceae	Pseudonocardia		2	0
Bacteria	Proteobacteria	Alphaproteobacteria	Sphingomonadales	Sphingomonadaceae	Sphingobium	abikonense	2	0
Bacteria	Actinobacteria	Actinobacteria	Actinomycetales	Nocardioidaceae	Kribbella	alba	2	0
Bacteria	Proteobacteria	Gammaproteobacteria	Alteromonadales	Alteromonadaceae	Microbulbifer		2	0
Bacteria	Proteobacteria	Gammaproteobacteria	Enterobacteriales	Enterobacteriaceae	Citrobacter		2	0
Bacteria	Firmicutes	Bacilli	Bacillales	Bacillaceae	Marinococcus		2	0
Bacteria	Thermotogae	Thermotogae	Thermotogales	Thermotogaceae	Marinitoga	hydrogenitolerans	2	0
Bacteria	Firmicutes	Bacilli	Lactobacillales	Lactobacillaceae	Lactobacillus	intermedius	2	0
Bacteria	Thermotogae	Thermotogae	Thermotogales	Thermotogaceae			2	0
Bacteria	Actinobacteria	Actinobacteria	Actinomycetales	Streptosporangiaceae	Nonomuraea	asiatica	2	0
Bacteria	Actinobacteria	Actinobacteria	Actinomycetales	Micrococcaceae	Micrococcus	flavus	2	0
Bacteria	Proteobacteria	Gammaproteobacteria	Chromatiales	Chromatiaceae	Marichromatium	gracile	2	0
Bacteria	Firmicutes	Clostridia	Clostridiales	Veillonellaceae	Veillonella	criceti	2	0
Bacteria	Bacteroidetes	Sphingobacteriia	Sphingobacteriales	Flexibacteraceae	Dyadobacter	hamtensis	2	0
Bacteria	Firmicutes	Bacilli	Lactobacillales	Lactobacillaceae	Lactobacillus	tucceti	2	0
Bacteria	Proteobacteria	Betaproteobacteria	Neisseriales	Neisseriaceae	Vogesella	perlucida	2	0
Bacteria	Proteobacteria	Betaproteobacteria	Burkholderiales	Comamonadaceae	Polaromonas		2	0
Bacteria	Proteobacteria	Betaproteobacteria	Neisseriales	Neisseriaceae	Chromobacterium		2	0
Bacteria	Firmicutes	Bacilli	Bacillales	Bacillaceae	Alkalibacillus		2	0
Bacteria	Firmicutes	Erysipelotrichi	Erysipelotrichales	Erysipelotrichaceae	Erysipelothrix	inopinata	2	0
Bacteria	Proteobacteria	Deltaproteobacteria	Desulfovibrionales	Desulfonatronumaceae	Desulfonatronum	thiosulfatophilum	2	0
Bacteria	Acidobacteria	Acidobacteria	Acidobacteriales	Acidobacteriaceae	Edaphobacter	modestus	2	0
Bacteria	Tenericutes	Mollicutes	Acholeplasmatales	Acholeplasmataceae	Acholeplasma	palmae	2	0
Bacteria	Actinobacteria	Actinobacteria	Actinomycetales	Micrococcaceae	Nesterenkonia		2	0
Bacteria	Proteobacteria	Gammaproteobacteria	Enterobacteriales	Enterobacteriaceae	Enterobacter	hormaechei	2	0
Bacteria	Proteobacteria	Gammaproteobacteria	Pasteurellales	Pasteurellaceae	Avibacterium		2	0
Bacteria	Actinobacteria	Actinobacteria	Actinomycetales	Microbacteriaceae	Agrococcus		2	0
Bacteria	Actinobacteria	Actinobacteria	Actinomycetales	Intrasporangiaceae	Janibacter	sanguinis	2	0
Bacteria	Proteobacteria	Gammaproteobacteria	Pseudomonadales	Pseudomonadaceae	Pseudomonas	otitidis	2	0
Bacteria	Bacteroidetes	Bacteroidia	Bacteroidales	Porphyromonadaceae	Porphyromonas	circumdentaria	2	0
Bacteria	Proteobacteria	Alphaproteobacteria	Rhodobacterales	Rhodobacteraceae	Paracoccus	marcusii	2	0
Bacteria	Bacteroidetes	Sphingobacteriia	Sphingobacteriales	Flexibacteraceae	Spirosoma	linguale	2	0
Bacteria	Firmicutes	Bacilli	Lactobacillales	Streptococcaceae	Streptococcus	orisratti	2	0
Bacteria	Bacteroidetes	Bacteroidia	Bacteroidales	Prevotellaceae	Prevotella	micans	2	0
Bacteria	Actinobacteria	Actinobacteria	Actinomycetales	Dermacoccaceae	Dermacoccus	nishinomiyaensis	2	0
Bacteria	Actinobacteria	Actinobacteria	Actinomycetales	Mycobacteriaceae	Mycobacterium	senuense	2	0
Bacteria	Proteobacteria	Gammaproteobacteria	Enterobacteriales	Enterobacteriaceae	Serratia		2	0
Bacteria	Proteobacteria	Gammaproteobacteria	Legionellales	Legionellaceae	Legionella	shakespearei	2	0
Bacteria	Proteobacteria	Gammaproteobacteria	Oceanospirillales	Halomonadaceae			2	0
Bacteria	Proteobacteria	Alphaproteobacteria	Sphingomonadales	Sphingomonadaceae	Sphingomonas	phyllosphaerae	2	0
Bacteria	Proteobacteria	Betaproteobacteria	Neisseriales	Neisseriaceae	Eikenella	corrodens	2	0
Bacteria	Proteobacteria	Alphaproteobacteria	Rhizobiales	Methylocystaceae	Methylosinus		1	0
Bacteria	Firmicutes	Clostridia	Clostridiales	Clostridiaceae	Clostridium	bovipellis	1	0
Bacteria	Proteobacteria	Betaproteobacteria	Burkholderiales	Alcaligenaceae			1	0
Bacteria	Firmicutes	Bacilli	Lactobacillales	Lactobacillaceae	Lactobacillus	manihotivorans	1	0
Bacteria	Firmicutes	Clostridia	Clostridiales	Lachnospiraceae	Ruminococcus	torques	1	0
Bacteria	Firmicutes	Clostridia	Clostridiales	Lachnospiraceae	Roseburia		1	0
Bacteria	Proteobacteria	Gammaproteobacteria	Cardiobacteriales	Cardiobacteriaceae	Cardiobacterium	hominis	1	0
Bacteria	Actinobacteria	Actinobacteria	Actinomycetales	Streptomycetaceae	Streptomyces	vastus	1	0
Bacteria	Actinobacteria	Actinobacteria	Bifidobacteriales	Bifidobacteriaceae	Bifidobacterium	cuniculi	1	0
Bacteria	Firmicutes	Bacilli	Lactobacillales	Lactobacillaceae	Lactobacillus	vaginalis	1	0
Bacteria	Firmicutes	Clostridia	Coriobacteriales	Coriobacteriaceae	Slackia	piriformis	1	0
Bacteria	Proteobacteria	Epsilonproteobacteria	Campylobacterales	Helicobacteraceae	Helicobacter	mastomyrinus	1	0
Bacteria	Actinobacteria	Actinobacteria	Actinomycetales	Actinosynnemataceae	Kutzneria		1	0
Bacteria	Proteobacteria	Epsilonproteobacteria	Campylobacterales	Campylobacteraceae	Arcobacter	marinus	1	0
Bacteria	Bacteroidetes	Flavobacteriia	Flavobacteriales	Flavobacteriaceae	Flavobacterium	terrigena	1	0
Bacteria	Cyanobacteria	Oscillatoriophycideae	Chroococcales	Phormidiaceae			1	0
Bacteria	Firmicutes	Bacilli	Lactobacillales	Lactobacillaceae	Pediococcus	argentinicus	1	0
Bacteria	Actinobacteria	Actinobacteria	Actinomycetales	Kineosporiaceae	Kineococcus	gynurae	1	0
Bacteria	Firmicutes	Bacilli	Lactobacillales	Streptococcaceae	Lactococcus		1	0
Bacteria	Tenericutes	Mollicutes	Mycoplasmatales	Mycoplasmataceae	Mycoplasma	iguanae	1	0
Bacteria	Actinobacteria	Actinobacteria	Actinomycetales	Microbacteriaceae	Agrococcus	versicolor	1	0
Bacteria	Firmicutes	Bacilli	Bacillales	Staphylococcaceae	Salinicoccus	carnicancri	1	0
Bacteria	Firmicutes	Clostridia	Thermoanaerobacterales	Thermoanaerobacteraceae	Ammonifex	thiophilus	1	0
Bacteria	Actinobacteria	Actinobacteria	Actinomycetales	Corynebacteriaceae	Corynebacterium	doosanense	1	0
Bacteria	Cyanobacteria	Oscillatoriophycideae	Chroococcales	Phormidiaceae	Oscillatoria	corallinae	1	0
Bacteria	Firmicutes	Bacilli	Lactobacillales	Enterococcaceae	Vagococcus	lutrae	1	0
Bacteria	Proteobacteria	Gammaproteobacteria	Enterobacteriales	Enterobacteriaceae	Candidatus Blochmannia	castaneus	1	0
Bacteria	Proteobacteria	Alphaproteobacteria	Sphingomonadales				1	0
Bacteria	Proteobacteria	Alphaproteobacteria	Kiloniellales	Kiloniellaceae	Thalassospira	tepidiphila	1	0
Bacteria	Thermi	Deinococci	Thermales	Thermaceae			1	0
Bacteria	Firmicutes	Clostridia	Clostridiales	Veillonellaceae	Megasphaera	sueciensis	1	0
Bacteria	Proteobacteria	Gammaproteobacteria	Pseudomonadales	Moraxellaceae	Acinetobacter	indicus	1	0
Bacteria	Proteobacteria	Gammaproteobacteria	Alteromonadales	Alteromonadaceae	Marinobacter	squalenivorans	1	0
Bacteria	Actinobacteria	Actinobacteria	Actinomycetales	Micromonosporaceae	Actinoplanes	digitatis	1	0
Bacteria	Actinobacteria	Actinobacteria	Bifidobacteriales	Bifidobacteriaceae	Bifidobacterium	asteroides	1	0
Bacteria	Firmicutes	Bacilli	Bacillales	Paenibacillaceae	Cohnella	damuensis	1	0
Bacteria	Proteobacteria	Gammaproteobacteria	Alteromonadales	Ferrimonadaceae	Ferrimonas		1	0
Bacteria	Tenericutes	Mollicutes	Mycoplasmatales	Mycoplasmataceae	Mycoplasma	salivarium	1	0
Bacteria	Bacteroidetes	Sphingobacteriia	Sphingobacteriales	Sphingobacteriaceae	Pedobacter	daejeonensis	1	0
Bacteria	Actinobacteria	Actinobacteria	Actinomycetales	Pseudonocardiaceae	Jiangella	ginsengisoli	1	0
Bacteria	Proteobacteria	Alphaproteobacteria	Rhizobiales	Bradyrhizobiaceae			1	0
Bacteria	Bacteroidetes	Flavobacteriia	Flavobacteriales	Flavobacteriaceae	Bizionia	saleffrena	1	0
Bacteria	Firmicutes	Erysipelotrichi	Erysipelotrichales	Erysipelotrichaceae			1	0
Bacteria	Proteobacteria	Epsilonproteobacteria	Campylobacterales	Campylobacteraceae	Campylobacter	fetus	1	0
Bacteria	Thermotogae	Thermotogae	Thermotogales	Thermotogaceae	Fervidobacterium	islandicum	1	0
Bacteria	Firmicutes	Bacilli	Bacillales	Bacillaceae	Anoxybacillus	ayderensis	1	0
Bacteria	Proteobacteria	Alphaproteobacteria	Rhodobacterales	Rhodobacteraceae	Paracoccus	alkenifer	1	0
Bacteria	Actinobacteria	Actinobacteria	Actinomycetales	Actinomycetaceae	Actinobaculum	massiliense	1	0
Bacteria	Firmicutes	Clostridia	Thermoanaerobacterales	Thermoanaerobacteraceae	Thermoanaerobacter	sulfurigignens	1	0
Bacteria	Chloroflexi	Anaerolineae	Anaerolineales	Anaerolinaceae	Anaerolinea	thermolimosa	1	0
Bacteria	Firmicutes	Clostridia	Thermoanaerobacterales	Thermoanaerobacteraceae			1	0
Bacteria	Firmicutes	Clostridia	Clostridiales	Symbiobacteriaceae	Symbiobacterium	toebii	1	0
Bacteria	Proteobacteria	Gammaproteobacteria	Xanthomonadales	Sinobacteraceae	Hydrocarboniphaga	daqingensis	1	0
Bacteria	Firmicutes	Clostridia	Halanaerobiales	Halobacteroidaceae			1	0
Bacteria	Proteobacteria	Gammaproteobacteria	Thiotrichales	Thiotrichaceae	Thiothrix	caldifontis	1	0
Bacteria	Actinobacteria	Actinobacteria	Actinomycetales	Dermabacteraceae	Brachybacterium	alimentarium	1	0
Bacteria	Proteobacteria	Betaproteobacteria	Burkholderiales	Comamonadaceae	Acidovorax		1	0
Bacteria	Proteobacteria	Betaproteobacteria	Burkholderiales	Comamonadaceae	Leptothrix	discophora	1	0
Bacteria	Actinobacteria	Actinobacteria	Actinomycetales	Streptomycetaceae	Kitasatospora	melanogena	1	0
Bacteria	Firmicutes	Clostridia	Clostridiales	Clostridiaceae	Peptoniphilus	olsenii	1	0
Bacteria	Firmicutes	Bacilli	Bacillales	Bacillaceae	Bacillus	subterraneus	1	0
Bacteria	Actinobacteria	Actinobacteria	Actinomycetales	Pseudonocardiaceae	Amycolatopsis	helveola	1	0
Bacteria	Proteobacteria	Gammaproteobacteria	Oceanospirillales	Halomonadaceae	Halomonas		1	0
Bacteria	Proteobacteria	Alphaproteobacteria	Sphingomonadales	Sphingomonadaceae	Sphingomonas	hunanensis	1	0
Bacteria	Firmicutes	Bacilli	Lactobacillales	Streptococcaceae	Streptococcus	pneumoniae	1	0
Bacteria	Actinobacteria	Actinobacteria	Actinomycetales	Nocardiaceae			1	0
Bacteria	Proteobacteria	Gammaproteobacteria	Chromatiales	Chromatiaceae	Thiorhodococcus	pfennigii	1	0
Bacteria	Firmicutes	Bacilli	Bacillales	Thermoactinomycetaceae	Planifilum	fimeticola	1	0
Bacteria	Proteobacteria	Gammaproteobacteria	Pseudomonadales	Moraxellaceae	Acinetobacter	schindleri	1	0
Bacteria	Firmicutes	Clostridia	Clostridiales	Clostridiaceae	Clostridium	caenicola	1	0
Bacteria	Bacteroidetes	Sphingobacteriia	Sphingobacteriales	Saprospiraceae	Lewinella		1	0
Bacteria	Actinobacteria	Actinobacteria	Actinomycetales	Corynebacteriaceae	Corynebacterium	aurimucosum	1	0
Bacteria	Proteobacteria	Gammaproteobacteria	Pseudomonadales	Moraxellaceae			1	0
Bacteria	Fusobacteria	Fusobacteria	Fusobacteriales	Fusobacteriaceae	Cetobacterium	ceti	1	0
Bacteria	Firmicutes	Erysipelotrichi	Erysipelotrichales	Coprobacillaceae	Sharpea		1	0
Bacteria	Proteobacteria	Gammaproteobacteria	Xanthomonadales	Xanthomonadaceae	Aquimonas	voraii	1	0
Bacteria	Firmicutes	Clostridia	Thermoanaerobacterales	Thermoanaerobacteraceae	Thermoanaerobacter		1	0
Bacteria	Tenericutes	Mollicutes	Acholeplasmatales	Acholeplasmataceae	Candidatus Phytoplasma	prunorum	1	0
Bacteria	Proteobacteria	Alphaproteobacteria	Rhodospirillales	Rhodospirillaceae	Rhodovibrio	sodomensis	1	0
Bacteria	Actinobacteria	Actinobacteria	Actinomycetales	Corynebacteriaceae	Corynebacterium	simulans	1	0
Bacteria	Firmicutes	Bacilli	Bacillales	Planococcaceae	Planococcus		1	0
Bacteria	Proteobacteria	Gammaproteobacteria	Pseudomonadales	Moraxellaceae	Acinetobacter	antiviralis	1	0
Bacteria	Proteobacteria	Gammaproteobacteria	Enterobacteriales	Enterobacteriaceae	Citrobacter	werkmanii	1	0
Bacteria	Actinobacteria	Actinobacteria	Actinomycetales	Corynebacteriaceae	Corynebacterium	atypicum	1	0
Bacteria	Proteobacteria	Gammaproteobacteria	Enterobacteriales	Enterobacteriaceae	Citrobacter	freundii	1	0
Bacteria	Firmicutes	Clostridia	Clostridiales	Clostridiaceae	Peptoniphilus	gorbachii	1	0
Bacteria	Proteobacteria	Betaproteobacteria	Hydrogenophilales	Hydrogenophilaceae	Thiobacillus		1	0
Bacteria	Proteobacteria	Alphaproteobacteria	Rhodobacterales	Hyphomonadaceae	Maricaulis	indicus	1	0
Bacteria	Proteobacteria	Gammaproteobacteria	Alteromonadales	Alteromonadaceae	Marinobacter		1	0
Bacteria	Proteobacteria	Alphaproteobacteria	Sphingomonadales	Sphingomonadaceae	Sphingobium	olei	1	0
Bacteria	Verrucomicrobia	Verrucomicrobiae	Verrucomicrobiales	Verrucomicrobiaceae	Luteolibacter	algae	1	0
Bacteria	Spirochaetes	Brachyspirae	Brachyspirales	Brachyspiraceae	Brachyspira	ibaraki	1	0
Bacteria	Bacteroidetes	Bacteroidia	Bacteroidales	Prevotellaceae	Prevotella	saccharolytica	1	0
Bacteria	Tenericutes	Mollicutes	Mycoplasmatales	Mycoplasmataceae	Mycoplasma	insons	1	0
Bacteria	Actinobacteria	Actinobacteria	Actinomycetales	Mycobacteriaceae	Mycobacterium	sydneyiensis	1	0
Bacteria	Actinobacteria	Actinobacteria	Actinomycetales	Micromonosporaceae	Actinocatenispora		1	0
Bacteria	Bacteroidetes	Flavobacteriia	Flavobacteriales	Flavobacteriaceae	Flavobacterium	denitrificans	1	0
Bacteria	Proteobacteria	Gammaproteobacteria	Pseudomonadales	Moraxellaceae	Psychrobacter	phenylpyruvicus	1	0
Bacteria	Proteobacteria	Epsilonproteobacteria	Campylobacterales	Campylobacteraceae	Campylobacter	peloridis	1	0
Bacteria	Actinobacteria	Actinobacteria	Actinomycetales	Micrococcaceae	Nesterenkonia	lacusekhoensis	1	0
Bacteria	Cyanobacteria	Oscillatoriophycideae					1	0
Bacteria	Actinobacteria	Actinobacteria	Actinomycetales	Streptomycetaceae	Streptomyces	auratus	1	0
Bacteria	Spirochaetes	Leptospirae	Leptospirales	Leptospiraceae	Leptospira		1	0
Bacteria	Proteobacteria	Gammaproteobacteria	Aeromonadales	Aeromonadaceae	Oceanisphaera	laurenciae	1	0
Bacteria	Proteobacteria	Betaproteobacteria	Burkholderiales	Comamonadaceae	Curvibacter		1	0
Bacteria	Bacteroidetes	Flavobacteriia	Flavobacteriales	Flavobacteriaceae	Capnocytophaga	haemolytica	1	0
Bacteria	Proteobacteria	Gammaproteobacteria	Alteromonadales	Alteromonadaceae	Glaciecola	nitratireducens	1	0
Bacteria	Proteobacteria	Gammaproteobacteria	Enterobacteriales	Enterobacteriaceae	Enterobacter		1	0
Bacteria	Proteobacteria	Gammaproteobacteria	Pseudomonadales	Pseudomonadaceae	Pseudomonas	teessidea	1	0
Bacteria	Actinobacteria	Actinobacteria	Actinomycetales	Micrococcaceae	Kocuria	koreensis	1	0
Bacteria	Proteobacteria	Betaproteobacteria	Burkholderiales	Comamonadaceae	Giesbergeria		1	0
Bacteria	Proteobacteria	Betaproteobacteria	Burkholderiales	Comamonadaceae	Hydrogenophaga	intermedia	1	0
Bacteria	Firmicutes	Clostridia	Clostridiales	Clostridiaceae	Clostridium	sulfidigenes	1	0
Bacteria	Actinobacteria	Actinobacteria	Actinomycetales	Dermacoccaceae	Dermacoccus	abyssi	1	0
Bacteria	Proteobacteria	Alphaproteobacteria	Sphingomonadales	Sphingomonadaceae	Sphingopyxis	ginsengisoli	1	0
Bacteria	Firmicutes	Bacilli	Lactobacillales	Lactobacillaceae	Lactobacillus	guizhouensis	1	0
Bacteria	Proteobacteria	Gammaproteobacteria	Xanthomonadales	Xanthomonadaceae	Luteimonas	lutimaris	1	0
Bacteria	Caldiserica	Caldisericia	Caldisericales	Caldisericaceae	Caldisericum	exile	1	0
Bacteria	Proteobacteria	Alphaproteobacteria	Rhodospirillales	Acetobacteraceae	Gluconobacter		1	0
Bacteria	Firmicutes	Bacilli	Lactobacillales	Lactobacillaceae	Lactobacillus	reuteri	1	0
Bacteria	Proteobacteria	Alphaproteobacteria	Sphingomonadales	Sphingomonadaceae	Sphingomonas	japonica	1	0
Bacteria	Bacteroidetes	Flavobacteriia	Flavobacteriales	Flavobacteriaceae	Muricauda	lutimaris	1	0
Bacteria	Firmicutes	Bacilli	Bacillales	Bacillaceae	Bacillus	ginsenggisoli	1	0
Bacteria	Proteobacteria	Gammaproteobacteria	Alteromonadales	Shewanellaceae	Shewanella	pneumatophori	1	0
Bacteria	Proteobacteria	Gammaproteobacteria	Enterobacteriales	Enterobacteriaceae	Candidatus Blochmannia	vafer	1	0
Bacteria	Firmicutes	Bacilli	Lactobacillales	Lactobacillaceae	Lactobacillus	fermentum	1	0
Bacteria	Spirochaetes						1	0
Bacteria	Proteobacteria	Epsilonproteobacteria	Campylobacterales	Campylobacteraceae	Campylobacter	rectus	1	0
Bacteria	Proteobacteria	Alphaproteobacteria	Rhizobiales	Xanthobacteraceae	Xanthobacter	polyaromaticivorans	1	0
Bacteria	Actinobacteria	Actinobacteria	Actinomycetales	Mycobacteriaceae	Mycobacterium	lepromatosis	1	0
Bacteria	Proteobacteria	Deltaproteobacteria	Desulfovibrionales	Desulfovibrionaceae	Desulfovibrio	brasiliensis	1	0
Bacteria	Firmicutes	Bacilli	Turicibacterales	Turicibacteraceae	Turicibacter	sanguinis	1	0
Bacteria	Actinobacteria	Actinobacteria	Actinomycetales	Promicromonosporaceae	Promicromonospora	umidemergens	1	0
Bacteria	Actinobacteria	Thermoleophilia	Solirubrobacterales	Conexibacteraceae	Conexibacter		1	0
Bacteria	Actinobacteria	Actinobacteria	Actinomycetales	Streptomycetaceae	Streptomyces	qinlingensis	1	0
Bacteria	Proteobacteria	Alphaproteobacteria	Rhodobacterales	Rhodobacteraceae	Ruegeria	lacuscaerulensis	1	0
Bacteria	Proteobacteria	Gammaproteobacteria	Chromatiales	Ectothiorhodospiraceae	Ectothiorhodospira	imhoffii	1	0
Bacteria	Firmicutes	Bacilli	Lactobacillales	Carnobacteriaceae	Carnobacterium		1	0
Bacteria	Chloroflexi						1	0
Bacteria	Thermotogae	Thermotogae	Thermotogales	Thermotogaceae	Kosmotoga	arenicorallina	1	0
Bacteria	Proteobacteria	Gammaproteobacteria	Enterobacteriales	Enterobacteriaceae	Enterobacter	asburiae	1	0
Bacteria	Proteobacteria	Gammaproteobacteria	Enterobacteriales	Enterobacteriaceae	Enterobacter	amnigenus	1	0
Bacteria	Proteobacteria	Alphaproteobacteria	Rhodobacterales				1	0
Bacteria	Proteobacteria	Gammaproteobacteria	Xanthomonadales	Xanthomonadaceae	Stenotrophomonas	maltophilia	1	0
Bacteria	Actinobacteria	Actinobacteria	Actinomycetales	Gordoniaceae	Gordonia	hydrophobica	1	0
Bacteria	Firmicutes	Bacilli	Bacillales	Bacillaceae	Anoxybacillus		1	0
Bacteria	Firmicutes	Bacilli	Bacillales	Bacillaceae	Bacillus	pseudomegaterium	1	0
Bacteria	Bacteroidetes	Flavobacteriia	Flavobacteriales	Flavobacteriaceae	Myroides		1	0
Bacteria	Proteobacteria	Betaproteobacteria	Rhodocyclales	Rhodocyclaceae	Sterolibacterium		1	0
Bacteria	Proteobacteria	Gammaproteobacteria	Pasteurellales	Pasteurellaceae	Pasteurella	eae	1	0
Bacteria	Firmicutes	Clostridia	Clostridiales	Syntrophomonadaceae	Syntrophomonas	sapovorans	1	0
Bacteria	Proteobacteria	Betaproteobacteria	Neisseriales	Neisseriaceae	Stenoxybacter		1	0
Bacteria	Firmicutes	Bacilli	Bacillales	Bacillaceae	Anoxybacillus	amylolyticus	1	0
Bacteria	Proteobacteria	Alphaproteobacteria	Rhodospirillales	Acetobacteraceae	Acidisoma	tundrae	1	0
Bacteria	Proteobacteria	Gammaproteobacteria	Pseudomonadales	Moraxellaceae	Acinetobacter	beijerinckii	1	0
Bacteria	Actinobacteria	Acidimicrobiia	Acidimicrobiales	Acidimicrobiaceae	Ferrimicrobium	acidiphilum	1	0
Bacteria	Proteobacteria	Alphaproteobacteria	Rhodospirillales	Rhodospirillaceae	Azospirillum		1	0
Bacteria	Actinobacteria	Actinobacteria	Actinomycetales	Jonesiaceae	Jonesia	quinghaiensis	1	0
Bacteria	Proteobacteria	Epsilonproteobacteria	Campylobacterales	Campylobacteraceae	Arcobacter		1	0
Bacteria	Actinobacteria	Actinobacteria	Bifidobacteriales	Bifidobacteriaceae	Bifidobacterium	merycicum	1	0
Bacteria	Actinobacteria	Actinobacteria	Actinomycetales	Thermomonosporaceae	Actinomadura	verrucosospora	1	0
Bacteria	Actinobacteria	Actinobacteria	Actinomycetales	Mycobacteriaceae	Mycobacterium	anthracenicum	1	0
Bacteria	Actinobacteria	Actinobacteria	Actinomycetales	Pseudonocardiaceae	Saccharopolyspora	shandongensis	1	0
Bacteria	Proteobacteria	Alphaproteobacteria	Rickettsiales	Anaplasmataceae	Ehrlichia	ovina	1	0
Bacteria	Chlamydiae	Chlamydiia	Chlamydiales				1	0
Bacteria	Proteobacteria	Deltaproteobacteria	Desulfovibrionales	Desulfohalobiaceae	Desulfonauticus	autotrophicus	1	0
Bacteria	Actinobacteria	Actinobacteria	Actinomycetales	Streptomycetaceae	Streptomyces	phaeoluteigriseus	1	0
Bacteria	Firmicutes	Clostridia	Thermoanaerobacterales				1	0
Bacteria	Actinobacteria	Actinobacteria	Actinomycetales	Nocardiaceae	Rhodococcus	kroppenstedtii	1	0
Bacteria	Firmicutes	Bacilli	Bacillales	Listeriaceae	Listeria		1	0
Bacteria	Proteobacteria	Gammaproteobacteria	Thiotrichales	Thiotrichaceae	Leucothrix	mucor	1	0
Bacteria	Actinobacteria	Actinobacteria	Actinomycetales	Pseudonocardiaceae	Saccharopolyspora	flava	1	0
Bacteria	Firmicutes	Bacilli	Bacillales	Staphylococcaceae	Jeotgalicoccus	nanhaiensis	1	0
Bacteria	Firmicutes	Bacilli	Bacillales	Bacillaceae	Geobacillus	thermoglucosidans	1	0
Bacteria	Bacteroidetes	Bacteroidia	Bacteroidales	Prevotellaceae	Prevotella	bergensis	1	0
Bacteria	Actinobacteria	Actinobacteria	Actinomycetales	Mycobacteriaceae	Mycobacterium	neworleansense	1	0
Bacteria	Spirochaetes	Spirochaetes					1	0
Bacteria	Proteobacteria	Alphaproteobacteria	Rhodobacterales	Rhodobacteraceae	Rubellimicrobium	aerolatum	1	0
Bacteria	Proteobacteria	Gammaproteobacteria	Oceanospirillales	Litoricolaceae	Litoricola	lipolytica	1	0
Bacteria	Firmicutes	Erysipelotrichi	Erysipelotrichales	Erysipelotrichaceae	Bulleidia	extructa	1	0
Bacteria	Proteobacteria	Gammaproteobacteria	Vibrionales	Vibrionaceae	Vibrio	litoralis	1	0
