# Supplementary material for: The human jejunum has an endogenous microbiota that differs from those in the oral cavity and colon
Source: BMC Microbiol. 2017 Jul 17;17:160. doi: 10.1186/s12866-017-1059-6 (PMC5513040; doi:10.1186/s12866-017-1059-6)
Supplement: Supplementary file 22 — Relative Abundance of 26 Major Genera in the Jejunum of Individual Subjects by 16S Metagenomic Analysis. Genus level distribution for each of the 20 subjects. (XLSX 16 kb) [file 12866_2017_1059_MOESM22_ESM.xlsx]

## Sheet: Table-20-subjects_SIBO_Genus_Le
Relative Abundance of 26 Major Genera in the Jejunum of Individual Subjects by 16S Metagenomic Analysis
	Streptococcus	Prevotella	Veillonella	Escherichia	Fusobacterium	Haemophilus	Actinomyces	Rothia	Leptotrichia	Gemella	Neisseria	Klebsiella	Citrobacter	Actinobacillus	Granulicatella	Enterobacter	Bacteroides	Lachnoclostridium	Porphyromonas	Megasphaera	Lactobacillus	Campylobacter	Oribacterium	Parascardovia	Ralstonia	Corynebacterium
Average	0.2801	0.1247	0.0672	0.0646	0.0569	0.052	0.0284	0.0229	0.0227	0.0203	0.0198	0.0183	0.0178	0.0125	0.0089	0.0087	0.0082	0.0075	0.0065	0.0063	0.0058	0.0056	0.0056	0.005	0.0048	0.0027
Subject
A	15.92	15.22	9.79	0.005	15.24	0.567	9.59	0.364	1.87	0.939	0.184	0.002	0.003	0.05	0.492	0.027	1.229	0.095	1.771	6.13	0.012	0.378	4.89	0.25	0	0.005
B	6.66	1.988	2.91	0.027	3.7	0.784	1.026	0.273	0.296	1.067	2.352	35.77	11.38	0.045	0.488	8.16	0.358	0.054	0.739	0.087	10.43	0.169	0.105	0.07	0.008	0.067
C	44.08	1.7	3.38	10.92	3.78	2.98	4.9	1.977	0.001	5.32	2.47	0.008	0	0.066	2.107	0.331	0.248	0.345	1.221	0.276	0.018	0.133	0.636	1.229	0.1	0.172
D	7.3	1.182	3.53	1.606	9.44	39.12	1.09	2.938	0.248	1.36	1.764	0.492	1.123	7.013	1.645	0.907	0.703	0.341	0.2	0.19	0.028	0.625	0.422	0.107	0.109	2.093
E	28.13	20.03	6.77	0.213	0.561	0.401	2.38	0.478	0.366	0.067	0.066	0.16	22.99	0.03	0.177	4.64	0.468	0.129	1.306	0.212	0.03	0.123	0.121	0.067	0	0.089
F	64.13	0.2	21.86	0	0.072	0.085	2.57	1.92	0.129	0.071	0.006	0	0	0.008	2.48	0.001	0.026	0.13	0.002	0.032	0.367	0.08	0.277	0.911	0	0.033
G	42.26	5	4.39	3.96	5.47	8.53	1.685	3.25	1.027	2.156	0.271	0.006	0	7.75	2.096	0.154	0.553	1.01	1.128	0.522	0.099	0.413	0.162	0.232	0.421	0.284
H	28.91	2.531	1.29	0.645	19.53	11.65	1.34	1.33	0.879	10.92	6.75	0.005	0.005	3.15	0.491	0.037	0.518	0.169	0.461	0.052	0.023	0.242	0.418	0.082	0.035	0.189
I	48.92	0.677	10.92	2.44	1.12	0.225	4.69	1.84	7.13	4.24	0.074	0.004	0	0.038	1.56	0.09	0.097	1.908	0.161	0.714	0.022	0.044	1.015	0.502	0.293	0.132
J	18.82	36.99	11.56	0	3.85	6.35	3.54	0.501	2.81	0.853	0.853	0	0	0.748	0.227	0.001	1.504	0.147	1.344	0.51	0.289	0.51	0.253	0.389	0	0.052
K	13.86	4.43	6.62	43.71	12.25	2.26	0.273	0.302	0.149	0.468	0.503	0.006	0	0.45	0.19	0.952	0.088	0.071	0.094	0.204	0.004	0.715	0.275	0.048	0	0.007
L	26.3	23.65	6.47	0.674	1.66	9.97	2.183	0.788	1.656	2.65	4.83	0.021	0.001	0.578	0.745	0.027	2.626	0.143	1.191	0.371	0.018	0.523	0.142	0.143	0.006	0.027
M	40.78	10.56	8.48	3.35	2.135	4.375	4.09	5.63	0.104	2.83	0.373	0.018	0.012	0.599	0.885	0.132	1.311	0.488	0.005	0.48	0.028	0.979	0.687	0.457	0.325	0.047
N	32.85	29.9	1.97	0.032	12.89	1.172	0.489	1.416	3.81	0.226	1.177	0.002	0.005	2.5	0.32	0.032	2.035	0.198	0.009	0.15	0.005	0.736	0.028	0	0	0.152
O	18.18	29.93	12.87	0	3.99	1.609	5.06	1.284	7.27	0.509	0.204	0	0	0.132	1.076	0	1.391	0.522	0.337	0.375	0.021	1.845	0.158	2.711	0	0.035
P	26.35	21.34	8.85	0	0.802	2.205	1.78	6.6	6.14	0.552	9.65	0	0	0.857	1.297	0.001	0.943	0.797	0.002	0.324	0.006	0.997	0.316	0.513	0	0.095
Q	32.76	6.84	3.62	8.27	3.9	1.5	2.81	1.366	4.59	2.242	0.722	0.008	0.002	0.365	0.621	0.286	0.516	2.752	0.957	1.016	0.036	0.239	0.417	0.088	1.044	0.061
R	7.26	2.062	0.322	36.22	7.68	6.184	0.092	2.304	0.005	0.409	0.311	0.016	0.001	0.408	0.377	1.076	0.083	3.47	1.988	0.004	0.143	0.032	0.028	0.009	4.27	1.72
S	42.91	0.007	1.8	17.09	0.383	0.122	5.83	7.43	0.005	1.519	0.01	0.009	0	0.005	0.328	0.511	0.009	2.133	0.003	0.298	0.013	0.014	0.449	1.183	2.94	0.105
T	13.85	35.12	7.04	0	5.37	3.969	1.299	3.88	7	2.158	6.98	0	0	0.195	0.254	0.01	1.631	0.101	0.025	0.707	0.006	2.467	0.394	1.014	0.008	0.069
